# Supplementary material for: Glucose restriction enhances oxidative fiber formation: A multi-omic signal network involving AMPK and CaMK2
Source: iScience. 2023 Nov 29;27(1):108590. doi: 10.1016/j.isci.2023.108590 (PMC10755363; doi:10.1016/j.isci.2023.108590)
Supplement: Table S1. GO and KEGG enrichment of the 52 GR genes, related to Figure 2 [file mmc2.xlsx]

## Sheet: GO
GO Term	GO ID	Description	GR (52)	All (20851)	pvalue	p.adjust	Genes
CC	GO:0044429	mitochondrial part	11	939	1.61334e-05	0.0020368	ENSMUSG00000030935(Acsm3);ENSMUSG00000037826(Ppm1k);ENSMUSG00000040435(Ppp1r15a);ENSMUSG00000040740(Slc25a34);ENSMUSG00000057880(Abat);ENSMUSG00000064345(mt-Nd2);ENSMUSG00000064356(mt-Atp8);ENSMUSG00000064357(mt-Atp6);ENSMUSG00000064367(mt-Nd5);ENSMUSG00000064368(mt-Nd6);ENSMUSG00000065947(mt-Nd4l)
CC	GO:0098800	inner mitochondrial membrane protein complex	5	129	1.72611e-05	0.0020368	ENSMUSG00000064345(mt-Nd2);ENSMUSG00000064356(mt-Atp8);ENSMUSG00000064357(mt-Atp6);ENSMUSG00000064367(mt-Nd5);ENSMUSG00000065947(mt-Nd4l)
CC	GO:0070469	respiratory chain	4	91	7.82989e-05	0.00612944	ENSMUSG00000064345(mt-Nd2);ENSMUSG00000064367(mt-Nd5);ENSMUSG00000064368(mt-Nd6);ENSMUSG00000065947(mt-Nd4l)
CC	GO:1990204	oxidoreductase complex	4	105	0.000136487	0.00612944	ENSMUSG00000021913(Ogdhl);ENSMUSG00000064345(mt-Nd2);ENSMUSG00000064367(mt-Nd5);ENSMUSG00000065947(mt-Nd4l)
CC	GO:0005861	troponin complex	2	8	0.000169173	0.00612944	ENSMUSG00000064179(Tnnt1);ENSMUSG00000091898(Tnnc1)
CC	GO:0031966	mitochondrial membrane	8	648	0.000187445	0.00612944	ENSMUSG00000040435(Ppp1r15a);ENSMUSG00000040740(Slc25a34);ENSMUSG00000064345(mt-Nd2);ENSMUSG00000064356(mt-Atp8);ENSMUSG00000064357(mt-Atp6);ENSMUSG00000064367(mt-Nd5);ENSMUSG00000064368(mt-Nd6);ENSMUSG00000065947(mt-Nd4l)
CC	GO:0005747	mitochondrial respiratory chain complex I	3	48	0.00023375	0.00612944	ENSMUSG00000064345(mt-Nd2);ENSMUSG00000064367(mt-Nd5);ENSMUSG00000065947(mt-Nd4l)
CC	GO:0030964	NADH dehydrogenase complex	3	48	0.00023375	0.00612944	ENSMUSG00000064345(mt-Nd2);ENSMUSG00000064367(mt-Nd5);ENSMUSG00000065947(mt-Nd4l)
CC	GO:0045271	respiratory chain complex I	3	48	0.00023375	0.00612944	ENSMUSG00000064345(mt-Nd2);ENSMUSG00000064367(mt-Nd5);ENSMUSG00000065947(mt-Nd4l)
CC	GO:0044455	mitochondrial membrane part	5	236	0.000299964	0.00684332	ENSMUSG00000064345(mt-Nd2);ENSMUSG00000064356(mt-Atp8);ENSMUSG00000064357(mt-Atp6);ENSMUSG00000064367(mt-Nd5);ENSMUSG00000065947(mt-Nd4l)
CC	GO:0005740	mitochondrial envelope	8	701	0.000318968	0.00684332	ENSMUSG00000040435(Ppp1r15a);ENSMUSG00000040740(Slc25a34);ENSMUSG00000064345(mt-Nd2);ENSMUSG00000064356(mt-Atp8);ENSMUSG00000064357(mt-Atp6);ENSMUSG00000064367(mt-Nd5);ENSMUSG00000064368(mt-Nd6);ENSMUSG00000065947(mt-Nd4l)
CC	GO:0005739	mitochondrion	13	1791	0.000348038	0.00684476	ENSMUSG00000020917(Acly);ENSMUSG00000021913(Ogdhl);ENSMUSG00000030935(Acsm3);ENSMUSG00000037826(Ppm1k);ENSMUSG00000040435(Ppp1r15a);ENSMUSG00000040740(Slc25a34);ENSMUSG00000057880(Abat);ENSMUSG00000064345(mt-Nd2);ENSMUSG00000064356(mt-Atp8);ENSMUSG00000064357(mt-Atp6);ENSMUSG00000064367(mt-Nd5);ENSMUSG00000064368(mt-Nd6);ENSMUSG00000065947(mt-Nd4l)
CC	GO:0098798	mitochondrial protein complex	5	265	0.000509549	0.00917983	ENSMUSG00000064345(mt-Nd2);ENSMUSG00000064356(mt-Atp8);ENSMUSG00000064357(mt-Atp6);ENSMUSG00000064367(mt-Nd5);ENSMUSG00000065947(mt-Nd4l)
CC	GO:0045263	proton-transporting ATP synthase complex, coupling factor F(o)	2	14	0.000544566	0.00917983	ENSMUSG00000064356(mt-Atp8);ENSMUSG00000064357(mt-Atp6)
CC	GO:0005743	mitochondrial inner membrane	6	431	0.000686363	0.0107988	ENSMUSG00000040740(Slc25a34);ENSMUSG00000064345(mt-Nd2);ENSMUSG00000064356(mt-Atp8);ENSMUSG00000064357(mt-Atp6);ENSMUSG00000064367(mt-Nd5);ENSMUSG00000065947(mt-Nd4l)
BP	GO:0017144	drug metabolic process	14	739	1.72482e-09	1.78451e-06	ENSMUSG00000020917(Acly);ENSMUSG00000021255(Esrrb);ENSMUSG00000021913(Ogdhl);ENSMUSG00000022383(Ppara);ENSMUSG00000024747(Aldh1a7);ENSMUSG00000025736(Jmjd8);ENSMUSG00000053093(Myh7);ENSMUSG00000057530(Ece1);ENSMUSG00000057880(Abat);ENSMUSG00000064345(mt-Nd2);ENSMUSG00000064356(mt-Atp8);ENSMUSG00000064357(mt-Atp6);ENSMUSG00000064367(mt-Nd5);ENSMUSG00000065947(mt-Nd4l)
BP	GO:0014883	transition between fast and slow fiber	4	8	2.227e-09	1.78451e-06	ENSMUSG00000029467(Atp2a2);ENSMUSG00000053093(Myh7);ENSMUSG00000064179(Tnnt1);ENSMUSG00000091898(Tnnc1)
BP	GO:0044281	small molecule metabolic process	20	1825	3.56771e-09	1.78451e-06	ENSMUSG00000004939(Nmrk2);ENSMUSG00000010175(Prox1);ENSMUSG00000020917(Acly);ENSMUSG00000021255(Esrrb);ENSMUSG00000021913(Ogdhl);ENSMUSG00000022383(Ppara);ENSMUSG00000024014(Pim1);ENSMUSG00000024747(Aldh1a7);ENSMUSG00000025736(Jmjd8);ENSMUSG00000028773(Fabp3);ENSMUSG00000030935(Acsm3);ENSMUSG00000032492(Pth1r);ENSMUSG00000037071(Scd1);ENSMUSG00000053093(Myh7);ENSMUSG00000057880(Abat);ENSMUSG00000…
BP	GO:0043502	regulation of muscle adaptation	7	98	4.05109e-09	1.78451e-06	ENSMUSG00000022358(Fbxo32);ENSMUSG00000022383(Ppara);ENSMUSG00000029467(Atp2a2);ENSMUSG00000053093(Myh7);ENSMUSG00000057530(Ece1);ENSMUSG00000064179(Tnnt1);ENSMUSG00000091898(Tnnc1)
BP	GO:0009150	purine ribonucleotide metabolic process	11	452	9.83752e-09	2.61893e-06	ENSMUSG00000020917(Acly);ENSMUSG00000021255(Esrrb);ENSMUSG00000022383(Ppara);ENSMUSG00000025736(Jmjd8);ENSMUSG00000030935(Acsm3);ENSMUSG00000053093(Myh7);ENSMUSG00000064345(mt-Nd2);ENSMUSG00000064356(mt-Atp8);ENSMUSG00000064357(mt-Atp6);ENSMUSG00000064367(mt-Nd5);ENSMUSG00000065947(mt-Nd4l)
BP	GO:0046034	ATP metabolic process	9	253	9.84857e-09	2.61893e-06	ENSMUSG00000021255(Esrrb);ENSMUSG00000022383(Ppara);ENSMUSG00000025736(Jmjd8);ENSMUSG00000053093(Myh7);ENSMUSG00000064345(mt-Nd2);ENSMUSG00000064356(mt-Atp8);ENSMUSG00000064357(mt-Atp6);ENSMUSG00000064367(mt-Nd5);ENSMUSG00000065947(mt-Nd4l)
BP	GO:0009259	ribonucleotide metabolic process	11	465	1.31746e-08	2.61893e-06	ENSMUSG00000020917(Acly);ENSMUSG00000021255(Esrrb);ENSMUSG00000022383(Ppara);ENSMUSG00000025736(Jmjd8);ENSMUSG00000030935(Acsm3);ENSMUSG00000053093(Myh7);ENSMUSG00000064345(mt-Nd2);ENSMUSG00000064356(mt-Atp8);ENSMUSG00000064357(mt-Atp6);ENSMUSG00000064367(mt-Nd5);ENSMUSG00000065947(mt-Nd4l)
BP	GO:0014733	regulation of skeletal muscle adaptation	4	12	1.56345e-08	2.61893e-06	ENSMUSG00000029467(Atp2a2);ENSMUSG00000053093(Myh7);ENSMUSG00000064179(Tnnt1);ENSMUSG00000091898(Tnnc1)
BP	GO:0006163	purine nucleotide metabolic process	11	477	1.71174e-08	2.61893e-06	ENSMUSG00000020917(Acly);ENSMUSG00000021255(Esrrb);ENSMUSG00000022383(Ppara);ENSMUSG00000025736(Jmjd8);ENSMUSG00000030935(Acsm3);ENSMUSG00000053093(Myh7);ENSMUSG00000064345(mt-Nd2);ENSMUSG00000064356(mt-Atp8);ENSMUSG00000064357(mt-Atp6);ENSMUSG00000064367(mt-Nd5);ENSMUSG00000065947(mt-Nd4l)
BP	GO:0009117	nucleotide metabolic process	12	601	1.72101e-08	2.61893e-06	ENSMUSG00000004939(Nmrk2);ENSMUSG00000020917(Acly);ENSMUSG00000021255(Esrrb);ENSMUSG00000022383(Ppara);ENSMUSG00000025736(Jmjd8);ENSMUSG00000030935(Acsm3);ENSMUSG00000053093(Myh7);ENSMUSG00000064345(mt-Nd2);ENSMUSG00000064356(mt-Atp8);ENSMUSG00000064357(mt-Atp6);ENSMUSG00000064367(mt-Nd5);ENSMUSG00000065947(mt-Nd4l)
BP	GO:0019693	ribose phosphate metabolic process	11	481	1.86484e-08	2.61893e-06	ENSMUSG00000020917(Acly);ENSMUSG00000021255(Esrrb);ENSMUSG00000022383(Ppara);ENSMUSG00000025736(Jmjd8);ENSMUSG00000030935(Acsm3);ENSMUSG00000053093(Myh7);ENSMUSG00000064345(mt-Nd2);ENSMUSG00000064356(mt-Atp8);ENSMUSG00000064357(mt-Atp6);ENSMUSG00000064367(mt-Nd5);ENSMUSG00000065947(mt-Nd4l)
BP	GO:0043500	muscle adaptation	7	123	1.98555e-08	2.61893e-06	ENSMUSG00000022358(Fbxo32);ENSMUSG00000022383(Ppara);ENSMUSG00000029467(Atp2a2);ENSMUSG00000053093(Myh7);ENSMUSG00000057530(Ece1);ENSMUSG00000064179(Tnnt1);ENSMUSG00000091898(Tnnc1)
BP	GO:0006753	nucleoside phosphate metabolic process	12	609	1.99154e-08	2.61893e-06	ENSMUSG00000004939(Nmrk2);ENSMUSG00000020917(Acly);ENSMUSG00000021255(Esrrb);ENSMUSG00000022383(Ppara);ENSMUSG00000025736(Jmjd8);ENSMUSG00000030935(Acsm3);ENSMUSG00000053093(Myh7);ENSMUSG00000064345(mt-Nd2);ENSMUSG00000064356(mt-Atp8);ENSMUSG00000064357(mt-Atp6);ENSMUSG00000064367(mt-Nd5);ENSMUSG00000065947(mt-Nd4l)
BP	GO:0009205	purine ribonucleoside triphosphate metabolic process	9	277	2.15771e-08	2.61893e-06	ENSMUSG00000021255(Esrrb);ENSMUSG00000022383(Ppara);ENSMUSG00000025736(Jmjd8);ENSMUSG00000053093(Myh7);ENSMUSG00000064345(mt-Nd2);ENSMUSG00000064356(mt-Atp8);ENSMUSG00000064357(mt-Atp6);ENSMUSG00000064367(mt-Nd5);ENSMUSG00000065947(mt-Nd4l)
BP	GO:0009167	purine ribonucleoside monophosphate metabolic process	9	282	2.51745e-08	2.61893e-06	ENSMUSG00000021255(Esrrb);ENSMUSG00000022383(Ppara);ENSMUSG00000025736(Jmjd8);ENSMUSG00000053093(Myh7);ENSMUSG00000064345(mt-Nd2);ENSMUSG00000064356(mt-Atp8);ENSMUSG00000064357(mt-Atp6);ENSMUSG00000064367(mt-Nd5);ENSMUSG00000065947(mt-Nd4l)
MF	GO:0008137	NADH dehydrogenase (ubiquinone) activity	4	28	5.44653e-07	7.11936e-05	ENSMUSG00000064345(mt-Nd2);ENSMUSG00000064367(mt-Nd5);ENSMUSG00000064368(mt-Nd6);ENSMUSG00000065947(mt-Nd4l)
MF	GO:0050136	NADH dehydrogenase (quinone) activity	4	28	5.44653e-07	7.11936e-05	ENSMUSG00000064345(mt-Nd2);ENSMUSG00000064367(mt-Nd5);ENSMUSG00000064368(mt-Nd6);ENSMUSG00000065947(mt-Nd4l)
MF	GO:0003954	NADH dehydrogenase activity	4	30	7.26465e-07	7.11936e-05	ENSMUSG00000064345(mt-Nd2);ENSMUSG00000064367(mt-Nd5);ENSMUSG00000064368(mt-Nd6);ENSMUSG00000065947(mt-Nd4l)
MF	GO:0016655	oxidoreductase activity, acting on NAD(P)H, quinone or similar compound as acceptor	4	40	2.38083e-06	0.000174991	ENSMUSG00000064345(mt-Nd2);ENSMUSG00000064367(mt-Nd5);ENSMUSG00000064368(mt-Nd6);ENSMUSG00000065947(mt-Nd4l)
MF	GO:0031014	troponin T binding	2	4	3.28552e-05	0.00193189	ENSMUSG00000064179(Tnnt1);ENSMUSG00000091898(Tnnc1)
MF	GO:0016651	oxidoreductase activity, acting on NAD(P)H	4	84	4.65651e-05	0.00228169	ENSMUSG00000064345(mt-Nd2);ENSMUSG00000064367(mt-Nd5);ENSMUSG00000064368(mt-Nd6);ENSMUSG00000065947(mt-Nd4l)
MF	GO:0015078	proton transmembrane transporter activity	4	123	0.000204757	0.00846296	ENSMUSG00000029467(Atp2a2);ENSMUSG00000044378(Slc15a5);ENSMUSG00000064356(mt-Atp8);ENSMUSG00000064357(mt-Atp6)
MF	GO:0003824	catalytic activity	26	5864	0.000230285	0.00846296	ENSMUSG00000004939(Nmrk2);ENSMUSG00000020917(Acly);ENSMUSG00000021913(Ogdhl);ENSMUSG00000024014(Pim1);ENSMUSG00000024747(Aldh1a7);ENSMUSG00000027559(Car3);ENSMUSG00000028463(Car9);ENSMUSG00000029467(Atp2a2);ENSMUSG00000030935(Acsm3);ENSMUSG00000031994(Adamts8);ENSMUSG00000037071(Scd1);ENSMUSG00000037826(Ppm1k);ENSMUSG00000047343(Mettl21c);ENSMUSG00000053093(Myh7);ENSMUSG00000057530(Ece1);ENSMUSG0…
MF	GO:0043169	cation binding	20	4065	0.000531725	0.0172465	ENSMUSG00000004939(Nmrk2);ENSMUSG00000020917(Acly);ENSMUSG00000021255(Esrrb);ENSMUSG00000021913(Ogdhl);ENSMUSG00000022383(Ppara);ENSMUSG00000024014(Pim1);ENSMUSG00000027559(Car3);ENSMUSG00000028463(Car9);ENSMUSG00000029467(Atp2a2);ENSMUSG00000030935(Acsm3);ENSMUSG00000031994(Adamts8);ENSMUSG00000037071(Scd1);ENSMUSG00000037826(Ppm1k);ENSMUSG00000039238(Zfp750);ENSMUSG00000041460(Cacna2d4);ENSMUSG…
MF	GO:0016491	oxidoreductase activity	8	813	0.000592237	0.0172465	ENSMUSG00000021913(Ogdhl);ENSMUSG00000024747(Aldh1a7);ENSMUSG00000037071(Scd1);ENSMUSG00000064345(mt-Nd2);ENSMUSG00000064356(mt-Atp8);ENSMUSG00000064367(mt-Nd5);ENSMUSG00000064368(mt-Nd6);ENSMUSG00000065947(mt-Nd4l)
MF	GO:0004089	carbonate dehydratase activity	2	16	0.000645277	0.0172465	ENSMUSG00000027559(Car3);ENSMUSG00000028463(Car9)
MF	GO:0046872	metal ion binding	19	3964	0.00110694	0.02712	ENSMUSG00000004939(Nmrk2);ENSMUSG00000020917(Acly);ENSMUSG00000021255(Esrrb);ENSMUSG00000022383(Ppara);ENSMUSG00000024014(Pim1);ENSMUSG00000027559(Car3);ENSMUSG00000028463(Car9);ENSMUSG00000029467(Atp2a2);ENSMUSG00000030935(Acsm3);ENSMUSG00000031994(Adamts8);ENSMUSG00000037071(Scd1);ENSMUSG00000037826(Ppm1k);ENSMUSG00000039238(Zfp750);ENSMUSG00000041460(Cacna2d4);ENSMUSG00000053166(Cdh22);ENSMUSG…
MF	GO:0003867	4-aminobutyrate transaminase activity	1	1	0.00236784	0.0348072	ENSMUSG00000057880(Abat)
MF	GO:0003878	ATP citrate synthase activity	1	1	0.00236784	0.0348072	ENSMUSG00000020917(Acly)
MF	GO:0018729	propionate CoA-transferase activity	1	1	0.00236784	0.0348072	ENSMUSG00000030935(Acsm3)

## Sheet: KEGG
KEGG_A_class	KEGG_B_class	Pathway	GR (32)	All (9191)	Pvalue	Qvalue	Pathway ID	Genes	K_IDs
Metabolism	Energy metabolism	Oxidative phosphorylation	6	137	6.4756e-06	0.0002563	ko00190	ENSMUSG00000064368(mt-Nd6);ENSMUSG00000064367(mt-Nd5);ENSMUSG00000065947(mt-Nd4l);ENSMUSG00000064357(mt-Atp6);ENSMUSG00000064356(mt-Atp8);ENSMUSG00000064345(mt-Nd2)	K03884+K03883+K03882+K02126+K02125+K03879
Human Diseases	Neurodegenerative disease	Parkinson disease	6	146	9.34403e-06	0.0002563	ko05012	ENSMUSG00000064368(mt-Nd6);ENSMUSG00000064367(mt-Nd5);ENSMUSG00000065947(mt-Nd4l);ENSMUSG00000064357(mt-Atp6);ENSMUSG00000064356(mt-Atp8);ENSMUSG00000064345(mt-Nd2)	K03884+K03883+K03882+K02126+K02125+K03879
Organismal Systems	Circulatory system	Cardiac muscle contraction	5	89	1.24575e-05	0.0002563	ko04260	ENSMUSG00000053093(Myh7);ENSMUSG00000027940(Tpm3);ENSMUSG00000029467(Atp2a2);ENSMUSG00000091898(Tnnc1);ENSMUSG00000041460(Cacna2d4)	K17751+K09290+K05853+K05865+K04861
Human Diseases	Cardiovascular disease	Hypertrophic cardiomyopathy	5	94	1.6273e-05	0.0002563	ko05410	ENSMUSG00000053093(Myh7);ENSMUSG00000027940(Tpm3);ENSMUSG00000029467(Atp2a2);ENSMUSG00000091898(Tnnc1);ENSMUSG00000041460(Cacna2d4)	K17751+K09290+K05853+K05865+K04861
Metabolism	Global and overview maps	Metabolic pathways	15	1610	0.000119233	0.00120355	ko01100	ENSMUSG00000064368(mt-Nd6);ENSMUSG00000064367(mt-Nd5);ENSMUSG00000065947(mt-Nd4l);ENSMUSG00000064357(mt-Atp6);ENSMUSG00000064356(mt-Atp8);ENSMUSG00000064345(mt-Nd2);ENSMUSG00000028463(Car9);ENSMUSG00000024747(Aldh1a7);ENSMUSG00000030935(Acsm3);ENSMUSG00000021913(Ogdhl);ENSMUSG00000037071(Scd1);ENSMUSG00000004939(Nmrk2);ENSMUSG00000057880(Abat);ENSMUSG00000027559(Car3);ENSMUSG00000020917(Acly)	K03884+K03883+K03882+K02126+K02125+K03879+K01672+K07249+K01896+K00164+K00507+K10524+K13524+K01672+K01648
Organismal Systems	Environmental adaptation	Thermogenesis	6	235	0.000135975	0.00120355	ko04714	ENSMUSG00000064368(mt-Nd6);ENSMUSG00000064367(mt-Nd5);ENSMUSG00000065947(mt-Nd4l);ENSMUSG00000064357(mt-Atp6);ENSMUSG00000064356(mt-Atp8);ENSMUSG00000064345(mt-Nd2)	K03884+K03883+K03882+K02126+K02125+K03879
Human Diseases	Neurodegenerative disease	Alzheimer disease	7	346	0.000150347	0.00120355	ko05010	ENSMUSG00000064368(mt-Nd6);ENSMUSG00000064367(mt-Nd5);ENSMUSG00000065947(mt-Nd4l);ENSMUSG00000064357(mt-Atp6);ENSMUSG00000064356(mt-Atp8);ENSMUSG00000064345(mt-Nd2);ENSMUSG00000029467(Atp2a2)	K03884+K03883+K03882+K02126+K02125+K03879+K05853
Organismal Systems	Circulatory system	Adrenergic signaling in cardiomyocytes	5	150	0.000152832	0.00120355	ko04261	ENSMUSG00000053093(Myh7);ENSMUSG00000027940(Tpm3);ENSMUSG00000029467(Atp2a2);ENSMUSG00000091898(Tnnc1);ENSMUSG00000041460(Cacna2d4)	K17751+K09290+K05853+K05865+K04861
Human Diseases	Neurodegenerative disease	Huntington disease	6	274	0.00031333	0.00219331	ko05016	ENSMUSG00000064368(mt-Nd6);ENSMUSG00000064367(mt-Nd5);ENSMUSG00000065947(mt-Nd4l);ENSMUSG00000064357(mt-Atp6);ENSMUSG00000064356(mt-Atp8);ENSMUSG00000064345(mt-Nd2)	K03884+K03883+K03882+K02126+K02125+K03879
Human Diseases	Cardiovascular disease	Dilated cardiomyopathy	5	218	0.000856183	0.00539395	ko05414	ENSMUSG00000053093(Myh7);ENSMUSG00000027940(Tpm3);ENSMUSG00000029467(Atp2a2);ENSMUSG00000091898(Tnnc1);ENSMUSG00000041460(Cacna2d4)	K17751+K09290+K05853+K05865+K04861
Metabolism	Energy metabolism	Nitrogen metabolism	2	17	0.00154596	0.00885411	ko00910	ENSMUSG00000028463(Car9);ENSMUSG00000027559(Car3)	K01672+K01672
Organismal Systems	Nervous system	Retrograde endocannabinoid signaling	4	154	0.00189164	0.0099311	ko04723	ENSMUSG00000064368(mt-Nd6);ENSMUSG00000064367(mt-Nd5);ENSMUSG00000065947(mt-Nd4l);ENSMUSG00000064345(mt-Nd2)	K03884+K03883+K03882+K03879
Organismal Systems	Endocrine system	PPAR signaling pathway	3	93	0.00402274	0.0188796	ko03320	ENSMUSG00000022383(Ppara);ENSMUSG00000028773(Fabp3);ENSMUSG00000037071(Scd1)	K07294+K08752+K00507
Metabolism	Carbohydrate metabolism	Butanoate metabolism	2	28	0.00419548	0.0188796	ko00650	ENSMUSG00000030935(Acsm3);ENSMUSG00000057880(Abat)	K01896+K13524
Metabolism	Carbohydrate metabolism	Citrate cycle (TCA cycle)	2	32	0.00545766	0.0229222	ko00020	ENSMUSG00000021913(Ogdhl);ENSMUSG00000020917(Acly)	K00164+K01648
Organismal Systems	Environmental adaptation	Circadian rhythm - fly	1	8	0.0275266	0.108386	ko04711	ENSMUSG00000055116(Arntl)	K02296
Human Diseases	Cardiovascular disease	Arrhythmogenic right ventricular cardiomyopathy	2	79	0.0306342	0.113527	ko05412	ENSMUSG00000029467(Atp2a2);ENSMUSG00000041460(Cacna2d4)	K05853+K04861
Organismal Systems	Endocrine system	Thyroid hormone signaling pathway	2	120	0.065039	0.218814	ko04919	ENSMUSG00000053093(Myh7);ENSMUSG00000029467(Atp2a2)	K17751+K05853
Environmental Information Processing	Signal transduction	TNF signaling pathway	2	121	0.0659916	0.218814	ko04668	ENSMUSG00000078921(Tgtp2);ENSMUSG00000078922(Tgtp1)	K17072+K17072
Organismal Systems	Environmental adaptation	Circadian rhythm	1	30	0.0994936	0.301338	ko04710	ENSMUSG00000055116(Arntl)	K02296
Metabolism	Metabolism of other amino acids	beta-Alanine metabolism	1	33	0.108898	0.301338	ko00410	ENSMUSG00000057880(Abat)	K13524
Metabolism	Carbohydrate metabolism	Propanoate metabolism	1	34	0.112012	0.301338	ko00640	ENSMUSG00000057880(Abat)	K13524
Metabolism	Lipid metabolism	Biosynthesis of unsaturated fatty acids	1	35	0.115115	0.301338	ko01040	ENSMUSG00000037071(Scd1)	K00507
Environmental Information Processing	Signal transduction	cGMP-PKG signaling pathway	2	175	0.123466	0.301338	ko04022	ENSMUSG00000053093(Myh7);ENSMUSG00000029467(Atp2a2)	K17751+K05853
Metabolism	Amino acid metabolism	Alanine, aspartate and glutamate metabolism	1	38	0.124362	0.301338	ko00250	ENSMUSG00000057880(Abat)	K13524
Human Diseases	Cancer: specific types	Thyroid cancer	1	38	0.124362	0.301338	ko05216	ENSMUSG00000027940(Tpm3)	K09290
Metabolism	Metabolism of cofactors and vitamins	Nicotinate and nicotinamide metabolism	1	44	0.142575	0.332675	ko00760	ENSMUSG00000004939(Nmrk2)	K10524
Environmental Information Processing	Signal transduction	cAMP signaling pathway	2	216	0.172838	0.388885	ko04024	ENSMUSG00000022383(Ppara);ENSMUSG00000029467(Atp2a2)	K07294+K05853
Metabolism	Amino acid metabolism	Valine, leucine and isoleucine degradation	1	57	0.180786	0.392743	ko00280	ENSMUSG00000057880(Abat)	K13524
Organismal Systems	Excretory system	Endocrine and other factor-regulated calcium reabsorption	1	61	0.192208	0.396371	ko04961	ENSMUSG00000032492(Pth1r)	K04585
Metabolism	Global and overview maps	Fatty acid metabolism	1	62	0.19504	0.396371	ko01212	ENSMUSG00000037071(Scd1)	K00507
