# Supplementary material for: Glucose restriction enhances oxidative fiber formation: A multi-omic signal network involving AMPK and CaMK2
Source: iScience. 2023 Nov 29;27(1):108590. doi: 10.1016/j.isci.2023.108590 (PMC10755363; doi:10.1016/j.isci.2023.108590)
Supplement: Table S4. KEGG enrichment of differentially expressed proteins, related to Figure 5 [file mmc3.xlsx]

## Sheet: NE_GM vs NE_WT
Trend	KEGG pathway	Mapping	Background	All Mapping	All Background	Fold Enrichment	Fisher's exact test p value	-log10(p value)	Related proteins
Up	map00280 Valine, leucine and isoleucine degradation	14	33	120	1497	5.29	4.80183e-08	7.32	P47738 Q9DBL1 Q9D0K2 P16332 Q91ZA3 Q6P3A8 Q99MR8 P50136 Q9JHI5 Q3ULD5 Q8BH95 O08749 O35855 Q8QZT1
Up	map01210 2-Oxocarboxylic acid metabolism	7	12	120	1497	7.28	1.01438e-05	4.99	Q8QZR5 P05201 P05202 P54071 Q9D6R2 Q9CZU6 O35855
Up	map00970 Aminoacyl-tRNA biosynthesis	10	31	120	1497	4.02	7.8992e-05	4.1	Q922B2 Q8CGC7 Q8BU30 Q9D0I9 Q9JJL8 Q8C0C7 Q8BLY2 Q8BML9 Q99MN1 P26638
Up	map01200 Carbon metabolism	16	77	120	1497	2.59	0.000223355	3.65	Q8QZR5 P05201 P05202 O08528 P16332 P47857 Q91ZA3 Q8K2B3 Q60597 P54071 Q9D6R2 P26443 Q8BH95 O08749 Q9CZU6 Q8QZT1
Up	map00220 Arginine biosynthesis	5	9	120	1497	6.93	0.000296037	3.53	Q8QZR5 P05201 P05202 Q9Z0J4 P26443
Up	map00330 Arginine and proline metabolism	7	20	120	1497	4.37	0.000574915	3.24	P47738 P05201 P05202 Q9CPY7 Q6P8J7 Q9Z0J4 P0DMN7
Up	map00640 Propanoate metabolism	8	26	120	1497	3.84	0.000617785	3.21	P16332 Q91ZA3 Q6P3A8 P50136 P16125 Q8BH95 O08749 Q8QZT1
Up	map03010 Ribosome	15	76	120	1497	2.46	0.000644924	3.19	P61255 O55142 P47963 Q9D1R9 P25444 P14869 P51410 P67984 P62264 P62908 P62702 P63325 Q9D8P4 P62267 P62245
Up	map00072 Synthesis and degradation of ketone bodies	3	4	120	1497	9.36	0.00189491	2.72	Q9D0K2 Q80XN0 Q8QZT1
Up	map00310 Lysine degradation	5	14	120	1497	4.46	0.00338537	2.47	P47738 Q8BH95 O08749 Q8QZT1 Q8R5A0
Up	map04260 Cardiac muscle contraction	10	51	120	1497	2.45	0.00568509	2.25	P19783 P00405 O55143 Q9DB77 Q9CQ69 P14094 Q9CPQ1 P00158 P56391 P19123
Up	map05010 Alzheimer disease	16	98	120	1497	2.04	0.0056898	2.24	P19783 Q03265 Q9DB20 P00405 O55143 Q9DB77 Q9CQ69 Q9DCT2 Q9DCJ5 Q9Z0J4 Q8K2B3 Q9CPQ1 P11152 P00158 P56391 Q9CQQ7
Up	map01230 Biosynthesis of amino acids	8	37	120	1497	2.7	0.00719011	2.14	Q8QZR5 P05201 P05202 P47857 P54071 Q9D6R2 Q9CZU6 O35855
Up	map00650 Butanoate metabolism	4	11	120	1497	4.54	0.00832645	2.08	Q9D0K2 Q80XN0 Q8BH95 Q8QZT1
Up	map00020 Citrate cycle (TCA cycle)	6	25	120	1497	2.99	0.011673	1.93	Q8K2B3 Q60597 P54071 Q9D6R2 O08749 Q9CZU6
Up	map00630 Glyoxylate and dicarboxylate metabolism	5	19	120	1497	3.28	0.0141923	1.85	P16332 Q91ZA3 O08749 Q9CZU6 Q8QZT1
Up	map05012 Parkinson disease	14	94	120	1497	1.86	0.0174205	1.76	P19783 Q03265 Q9DB20 P00405 Q9DB77 Q9CQ69 Q9DCT2 Q9DCJ5 Q8K2B3 Q99KR7 Q9CPQ1 P00158 P56391 Q9CQQ7
Up	map05016 Huntington disease	14	94	120	1497	1.86	0.0174205	1.76	P19783 Q03265 Q9DB20 P00405 Q9DB77 Q9CQ69 Q9DCT2 Q9DCJ5 Q8K2B3 Q99KR7 Q9CPQ1 P00158 P56391 Q9CQQ7
Up	map00380 Tryptophan metabolism	4	14	120	1497	3.56	0.0209128	1.68	P47738 Q8BH95 O08749 Q8QZT1
Up	map05204 Chemical carcinogenesis	4	14	120	1497	3.56	0.0209128	1.68	O09131 Q9DCM2 P24472 Q9D379
Up	map00250 Alanine, aspartate and glutamate metabolism	4	16	120	1497	3.12	0.0335569	1.47	Q8QZR5 P05201 P05202 P26443
Up	map00400 Phenylalanine, tyrosine and tryptophan biosynthesis	2	4	120	1497	6.24	0.0343503	1.46	P05201 P05202
Up	map00120 Primary bile acid biosynthesis	2	4	120	1497	6.24	0.0343503	1.46	O09174 P51660
Up	map00270 Cysteine and methionine metabolism	5	24	120	1497	2.6	0.0375623	1.43	P05201 P05202 P16125 P0DMN7 O35855
Up	map04610 Complement and coagulation cascades	5	24	120	1497	2.6	0.0375623	1.43	Q00898 Q06890 Q8K0E8 P29788 P20918
Up	map00980 Metabolism of xenobiotics by cytochrome P450	4	17	120	1497	2.94	0.0412355	1.38	O09131 Q9DCM2 P24472 Q9D379
Up	map00190 Oxidative phosphorylation	13	91	120	1497	1.78	0.0427684	1.37	P19783 Q03265 Q9DB20 P00405 Q9DB77 Q9CQ69 Q9DCT2 Q9DCJ5 Q8K2B3 Q9CPQ1 P00158 P56391 Q9CQQ7
Down	map03050 Proteasome	9	35	68	1497	5.66	1.32839e-05	4.88	Q9Z2U0 P62196 P46471 Q3TXS7 P62192 O35593 O88685 P54775 Q8BG32
Down	map05169 Epstein-Barr virus infection	9	43	68	1497	4.61	7.91969e-05	4.1	P01868 P62196 P46471 Q3TXS7 P62192 O35593 O88685 P54775 Q8BG32
Down	map04260 Cardiac muscle contraction	7	51	68	1497	3.02	0.00685727	2.16	Q6PIE5 Q02789 Q8R429 P68033 O08532 Q8R3Z5 P09541
Down	map04261 Adrenergic signaling in cardiomyocytes	7	56	68	1497	2.75	0.0114584	1.94	Q6PIE5 Q02789 Q8R429 P68033 O08532 Q8R3Z5 P09541
Down	map05414 Dilated cardiomyopathy (DCM)	6	46	68	1497	2.87	0.0156406	1.81	Q02789 Q8R429 P68033 O08532 P01868 Q8R3Z5
Down	map04110 Cell cycle	3	13	68	1497	5.08	0.018484	1.73	Q9CU62 Q9WTX5 P63101
Down	map04972 Pancreatic secretion	4	24	68	1497	3.67	0.0208042	1.68	Q6PIE5 Q8R429 P55012 P15089
Down	map04974 Protein digestion and absorption	4	25	68	1497	3.52	0.0239358	1.62	Q02788 Q6PIE5 Q60847 P15089
Down	map05410 Hypertrophic cardiomyopathy (HCM)	5	43	68	1497	2.56	0.0419751	1.38	Q02789 Q8R429 P68033 O08532 Q8R3Z5
Down	map00010 Glycolysis / Gluconeogenesis	4	31	68	1497	2.84	0.0485571	1.31	P06151 P52480 P17182 P06745

## Sheet: E_GM vs E_WT
Trend	KEGG pathway	Mapping	Background	All Mapping	All Background	Fold Enrichment	Fisher's exact test p value	-log10(p value)	Related proteins
Up	map00280 Valine, leucine and isoleucine degradation	14	33	119	1497	5.34	4.29626e-08	7.37	P47738 Q9DBL1 Q9EQ20 Q99MN9 Q9D0K2 Q91ZA3 Q6P3A8 Q99MR8 P50136 Q9JHI5 O08756 Q8BH95 O35855 Q921H8
Up	map01200 Carbon metabolism	20	77	119	1497	3.27	6.91568e-07	6.16	Q99NB1 Q8QZR5 P05201 P05202 Q9EPL9 Q9EQ20 Q99MN9 O08528 Q9CQA3 P47857 Q91ZA3 Q8K2B3 Q60597 P08249 P54071 P50431 P24270 Q99KI0 P26443 Q8BH95
Up	map00640 Propanoate metabolism	9	26	119	1497	4.35	9.24534e-05	4.03	Q99NB1 Q9EPL9 Q9EQ20 Q99MN9 Q91ZA3 Q6P3A8 P50136 P16125 Q8BH95
Up	map01210 2-Oxocarboxylic acid metabolism	6	12	119	1497	6.29	0.000138598	3.86	Q8QZR5 P05201 P05202 P54071 Q99KI0 O35855
Up	map00630 Glyoxylate and dicarboxylate metabolism	7	19	119	1497	4.63	0.000379526	3.42	Q99NB1 Q99MN9 Q91ZA3 P08249 P50431 P24270 Q99KI0
Up	map05010 Alzheimer disease	17	98	119	1497	2.18	0.00142697	2.85	P56480 Q9D3D9 Q03265 Q63810 Q91VD9 O55143 Q9CQA3 Q91YT0 Q9DCJ5 Q8K2B3 Q9CPP6 Q9D855 O08756 Q9D0M3 P08226 Q9CR68 Q9ES97
Up	map04260 Cardiac muscle contraction	11	51	119	1497	2.71	0.00155581	2.81	P51667 O55143 P09542 Q91Z83 Q9D855 P14094 O09161 Q9D0M3 Q8VDN2 Q9CR68 P19123
Up	map00220 Arginine biosynthesis	4	9	119	1497	5.59	0.00349805	2.46	Q8QZR5 P05201 P05202 P26443
Up	map00250 Alanine, aspartate and glutamate metabolism	5	16	119	1497	3.93	0.0062509	2.2	Q8QZR5 P05201 P05202 Q8CHT0 P26443
Up	map01230 Biosynthesis of amino acids	8	37	119	1497	2.72	0.00683345	2.17	Q8QZR5 P05201 P05202 P47857 P54071 P50431 Q99KI0 O35855
Up	map05414 Dilated cardiomyopathy (DCM)	9	46	119	1497	2.46	0.00830639	2.08	P63260 P01868 P51667 O55143 P09542 Q91Z83 P11688 P48678 P19123
Up	map04146 Peroxisome	8	39	119	1497	2.58	0.00951355	2.02	Q9EPL9 P32020 Q9DCM2 P09671 P54071 P24270 Q8C0I1 Q921H8
Up	map00020 Citrate cycle (TCA cycle)	6	25	119	1497	3.02	0.0112163	1.95	Q9CQA3 Q8K2B3 Q60597 P08249 P54071 Q99KI0
Up	map04210 Apoptosis	7	34	119	1497	2.59	0.0148094	1.83	Q9Z0X1 P63260 P10605 P18242 P21619 P48678 Q9JIY5
Up	map05012 Parkinson disease	14	94	119	1497	1.87	0.0166147	1.78	P56480 Q9D3D9 Q03265 Q91VD9 Q9CQA3 Q91YT0 Q9DCJ5 Q8K2B3 Q9CPP6 Q99KR7 Q9D855 Q9JIY5 Q9D0M3 Q9CR68
Up	map05016 Huntington disease	14	94	119	1497	1.87	0.0166147	1.78	P56480 Q9D3D9 Q03265 Q91VD9 Q9CQA3 P09671 Q91YT0 Q9DCJ5 Q8K2B3 Q9CPP6 Q99KR7 Q9D855 Q9D0M3 Q9CR68
Up	map05410 Hypertrophic cardiomyopathy (HCM)	8	43	119	1497	2.34	0.0171258	1.77	P63260 P51667 O55143 P09542 Q91Z83 P11688 P48678 P19123
Up	map00330 Arginine and proline metabolism	5	20	119	1497	3.14	0.0171445	1.77	P47738 P05201 P05202 Q8CHT0 Q6P8J7
Up	map01040 Biosynthesis of unsaturated fatty acids	3	9	119	1497	4.19	0.0288565	1.54	Q9EPL9 P32020 Q921H8
Up	map04919 Thyroid hormone signaling pathway	6	31	119	1497	2.43	0.0314783	1.5	P63260 O55143 Q91Z83 P14094 Q9Z1Y9 Q8VDN2
Up	map00410 beta-Alanine metabolism	4	16	119	1497	3.14	0.0326544	1.49	P47738 Q9EPL9 Q9EQ20 Q8BH95
Up	map00400 Phenylalanine, tyrosine and tryptophan biosynthesis	2	4	119	1497	6.29	0.0338094	1.47	P05201 P05202
Up	map00592 alpha-Linolenic acid metabolism	2	4	119	1497	6.29	0.0338094	1.47	Q9EPL9 Q921H8
Up	map00270 Cysteine and methionine metabolism	5	24	119	1497	2.62	0.0363922	1.44	P05201 P05202 P08249 P16125 O35855
Up	map04964 Proximal tubule bicarbonate reclamation	3	10	119	1497	3.77	0.0388772	1.41	P14094 P26443 Q8VDN2
Up	map04973 Carbohydrate digestion and absorption	3	10	119	1497	3.77	0.0388772	1.41	O08528 P14094 Q8VDN2
Up	map00052 Galactose metabolism	3	10	119	1497	3.77	0.0388772	1.41	O08528 Q91ZJ5 P47857
Down	map04922 Glucagon signaling pathway	10	40	82	1497	4.56	3.09652e-05	4.51	P06151 Q9WUB3 Q9WUA3 P18826 P52480 P07934 Q923T9 Q8BWJ3 Q7TSH2 P70695
Down	map00010 Glycolysis / Gluconeogenesis	8	31	82	1497	4.71	0.000162041	3.79	P06151 Q9WUA3 P52480 P15327 Q9D0F9 P16858 P06745 P70695
Down	map00500 Starch and sucrose metabolism	4	12	82	1497	6.09	0.0029569	2.53	Q9WUB3 Q9D0F9 P06745 P00687
Down	map00030 Pentose phosphate pathway	4	15	82	1497	4.87	0.00718508	2.14	Q9WUA3 Q9D0F9 P06745 P70695
Down	map00230 Purine metabolism	6	33	82	1497	3.32	0.00755729	2.12	P54822 P52480 Q9DCL9 Q9D0F9 Q9CWJ9 Q9D892
Down	map00980 Metabolism of xenobiotics by cytochrome P450	4	17	82	1497	4.3	0.0115185	1.94	P08074 Q9DBB8 P48774 Q91VS7
Down	map00983 Drug metabolism - other enzymes	4	17	82	1497	4.3	0.0115185	1.94	P48774 Q91VS7 Q8VCT4 Q9D892
Down	map00062 Fatty acid elongation	3	10	82	1497	5.48	0.0143752	1.84	Q8BMS1 Q9QYR9 Q9DCS3
Down	map04910 Insulin signaling pathway	7	53	82	1497	2.41	0.0226709	1.64	Q9WUB3 P18826 P07934 Q921J2 Q8BWJ3 Q7TSH2 P70695
Down	map00051 Fructose and mannose metabolism	3	14	82	1497	3.91	0.0372105	1.43	Q9WUA3 P70695 Q9Z2M7
Down	map00520 Amino sugar and nucleotide sugar metabolism	3	14	82	1497	3.91	0.0372105	1.43	Q9D0F9 P06745 Q9Z2M7
Down	map00620 Pyruvate metabolism	4	25	82	1497	2.92	0.043871	1.36	P06151 P52480 Q05920 P06801
Down	map05225 Hepatocellular carcinoma	4	26	82	1497	2.81	0.0497483	1.3	P48774 Q91VS7 Q9JMH6 Q64669

## Sheet: E_WT vs NE_WT
Trend	KEGG pathway	Mapping	Background	All Mapping	All Background	Fold Enrichment	Fisher's exact test p value	-log10(p value)	Related proteins
Up	map03010 Ribosome	19	76	58	1497	6.45	5.3192e-12	11.27	P61255 O55142 P47963 P35980 Q9D1R9 P14869 Q9D8E6 Q9CXW4 Q9CPR4 P51410 P67984 Q6ZWV3 P62264 P62242 P14148 P62702 P62267 P62245 Q9CZX8
Up	map04610 Complement and coagulation cascades	5	24	58	1497	5.38	0.00177131	2.75	Q00898 Q06890 Q8K0E8 E9PV24 P20918
Up	map05012 Parkinson disease	10	94	58	1497	2.75	0.00247194	2.61	P62897 Q9DB20 Q9DB77 Q9CQ69 Q8K2B3 Q9CQC7 P19536 Q91VR2 Q9CR68 Q60932
Up	map05016 Huntington disease	10	94	58	1497	2.75	0.00247194	2.61	P62897 Q9DB20 Q9DB77 Q9CQ69 Q8K2B3 Q9CQC7 P19536 Q91VR2 Q9CR68 Q60932
Up	map00970 Aminoacyl-tRNA biosynthesis	5	31	58	1497	4.16	0.00574795	2.24	Q922B2 Q8CGC7 Q8BU30 Q8BLY2 Q99MN1
Up	map00190 Oxidative phosphorylation	9	91	58	1497	2.55	0.00680074	2.17	Q06185 Q9DB20 Q9DB77 Q9CQ69 Q8K2B3 Q9CQC7 P19536 Q91VR2 Q9CR68
Up	map05010 Alzheimer disease	9	98	58	1497	2.37	0.0110207	1.96	P62897 Q9DB20 Q9DB77 Q9CQ69 Q8K2B3 Q9CQC7 P19536 Q91VR2 Q9CR68
Up	map04714 Thermogenesis	10	118	58	1497	2.19	0.0205411	1.69	Q06185 Q9DB20 Q9DB77 Q9CQ69 Q8K2B3 Q9CQC7 P19536 Q91VR2 Q9CR68 Q8BH51
Up	map04932 Non-alcoholic fatty liver disease (NAFLD)	7	76	58	1497	2.38	0.024443	1.61	P62897 Q9DB77 Q9CQ69 Q8K2B3 Q9CQC7 P19536 Q9CR68
Down	map03050 Proteasome	16	35	85	1497	8.05	4.83931e-12	11.32	Q9QUM9 P14685 Q9Z2U0 P62196 P46471 Q9R1P4 Q9WVJ2 Q3TXS7 P62192 Q9R1P0 O35593 O88685 Q8VDM4 Q9R1P3 P54775 Q8BG32
Down	map05169 Epstein-Barr virus infection	11	43	85	1497	4.51	1.33859e-05	4.87	P14685 P62196 P46471 Q9WVJ2 Q3TXS7 P62192 O35593 O88685 Q8VDM4 P54775 Q8BG32
Down	map04350 TGF-beta signaling pathway	5	14	85	1497	6.29	0.000700247	3.15	Q9Z1M4 P28654 Q9WTX5 P63330 Q9QUI0
Down	map03420 Nucleotide excision repair	3	7	85	1497	7.55	0.0052395	2.28	Q3U1J4 Q3TCH7 P54726
Down	map04974 Protein digestion and absorption	5	25	85	1497	3.52	0.0113111	1.95	P08121 Q60847 Q01149 Q8VDN2 P15089
Down	map05225 Hepatocellular carcinoma	5	26	85	1497	3.39	0.0133901	1.87	O09131 Q9Z1M4 P15626 P19157 Q9Z2N8
Down	map05418 Fluid shear stress and atherosclerosis	6	36	85	1497	2.94	0.013799	1.86	O09131 Q64337 Q9QUI0 Q08481 P15626 P19157
Down	map00630 Glyoxylate and dicarboxylate metabolism	4	19	85	1497	3.71	0.0194871	1.71	Q99NB1 P15105 P50431 P24270
Down	map04212 Longevity regulating pathway - worm	5	30	85	1497	2.94	0.0242576	1.62	O09131 Q9Z1M4 P15626 P24270 P63101
Down	map00982 Drug metabolism - cytochrome P450	3	14	85	1497	3.77	0.0408098	1.39	O09131 P15626 P19157
Down	map05204 Chemical carcinogenesis	3	14	85	1497	3.77	0.0408098	1.39	O09131 P15626 P19157
Down	map04972 Pancreatic secretion	4	24	85	1497	2.94	0.0430469	1.37	Q9QUI0 P55012 Q8VDN2 P15089
Down	map01524 Platinum drug resistance	3	15	85	1497	3.52	0.0489702	1.31	O09131 P15626 P19157

## Sheet: E_GM vs NE_GM
Trend	KEGG pathway	Mapping	Background	All Mapping	All Background	Fold Enrichment	Fisher's exact test p value	-log10(p value)	Related proteins
Up	map04260 Cardiac muscle contraction	10	51	56	1497	5.24	9.26811e-06	5.03	Q8R429 P14231 P51667 Q9DB77 P09542 Q91Z83 Q9D855 O09161 P19123 P58771
Up	map05414 Dilated cardiomyopathy (DCM)	9	46	56	1497	5.23	2.81082e-05	4.55	Q8R429 P63260 P01868 P51667 A2ASS6 P09542 Q91Z83 P19123 P58771
Up	map05410 Hypertrophic cardiomyopathy (HCM)	8	43	56	1497	4.97	0.000120841	3.92	Q8R429 P63260 P51667 A2ASS6 P09542 Q91Z83 P19123 P58771
Up	map04261 Adrenergic signaling in cardiomyocytes	9	56	56	1497	4.3	0.000144374	3.84	P0DP28 Q8R429 P14231 P51667 P09542 P28652 Q91Z83 P19123 P58771
Up	map04745 Phototransduction - fly	3	7	56	1497	11.46	0.00156122	2.81	P0DP28 P63260 P28652
Up	map04670 Leukocyte transendothelial migration	5	30	56	1497	4.46	0.00425904	2.37	P63260 P97457 P51667 Q9CQ19 Q3THE2
Up	map04919 Thyroid hormone signaling pathway	5	31	56	1497	4.31	0.00493471	2.31	Q8R429 P63260 P14231 Q91Z83 Q9Z1Y9
Up	map04020 Calcium signaling pathway	6	54	56	1497	2.97	0.0134129	1.87	P0DP28 Q8R429 P01868 P28652 O09161 P19123
Up	map04810 Regulation of actin cytoskeleton	6	58	56	1497	2.77	0.0187233	1.73	P63260 P97457 P51667 Q9CQ19 Q3THE2 P16092
Up	map04024 cAMP signaling pathway	5	44	56	1497	3.04	0.021764	1.66	P0DP28 Q8R429 P14231 P28652 Q9CQ19
Up	map04022 cGMP-PKG signaling pathway	5	45	56	1497	2.97	0.0237981	1.62	P0DP28 Q8R429 P14231 Q91Z83 Q9CQ19
Up	map04740 Olfactory transduction	2	7	56	1497	7.64	0.0255839	1.59	P0DP28 P28652
Up	map04971 Gastric acid secretion	3	19	56	1497	4.22	0.0314073	1.5	P0DP28 P14231 P28652
Up	map05340 Primary immunodeficiency	2	8	56	1497	6.68	0.0333013	1.48	P01837 P01868
Up	map04611 Platelet activation	4	34	56	1497	3.14	0.0353334	1.45	P63260 Q3THE2 Q8K0E8 Q8VCM7
Up	map00330 Arginine and proline metabolism	3	20	56	1497	4.01	0.0359888	1.44	P05202 Q8CHT0 Q6P8J7
Up	map04713 Circadian entrainment	3	20	56	1497	4.01	0.0359888	1.44	P0DP28 P28652 P63078
Up	map04530 Tight junction	5	51	56	1497	2.62	0.0385942	1.41	P63260 Q5SX39 P51667 Q9CQ19 Q3THE2
Up	map04925 Aldosterone synthesis and secretion	3	21	56	1497	3.82	0.0408967	1.39	P0DP28 P14231 P28652
Up	map05416 Viral myocarditis	3	21	56	1497	3.82	0.0408967	1.39	P63260 P01868 Q91Z83
Up	map05131 Shigellosis	6	70	56	1497	2.29	0.0429054	1.37	P63260 P97457 P51667 P84244 Q9CQ19 Q3THE2
Down	map00980 Metabolism of xenobiotics by cytochrome P450	6	17	134	1497	3.94	0.00248894	2.6	P08074 Q9DBB8 P48774 Q9D379 Q91VS7 P19157
Down	map00480 Glutathione metabolism	7	26	134	1497	3.01	0.00607446	2.22	Q9CPY7 O70325 P48774 Q8K010 Q91VS7 Q9D7X8 P19157
Down	map04922 Glucagon signaling pathway	9	40	134	1497	2.51	0.00695751	2.16	Q9WUB3 Q9WUA3 P18826 P52480 Q8BWJ3 Q7TSH2 Q9Z1E4 P70695 O70250
Down	map00790 Folate biosynthesis	3	6	134	1497	5.59	0.0114689	1.94	P21300 Q8BVI4 Q64105
Down	map04152 AMPK signaling pathway	8	37	134	1497	2.42	0.0138293	1.86	P61027 Q9WUA3 P63330 P62715 Q6P1F6 Q9Z1E4 Q06138 P70695
Down	map00500 Starch and sucrose metabolism	4	12	134	1497	3.72	0.0172126	1.76	Q9WUB3 Q9D0F9 Q9Z1E4 Q9D6Y9
Down	map04391 Hippo signaling pathway - fly	4	12	134	1497	3.72	0.0172126	1.76	Q9WTU6 P63330 P62715 Q6P1F6
Down	map04137 Mitophagy - animal	5	19	134	1497	2.94	0.02218	1.65	Q8JZN7 Q9WTU6 Q64337 P67871 P59017
Down	map00430 Taurine and hypotaurine metabolism	2	3	134	1497	7.45	0.0224687	1.65	Q80WP8 Q6PDY2
Down	map00330 Arginine and proline metabolism	5	20	134	1497	2.79	0.0275001	1.56	Q9CPY7 P07310 P0DMN7 Q99K82 O35969
Down	map00051 Fructose and mannose metabolism	4	14	134	1497	3.19	0.0302345	1.52	P21300 Q9WUA3 P70695 Q9Z2M7
Down	map05204 Chemical carcinogenesis	4	14	134	1497	3.19	0.0302345	1.52	P48774 Q9D379 Q91VS7 P19157
