# Supplementary material for: Glucose restriction enhances oxidative fiber formation: A multi-omic signal network involving AMPK and CaMK2
Source: iScience. 2023 Nov 29;27(1):108590. doi: 10.1016/j.isci.2023.108590 (PMC10755363; doi:10.1016/j.isci.2023.108590)
Supplement: Table S5. Quantified phosphorylation sites and kinase activity prediction, related to Figures 6 and 7 [file mmc4.xlsx]

## Sheet: Summary
Header line description of table 1			Table 1. MS/MS spectrum database search analysis summary
Identified proteins	Number of proteins detected by spectrum search analysis
Quantifiable proteins	Number of proteins quantifiable		Total spectrums	Matched spectrums	Peptides	Modified peptides	Identified proteins	Quantifiable proteins	Identified sites	Quantifiable sites
Identified sites	Number of modification sites detected by spectrum search analysis		104965	20256	7226	6951	2161	653	6632	3342
Quantifiable sites	Number of modification sites quantifiable
Header line description of worksheet "Site_quant Normalized"			Table 2. Differentially modified sites (modified proteins) summary (Filtered with threshold value of expression fold change)
Protein accession	Protein accession number of database used for search
Position	Modification site localization in protein		Compare group	Regulated type	fold change >1.2	fold change >1.3	fold change >1.5	fold change >2
Amino acid	The amino acid that modification site modified		E_GM/E_WT	Up-regulated	165 (101)	86 (60)	33 (24)	4 (4)
Protein description	Protein functional description			Down-regulated	251 (76)	144 (41)	61 (17)	8 (4)
Gene name	Indicates the name of the gene that code for the protein sequence
Localization probability	Probability of a certain amino acid containing this modification in this peptide
PEP	The maximal posterior error probability for peptides
Score	A simple rule to be used to judge whether a result is significant or not
Modified sequence	Identified peptide sequence marked with modification sites localization probabilities
Charge	Carried charge of peptide
Mass error [ppm]	Parts per million ratio of peptide mass error between the theory and practice
MS/MS Count	Number of spectrum matched with peptide

## Sheet: Site_quant Normalized
Protein accession	Position	Amino acid	Protein description	Gene name	Localization probability	PEP	Score	Charge	Modified sequence	Mass error [ppm]	Modification sites information								Protein quantitation								Normalized modification sites quantitation
											E_GM1	E_GM2	E_GM3	E_GM4	E_WT1	E_WT2	E_WT3	E_WT4	E_GM1	E_GM2	E_GM3	E_GM4	E_WT1	E_WT2	E_WT3	E_WT4	E_GM1	E_GM2	E_GM3	E_GM4	E_WT1	E_WT2	E_WT3	E_WT4	E_GM/E_WT Ratio	E_GM/E_WT P value
Q9JLH8	58	S	Tropomodulin-4 OS=Mus musculus OX=10090 GN=Tmod4 PE=2 SV=1	Tmod4	0.997421	0.00756544	66.758	2	S(0.997)PT(0.003)GPLDR	0.27584	1.053	1.067	1.145	1.113	0.911	0.963	0.905	0.942	0.914	0.944	1.029	0.972	0.985	1.017	0.951	0.982	1.152	1.13	1.113	1.145	0.925	0.947	0.952	0.959	1.2	2.94047e-06
Q9D0F9	19	T	Phosphoglucomutase-1 OS=Mus musculus OX=10090 GN=Pgm1 PE=1 SV=4	Pgm1	0.961331	1.53615e-08	134.52	2	TQAYPDQKPGT(0.961)S(0.039)GLR	0.86235	0.705	0.759	0.665	0.739	1.137	1.169	1.424	1.275	0.931	0.883	0.85	0.908	0.958	0.991	1.17	1.114	0.757	0.86	0.782	0.814	1.187	1.18	1.217	1.145	0.679	1.38114e-05
P47857	377	S	ATP-dependent 6-phosphofructokinase, muscle type OS=Mus musculus OX=10090 GN=Pfkm PE=1 SV=3	Pfkm	1	1.6639e-09	172.43	3	S(1)FMNNWEVYK	1.109	0.95	0.886	0.937	0.921	1.071	1.106	1.102	1.033	1.061	1.03	1.11	1.09	0.998	0.992	1.011	0.99	0.895	0.86	0.844	0.845	1.073	1.115	1.09	1.043	0.797	2.50366e-05
A2ASS6	12869	T	Titin OS=Mus musculus OX=10090 GN=Ttn PE=1 SV=1	Ttn	1	0.00148988	84.605	2	KT(1)PS(1)PIEAER	-0.27955	1.193	1.202	1.298	1.277	0.855	0.848	0.73	0.779	1.015	1.039	1.04	1.02	1.02	1.033	1.006	1.014	1.175	1.157	1.248	1.252	0.838	0.821	0.726	0.768	1.533	3.17172e-05
Q9D0F9	20	S	Phosphoglucomutase-1 OS=Mus musculus OX=10090 GN=Pgm1 PE=1 SV=4	Pgm1	0.966263	0.000627541	67.56	3	TQAYPDQKPGT(0.034)S(0.966)GLR	-0.52995	0.733	0.611	0.633	0.63	1.182	1.112	1.565	1.386	0.931	0.883	0.85	0.908	0.958	0.991	1.17	1.114	0.787	0.692	0.745	0.694	1.234	1.122	1.338	1.244	0.591	3.26001e-05
A2ASS6	21583	T	Titin OS=Mus musculus OX=10090 GN=Ttn PE=1 SV=1	Ttn	1	0.0001452	101.87	3	VLDTPGPPVNVT(1)VK	3.0927	0.842	0.857	0.767	0.851	1.177	1.186	1.11	1.148	1.015	1.039	1.04	1.02	1.02	1.033	1.006	1.014	0.83	0.825	0.738	0.834	1.154	1.148	1.103	1.132	0.711	3.33687e-05
Q62234	863	S	Myomesin-1 OS=Mus musculus OX=10090 GN=Myom1 PE=1 SV=2	Myom1	0.999331	2.5345e-09	134.28	3	DALLGSNPNKPS(0.999)PPS(0.001)SPSSR	-0.51568	1.296	1.238	1.162	1.253	0.824	0.867	0.793	0.741	0.987	1.033	1.019	1.016	1.022	1.034	0.98	0.998	1.313	1.198	1.14	1.233	0.806	0.838	0.809	0.742	1.529	3.67792e-05
A2ASS6	28218	T	Titin OS=Mus musculus OX=10090 GN=Ttn PE=1 SV=1	Ttn	0.838422	0.00163191	75.739	3	T(0.838)T(0.159)HHVVS(0.003)GLR	1.4801	0.724	0.779	0.71	0.797	1.138	1.171	1.316	1.26	1.015	1.039	1.04	1.02	1.02	1.033	1.006	1.014	0.713	0.75	0.683	0.781	1.116	1.134	1.308	1.243	0.61	4.78498e-05
P52480	77	S	Pyruvate kinase PKM OS=Mus musculus OX=10090 GN=Pkm PE=1 SV=4	Pkm	0.99792	4.25684e-13	147.35	4	LNFS(0.998)HGT(0.002)HEYHAETIK	0.18408	0.789	0.667	0.732	0.691	1.164	1.203	1.411	1.239	0.898	0.905	0.889	0.912	0.953	0.967	1.09	1.031	0.879	0.737	0.823	0.758	1.221	1.244	1.294	1.202	0.644	5.05666e-05
Q4U4S6	2860	S	Xin actin-binding repeat-containing protein 2 OS=Mus musculus OX=10090 GN=Xirp2 PE=1 SV=1	Xirp2	0.9358	2.50519e-07	130.89	3	T(0.01)RPPS(0.936)PT(0.054)FITIESTAR	0.219	1.069	1.04	1.106	1.048	0.992	0.913	1.002	0.917	0.918	0.936	0.963	0.927	0.972	0.911	0.972	0.909	1.164	1.111	1.148	1.131	1.021	1.002	1.031	1.009	1.121	7.1602e-05
O70250	92	Y	Phosphoglycerate mutase 2 OS=Mus musculus OX=10090 GN=Pgam2 PE=1 SV=3	Pgam2	1	4.06435e-08	169.37	2	HY(1)GGLTGLNK	-0.46813	0.787	0.592	0.697	0.735	1.17	1.161	1.368	1.372	0.983	0.92	0.902	0.957	0.96	0.985	1.172	1.056	0.801	0.643	0.773	0.768	1.219	1.179	1.167	1.299	0.614	0.000109558
Q62234	845	S	Myomesin-1 OS=Mus musculus OX=10090 GN=Myom1 PE=1 SV=2	Myom1	0.998702	6.21806e-06	119.96	2	GGMNGAS(0.999)PPT(0.001)SQK	-0.76953	1.424	1.387	1.173	1.276	0.7	0.814	0.647	0.78	0.987	1.033	1.019	1.016	1.022	1.034	0.98	0.998	1.443	1.343	1.151	1.256	0.685	0.787	0.66	0.782	1.782	0.000124063
Q99P72	953	S	Reticulon-4 OS=Mus musculus OX=10090 GN=Rtn4 PE=1 SV=2	Rtn4	0.968843	0.0119025	44.238	3	EAEEKLPS(0.969)DT(0.031)EKEDR	-0.096618	1.161	1.061	1.118	1.246	0.878	1.02	0.847	0.8	0.996	0.853	0.949	0.962	1.041	1.124	0.983	1.04	1.166	1.244	1.178	1.295	0.843	0.907	0.862	0.769	1.444	0.000127087
A2ASS6	6884	S	Titin OS=Mus musculus OX=10090 GN=Ttn PE=1 SV=1	Ttn	0.95231	0.000187512	88.092	3	LS(0.048)DHS(0.952)VEPGK	-0.6976	0.705	0.592	0.694	0.753	1.462	1.3	1.154	1.218	1.015	1.039	1.04	1.02	1.02	1.033	1.006	1.014	0.695	0.57	0.667	0.738	1.433	1.258	1.147	1.201	0.53	0.000127657
Q8BWB1	188	S	Synaptopodin 2-like protein OS=Mus musculus OX=10090 GN=Synpo2l PE=1 SV=1	Synpo2l	0.828373	1.73403e-05	113.34	2	T(0.013)GS(0.828)PS(0.159)QGDSR	-0.40614	1.266	1.591	1.263	1.11	0.636	0.731	0.798	0.79	0.904	0.997	0.967	0.876	0.965	0.906	0.994	1.006	1.4	1.596	1.306	1.267	0.659	0.807	0.803	0.785	1.824	0.000143656
A2ASS6	22707	T	Titin OS=Mus musculus OX=10090 GN=Ttn PE=1 SV=1	Ttn	0.882517	0.00144013	105.4	3	SYST(0.001)VT(0.883)T(0.116)K	-1.5647	0.818	0.692	0.763	0.743	1.321	1.12	1.147	1.304	1.015	1.039	1.04	1.02	1.02	1.033	1.006	1.014	0.806	0.666	0.734	0.728	1.295	1.084	1.14	1.286	0.611	0.000160498
A2ASS6	6881	S	Titin OS=Mus musculus OX=10090 GN=Ttn PE=1 SV=1	Ttn	0.990748	3.43107e-05	108.58	3	KLS(0.991)DHS(0.009)VEPGK	-0.71925	0.772	0.645	0.743	0.72	1.425	1.186	1.101	1.301	1.015	1.039	1.04	1.02	1.02	1.033	1.006	1.014	0.761	0.621	0.714	0.706	1.397	1.148	1.094	1.283	0.569	0.000194668
P05064	36	S	Fructose-bisphosphate aldolase A OS=Mus musculus OX=10090 GN=Aldoa PE=1 SV=2	Aldoa	0.987432	1.79802e-48	234.04	2	GILAADES(0.987)T(0.553)GS(0.459)IAK	0.35235	0.685	0.774	0.682	0.879	1.089	1.15	1.304	1.323	0.947	0.976	0.972	0.99	0.923	0.984	1.058	1.017	0.723	0.793	0.702	0.888	1.18	1.169	1.233	1.301	0.636	0.000231684
A2ASS6	18377	S	Titin OS=Mus musculus OX=10090 GN=Ttn PE=1 SV=1	Ttn	0.999775	0.000270906	87.138	3	S(1)HQGVYSLLAK	0.54171	0.941	0.921	0.915	0.883	1.097	1.102	1.017	1.114	1.015	1.039	1.04	1.02	1.02	1.033	1.006	1.014	0.927	0.886	0.88	0.866	1.075	1.067	1.011	1.099	0.837	0.000242932
P06745	215	T	Glucose-6-phosphate isomerase OS=Mus musculus OX=10090 GN=Gpi PE=1 SV=4	Gpi	0.913504	1.74178e-60	252.83	2	TFT(0.086)T(0.914)QETITNAETAK	-0.53771	0.854	0.821	0.842	0.885	0.982	1.146	1.248	1.178	0.944	0.917	0.925	0.936	0.951	1.014	1.112	1.069	0.905	0.895	0.91	0.946	1.033	1.13	1.122	1.102	0.833	0.000258164
Q4U4S6	635	S	Xin actin-binding repeat-containing protein 2 OS=Mus musculus OX=10090 GN=Xirp2 PE=1 SV=1	Xirp2	0.999976	5.06153e-27	203.06	2	DSPDT(0.017)DS(0.983)VS(1)PEER	-0.40954	1.061	1.062	1.158	1.083	0.967	0.869	0.956	0.943	0.918	0.936	0.963	0.927	0.972	0.911	0.972	0.909	1.156	1.135	1.202	1.168	0.995	0.954	0.984	1.037	1.174	0.000260361
P68134	370	S	Actin, alpha skeletal muscle OS=Mus musculus OX=10090 GN=Acta1 PE=1 SV=1	Acta1	1	4.9704e-15	144.68	2	QEYDEAGPS(1)IVHR	0.02761	0.769	0.781	0.786	0.781	1.117	1.136	1.179	1.359	0.99	1.024	1.007	0.995	1.008	1.045	0.998	0.978	0.777	0.763	0.781	0.785	1.108	1.087	1.181	1.39	0.652	0.000283237
P70257	265	S	Nuclear factor 1 X-type OS=Mus musculus OX=10090 GN=Nfix PE=1 SV=2	Nfix	0.994192	0.000259371	103.79	2	S(0.994)IT(0.005)S(0.001)PPSTSSTK	0.81535	1.32	1.074	1.272	1.275	0.904	0.765	0.855	0.735	1.078	1.009	1.191	1.099	1.096	1.063	1.036	0.908	1.224	1.064	1.068	1.16	0.825	0.72	0.825	0.809	1.421	0.000304027
P05201	373	Y	Aspartate aminotransferase, cytoplasmic OS=Mus musculus OX=10090 GN=Got1 PE=1 SV=3	Got1	1	0.000645279	90.614	2	QVEY(1)LVNEK	1.5758	1.028	0.951	0.986	1.013	0.979	1.032	1.053	1.002	1.121	1.042	1.034	1.061	0.953	0.987	0.997	0.929	0.917	0.913	0.954	0.955	1.027	1.046	1.056	1.079	0.889	0.000312974
A2ASS6	23014	T	Titin OS=Mus musculus OX=10090 GN=Ttn PE=1 SV=1	Ttn	0.966574	0.000623361	97.463	2	LT(0.033)T(0.967)GVEYQFR	-1.1035	0.567	0.82	0.646	0.686	1.402	1.32	1.096	1.305	1.015	1.039	1.04	1.02	1.02	1.033	1.006	1.014	0.559	0.789	0.621	0.673	1.375	1.278	1.089	1.287	0.525	0.00031947
P21550	263	S	Beta-enolase OS=Mus musculus OX=10090 GN=Eno3 PE=1 SV=3	Eno3	1	2.49594e-17	173.87	2	YDLDFKS(1)PDDPAR	0.01752	1.079	1.029	1.038	1.083	0.899	0.937	1.026	0.983	0.974	0.986	0.946	0.969	0.933	1.001	1.117	1.015	1.108	1.044	1.097	1.118	0.964	0.936	0.919	0.968	1.153	0.000352134
A2ASS6	20533	T	Titin OS=Mus musculus OX=10090 GN=Ttn PE=1 SV=1	Ttn	0.990207	9.6844e-07	118.62	3	KT(0.99)WS(0.004)T(0.006)VTPEVK	-0.19029	0.858	0.976	0.874	0.869	1.105	1.158	1.049	1.084	1.015	1.039	1.04	1.02	1.02	1.033	1.006	1.014	0.845	0.939	0.84	0.852	1.083	1.121	1.043	1.069	0.805	0.000374021
Q91Z83	1851	T	Myosin-7 OS=Mus musculus OX=10090 GN=Myh7 PE=2 SV=1	Myh7	0.978895	2.77748e-10	157.68	2	ELT(0.979)YQT(0.021)EEDR	0.0012828	0.852	1.065	0.96	0.991	1.023	0.962	0.907	1.236	1.299	1.583	1.668	1.399	0.826	0.683	0.768	0.681	0.656	0.673	0.576	0.708	1.238	1.408	1.181	1.815	0.463	0.000374038
A2ASS6	18076	Y	Titin OS=Mus musculus OX=10090 GN=Ttn PE=1 SV=1	Ttn	1	7.58285e-07	136.02	3	LLEGHEY(1)VFR	-0.64604	0.938	0.898	0.875	0.923	1.1	1.152	1.063	1.042	1.015	1.039	1.04	1.02	1.02	1.033	1.006	1.014	0.924	0.864	0.841	0.905	1.078	1.115	1.057	1.028	0.826	0.00043033
Q8BG95	391	S	Protein phosphatase 1 regulatory subunit 12B OS=Mus musculus OX=10090 GN=Ppp1r12b PE=1 SV=2	Ppp1r12b	0.99931	0.000131815	74.793	4	KPEATVNHS(0.999)NSEIK	-0.1219	1.211	1.092	1.191	1.195	0.865	0.818	0.824	0.944	1.043	1.027	0.93	0.98	1.062	1.049	0.998	1.045	1.161	1.063	1.281	1.219	0.815	0.78	0.826	0.903	1.421	0.000430566
Q91Z83	948	S	Myosin-7 OS=Mus musculus OX=10090 GN=Myh7 PE=2 SV=1	Myh7	1	9.84997e-07	125.54	2	LEDECS(1)ELK	0.67232	0.736	0.946	0.815	1.113	1.149	1.11	0.923	1.17	1.299	1.583	1.668	1.399	0.826	0.683	0.768	0.681	0.567	0.598	0.489	0.796	1.391	1.625	1.202	1.718	0.413	0.000473423
Q91Z83	648	S	Myosin-7 OS=Mus musculus OX=10090 GN=Myh7 PE=2 SV=1	Myh7	0.986064	0.000291963	73.834	3	GSSFQT(0.014)VS(0.986)ALHR	1.0219	0.963	1.029	1.157	0.937	0.939	1.196	0.953	0.892	1.299	1.583	1.668	1.399	0.826	0.683	0.768	0.681	0.741	0.65	0.694	0.67	1.137	1.751	1.241	1.31	0.507	0.000481258
A2ASS6	13904	S	Titin OS=Mus musculus OX=10090 GN=Ttn PE=1 SV=1	Ttn	0.999997	4.67302e-78	259.6	3	LVRPLYS(1)VEVMETETAR	-1.3352	0.816	0.678	0.786	0.856	1.316	1.155	1.12	1.201	1.015	1.039	1.04	1.02	1.02	1.033	1.006	1.014	0.804	0.653	0.756	0.839	1.29	1.118	1.113	1.184	0.649	0.000522463
A2ASS6	29630	S	Titin OS=Mus musculus OX=10090 GN=Ttn PE=1 SV=1	Ttn	0.98049	2.30305e-56	236.93	2	VYAENSAGLS(0.001)S(0.98)PS(0.019)DPSK	0.22184	0.928	0.9	0.867	0.95	1.051	1.126	1.08	1.088	1.015	1.039	1.04	1.02	1.02	1.033	1.006	1.014	0.914	0.866	0.834	0.931	1.03	1.09	1.074	1.073	0.831	0.000554801
A2ASS6	23603	T	Titin OS=Mus musculus OX=10090 GN=Ttn PE=1 SV=1	Ttn	0.964405	1.50839e-06	127.61	4	AT(0.964)S(0.036)YTITSLIENQEYK	2.4293	0.587	0.721	0.51	0.626	1.072	1.325	1.264	1.677	1.015	1.039	1.04	1.02	1.02	1.033	1.006	1.014	0.578	0.694	0.49	0.614	1.051	1.283	1.256	1.654	0.453	0.000555187
Q70KF4	1458	S	Cardiomyopathy-associated protein 5 OS=Mus musculus OX=10090 GN=Cmya5 PE=1 SV=2	Cmya5	0.995748	0.00190165	50.505	4	NEPEVAKPHS(0.996)PPEET(0.003)S(0.001)ISGPK	0.25824	1.119	1.065	1.183	1.193	0.911	0.927	0.9	0.834	0.976	0.999	0.982	0.957	0.986	1.007	0.961	0.937	1.147	1.066	1.205	1.247	0.924	0.921	0.937	0.89	1.27	0.000556672
A2ASS6	21624	T	Titin OS=Mus musculus OX=10090 GN=Ttn PE=1 SV=1	Ttn	0.969479	2.5496e-06	119.25	2	SWS(0.03)T(0.969)VTTECSK	1.1787	0.712	0.809	0.642	0.731	1.271	1.474	1.208	1.039	1.015	1.039	1.04	1.02	1.02	1.033	1.006	1.014	0.701	0.779	0.617	0.717	1.246	1.427	1.201	1.025	0.574	0.000578883
A2ASS6	18662	T	Titin OS=Mus musculus OX=10090 GN=Ttn PE=1 SV=1	Ttn	0.878737	0.000637661	88.021	2	T(0.005)T(0.004)PT(0.112)T(0.879)LALEK	1.1441	0.768	0.788	0.727	0.881	1.17	1.348	1.053	1.181	1.015	1.039	1.04	1.02	1.02	1.033	1.006	1.014	0.757	0.758	0.699	0.864	1.147	1.305	1.047	1.165	0.66	0.000584027
Q62407	2303	T	Striated muscle-specific serine/threonine-protein kinase OS=Mus musculus OX=10090 GN=Speg PE=1 SV=2	Speg	1	0.00323324	73.499	3	T(1)PPVLAEK	0.57849	1.138	1.172	1.034	1.073	0.965	0.985	0.859	0.867	0.971	0.966	0.928	0.898	0.933	1.002	0.913	0.896	1.172	1.213	1.114	1.195	1.034	0.983	0.941	0.968	1.196	0.000584583
Q70KF4	289	S	Cardiomyopathy-associated protein 5 OS=Mus musculus OX=10090 GN=Cmya5 PE=1 SV=2	Cmya5	1	7.80675e-12	175.08	4	LAQS(1)PEEDKVR	-1.9967	1.081	1.077	1.142	1.109	0.981	0.933	0.882	0.9	0.976	0.999	0.982	0.957	0.986	1.007	0.961	0.937	1.108	1.078	1.163	1.159	0.995	0.927	0.918	0.961	1.186	0.000595073
A2ASS6	18661	T	Titin OS=Mus musculus OX=10090 GN=Ttn PE=1 SV=1	Ttn	0.957035	0.000517434	98.592	2	T(0.001)T(0.006)PT(0.957)T(0.036)LALEK	-0.07268	0.586	0.772	0.693	0.863	1.27	1.321	1.157	1.216	1.015	1.039	1.04	1.02	1.02	1.033	1.006	1.014	0.577	0.743	0.666	0.846	1.245	1.279	1.15	1.199	0.581	0.000615569
Q3UH68	377	S	LIM and calponin homology domains-containing protein 1 OS=Mus musculus OX=10090 GN=Limch1 PE=1 SV=2	Limch1	0.976567	0.000195216	124.67	3	S(0.977)AS(0.023)QDLIK	0.28943	1.55	1.126	1.145	1.072	0.755	1.011	0.642	0.872	1.287	1.023	0.937	0.908	0.881	1.182	0.858	0.936	1.204	1.101	1.222	1.181	0.857	0.855	0.748	0.932	1.388	0.000644505
A2ASS6	24125	Y	Titin OS=Mus musculus OX=10090 GN=Ttn PE=1 SV=1	Ttn	1	2.10626e-12	147.12	3	STYLNSEPVVAQY(1)PFK	0.99696	0.922	0.945	0.964	0.984	1.071	1.043	1.049	1.039	1.015	1.039	1.04	1.02	1.02	1.033	1.006	1.014	0.908	0.91	0.927	0.965	1.05	1.01	1.043	1.025	0.899	0.000662144
Q9JJW5	107	T	Myozenin-2 OS=Mus musculus OX=10090 GN=Myoz2 PE=1 SV=1	Myoz2	0.973542	1.04708e-76	242.35	2	VDGSNLEGGSQQGPS(0.026)T(0.974)PPNT(1)PDPR	1.1045	1.185	1.051	1.18	1.162	0.94	0.887	0.835	0.893	0.991	0.9	1.011	0.908	0.975	0.916	0.972	0.907	1.196	1.168	1.167	1.28	0.964	0.968	0.859	0.985	1.274	0.000701881
Q9ERK4	155	S	Exportin-2 OS=Mus musculus OX=10090 GN=Cse1l PE=1 SV=1	Cse1l	0.997447	0.00456226	66.27	3	T(0.003)AHS(0.997)LFK	-0.67941	0.794	0.821	0.842	0.763	1.2	0.975	1.193	1.337	0.913	0.924	0.983	0.903	0.967	0.936	0.98	1.012	0.87	0.889	0.857	0.845	1.241	1.042	1.217	1.321	0.718	0.000709498
Q5SX39	1467	T	Myosin-4 OS=Mus musculus OX=10090 GN=Myh4 PE=2 SV=1	Myh4	1	9.8802e-08	127.3	2	YEET(1)QAELEASQK	-0.76301	0.884	0.803	0.883	0.808	1.167	1.065	1.151	1.199	0.985	1.017	0.998	0.988	1	1.033	0.994	0.983	0.897	0.79	0.885	0.818	1.167	1.031	1.158	1.22	0.741	0.000719809
P68134	326	T	Actin, alpha skeletal muscle OS=Mus musculus OX=10090 GN=Acta1 PE=1 SV=1	Acta1	0.791719	1.53232e-09	153.32	2	EITALAPS(0.208)T(0.792)MK	-0.021417	0.844	0.848	0.888	0.918	1.103	1.184	1.024	1.159	0.99	1.024	1.007	0.995	1.008	1.045	0.998	0.978	0.853	0.828	0.882	0.923	1.094	1.133	1.026	1.185	0.785	0.000752418
A2ASS6	8387	T	Titin OS=Mus musculus OX=10090 GN=Ttn PE=1 SV=1	Ttn	0.999874	0.000298435	86.497	3	KLT(1)DISTIIGK	-1.0282	0.683	0.668	0.695	0.851	1.496	1.135	1.129	1.233	1.015	1.039	1.04	1.02	1.02	1.033	1.006	1.014	0.673	0.643	0.668	0.834	1.467	1.099	1.122	1.216	0.575	0.000770846
Q5XKE0	476	S	Myosin-binding protein C, fast-type OS=Mus musculus OX=10090 GN=Mybpc2 PE=1 SV=1	Mybpc2	1	0.000108643	96.135	4	NGVEVRPS(1)KR	-0.50248	0.842	0.766	0.817	0.897	1.16	1.124	1.171	1.173	0.967	1.016	0.995	0.985	1.039	1.072	1.038	1.037	0.871	0.754	0.821	0.911	1.116	1.049	1.128	1.131	0.759	0.000783345
A2ASS6	29093	T	Titin OS=Mus musculus OX=10090 GN=Ttn PE=1 SV=1	Ttn	0.931943	0.0010389	60.345	3	GRPPPT(0.068)VT(0.932)WR	-1.5443	0.865	0.946	0.916	0.896	1.003	1.141	1.112	1.105	1.015	1.039	1.04	1.02	1.02	1.033	1.006	1.014	0.852	0.91	0.881	0.878	0.983	1.105	1.105	1.09	0.822	0.000795522
A2ASS6	27067	Y	Titin OS=Mus musculus OX=10090 GN=Ttn PE=1 SV=1	Ttn	0.998157	2.11482e-06	98.175	4	VLAS(0.002)NEY(0.998)GIGLPAETAEPVK	-0.062284	0.787	0.783	0.894	0.914	1.183	1.069	1.194	1.138	1.015	1.039	1.04	1.02	1.02	1.033	1.006	1.014	0.775	0.754	0.86	0.896	1.16	1.035	1.187	1.122	0.729	0.000797176
Q62234	360	S	Myomesin-1 OS=Mus musculus OX=10090 GN=Myom1 PE=1 SV=2	Myom1	1	0.00251738	74.611	2	GELDES(1)LLR	-0.35234	0.666	0.802	0.872	0.883	1.274	1.149	1.132	1.158	0.987	1.033	1.019	1.016	1.022	1.034	0.98	0.998	0.675	0.776	0.856	0.869	1.247	1.111	1.155	1.16	0.68	0.000811622
Q9Z2I9	279	S	Succinate--CoA ligase [ADP-forming] subunit beta, mitochondrial OS=Mus musculus OX=10090 GN=Sucla2 PE=1 SV=2	Sucla2	0.995342	0.000757617	92.65	2	INFDS(0.995)NS(0.005)AYR	-0.99259	0.848	0.894	0.886	0.925	1.165	1.064	1.132	1.068	1.026	0.965	1.127	1.123	1.005	0.985	1.049	1.031	0.827	0.926	0.786	0.824	1.159	1.08	1.079	1.036	0.772	0.000817269
P07310	199	S	Creatine kinase M-type OS=Mus musculus OX=10090 GN=Ckm PE=1 SV=1	Ckm	0.99998	5.39511e-11	141.57	2	PVS(1)PLLLASGMAR	0.66669	1.027	1.035	1.034	1.173	0.893	0.906	0.984	1.02	0.905	0.922	0.911	0.94	0.915	0.958	1.132	1.078	1.135	1.123	1.135	1.248	0.976	0.946	0.869	0.946	1.242	0.000834645
Q8BWB1	699	S	Synaptopodin 2-like protein OS=Mus musculus OX=10090 GN=Synpo2l PE=1 SV=1	Synpo2l	0.999999	0.000854999	81.017	3	TLPQVS(1)PK	0.37388	1.198	1.166	1.296	1.063	0.904	0.887	0.8	0.839	0.904	0.997	0.967	0.876	0.965	0.906	0.994	1.006	1.325	1.17	1.34	1.213	0.937	0.979	0.805	0.834	1.42	0.000837923
A2ASS6	21158	T	Titin OS=Mus musculus OX=10090 GN=Ttn PE=1 SV=1	Ttn	0.995324	0.000276162	94.313	3	DSGDYT(0.005)IT(0.995)AENSSGSK	-0.090461	0.931	0.983	0.931	0.937	1.098	1.03	1.034	1.063	1.015	1.039	1.04	1.02	1.02	1.033	1.006	1.014	0.917	0.946	0.895	0.919	1.076	0.997	1.028	1.048	0.886	0.000860778
Q91Z83	1140	S	Myosin-7 OS=Mus musculus OX=10090 GN=Myh7 PE=2 SV=1	Myh7	0.999998	1.70869e-16	162.59	2	SDLS(1)RELEEISER	-0.73202	0.994	0.89	1.039	0.986	1.157	0.987	1.094	0.904	1.299	1.583	1.668	1.399	0.826	0.683	0.768	0.681	0.765	0.562	0.623	0.705	1.401	1.445	1.424	1.327	0.474	0.000919062
Q6PAM0	107	S	5'-AMP-activated protein kinase subunit beta-2 OS=Mus musculus OX=10090 GN=Prkab2 PE=1 SV=1	Prkab2	1	2.32859e-65	240.44	5	S(1)HNDFVAILDLPEGEHQYK	-1.1543	1.235	1.031	1.465	1.198	0.824	0.86	0.757	0.832	1.025	1.019	1.104	1.038	1.013	1.023	0.995	1.001	1.205	1.012	1.327	1.154	0.813	0.841	0.761	0.831	1.447	0.000927203
A2AAJ9	5635	T	Obscurin OS=Mus musculus OX=10090 GN=Obscn PE=1 SV=3	Obscn	1	1.63412e-09	139.77	2	GFRT(1)EDQGEYR	-0.19023	1.281	1.294	1.147	1.09	0.899	0.723	0.85	0.863	1.002	1.027	1.021	0.949	1.023	1.001	0.953	0.989	1.278	1.26	1.123	1.149	0.879	0.722	0.892	0.873	1.429	0.00094788
A2ASS6	8689	S	Titin OS=Mus musculus OX=10090 GN=Ttn PE=1 SV=1	Ttn	0.999978	2.35547e-06	119.87	2	GS(1)PPFTVSWFK	1.0145	0.67	0.57	0.737	0.835	1.471	1.138	1.198	1.269	1.015	1.039	1.04	1.02	1.02	1.033	1.006	1.014	0.66	0.549	0.709	0.819	1.442	1.102	1.191	1.251	0.549	0.000949767
Q8R5J9	184	S	PRA1 family protein 3 OS=Mus musculus OX=10090 GN=Arl6ip5 PE=1 SV=2	Arl6ip5	0.988671	0.01843	64.711	3	FADY(0.011)IS(0.989)K	-0.75383	0.683	0.546	0.616	0.666	1.525	1.136	1.297	1.374	0.891	1.044	0.923	0.913	1.07	1.085	0.989	0.984	0.767	0.523	0.667	0.729	1.425	1.047	1.311	1.396	0.519	0.000988035
Q9CWE0	222	S	Mitochondrial fission regulator 1-like OS=Mus musculus OX=10090 GN=Mtfr1l PE=1 SV=1	Mtfr1l	0.897306	6.91001e-14	155.79	3	TTCS(0.01)S(0.092)S(0.897)EEDDCISLSK	-0.44398	1.119	1.053	1.129	1.216	0.905	0.975	0.837	0.885	0.753	0.925	0.816	0.947	1.039	1.015	0.942	0.947	1.486	1.138	1.384	1.284	0.871	0.961	0.889	0.935	1.447	0.000995807
Q149B8	650	S	PGC-1 and ERR-induced regulator in muscle protein 1 OS=Mus musculus OX=10090 GN=Perm1 PE=1 SV=2	Perm1	0.999969	9.84095e-06	117.52	3	GHS(1)PVSPPR	2.8507	1.24	1.194	1.175	1.343	0.825	0.731	0.896	0.769	1.292	1.19	1.017	1.149	1.344	1.181	1.155	1.067	0.96	1.003	1.155	1.169	0.614	0.619	0.776	0.721	1.57	0.00101836
A2ASS6	18658	T	Titin OS=Mus musculus OX=10090 GN=Ttn PE=1 SV=1	Ttn	0.974746	4.32333e-06	117.27	2	T(0.975)T(0.025)PTTLALEK	0.09524	0.862	0.916	0.851	0.939	1.148	1.16	1.008	1.088	1.015	1.039	1.04	1.02	1.02	1.033	1.006	1.014	0.849	0.882	0.818	0.921	1.125	1.123	1.002	1.073	0.803	0.00105088
Q91Z83	1854	T	Myosin-7 OS=Mus musculus OX=10090 GN=Myh7 PE=2 SV=1	Myh7	0.999986	2.30175e-06	122.64	2	ELTYQT(1)EEDR	-0.50686	1.15	0.923	1.242	0.865	0.976	0.851	1.141	0.952	1.299	1.583	1.668	1.399	0.826	0.683	0.768	0.681	0.885	0.583	0.745	0.618	1.182	1.246	1.486	1.398	0.533	0.00105196
A2ASS6	19330	T	Titin OS=Mus musculus OX=10090 GN=Ttn PE=1 SV=1	Ttn	1	0.0202316	63.073	2	GVPVPT(1)AK	-0.99645	0.66	0.914	0.604	0.705	1.18	1.246	1.157	1.381	1.015	1.039	1.04	1.02	1.02	1.033	1.006	1.014	0.65	0.88	0.581	0.691	1.157	1.206	1.15	1.362	0.575	0.00108855
O35887	35	S	Calumenin OS=Mus musculus OX=10090 GN=Calu PE=1 SV=1	Calu	1	1.35263e-05	113.53	2	VHHEPQLS(1)DK	-1.2187	1.136	1.143	1.241	1.245	0.82	0.788	0.809	0.962	1.145	1.036	1.055	1.106	1.044	0.989	1.099	1.079	0.992	1.103	1.176	1.126	0.785	0.797	0.736	0.892	1.37	0.00110245
Q9JK92	87	S	Heat shock protein beta-8 OS=Mus musculus OX=10090 GN=Hspb8 PE=1 SV=1	Hspb8	1	2.97265e-05	99.064	3	S(1)PPPFPGEPWK	-0.64195	1.121	1.035	1.1	1.111	0.895	0.954	0.989	0.897	0.959	0.932	0.958	1.017	0.991	0.965	1.041	1.046	1.169	1.111	1.148	1.092	0.903	0.989	0.95	0.858	1.222	0.00111508
A2ASS6	3219	S	Titin OS=Mus musculus OX=10090 GN=Ttn PE=1 SV=1	Ttn	1	2.26909e-15	152.94	3	HS(1)DAGEYTFVAGR	0.45599	0.919	0.865	0.889	0.933	1.174	1.134	1.041	1.039	1.015	1.039	1.04	1.02	1.02	1.033	1.006	1.014	0.905	0.833	0.855	0.915	1.151	1.098	1.035	1.025	0.814	0.00112374
A2ASS6	19923	S	Titin OS=Mus musculus OX=10090 GN=Ttn PE=1 SV=1	Ttn	0.995369	3.03917e-06	125.37	4	RPDYDGGS(0.001)PNLS(0.995)Y(0.004)HVER	2.0548	0.84	0.904	0.964	0.842	1.039	1.085	1.135	1.168	1.015	1.039	1.04	1.02	1.02	1.033	1.006	1.014	0.828	0.87	0.927	0.825	1.019	1.05	1.128	1.152	0.793	0.00113879
Q8BWB1	710	T	Synaptopodin 2-like protein OS=Mus musculus OX=10090 GN=Synpo2l PE=1 SV=1	Synpo2l	0.998848	8.50657e-05	99.93	3	T(0.999)PPPT(0.001)TPK	-1.0118	1.082	1.151	1.267	1.08	0.891	0.83	1.005	0.828	0.904	0.997	0.967	0.876	0.965	0.906	0.994	1.006	1.197	1.154	1.31	1.233	0.923	0.916	1.011	0.823	1.332	0.00116915
Q7TQ48	699	T	Sarcalumenin OS=Mus musculus OX=10090 GN=Srl PE=1 SV=1	Srl	1	0.00841357	63.681	2	ADNLAT(1)QMLMR	-1.3037	0.817	0.832	0.938	0.899	1.157	1.189	1.038	1.104	0.938	0.94	0.977	0.955	1.053	1.016	0.99	1.007	0.871	0.885	0.96	0.941	1.099	1.17	1.048	1.096	0.829	0.0011903
A2ASS6	27320	S	Titin OS=Mus musculus OX=10090 GN=Ttn PE=1 SV=1	Ttn	0.93459	1.78059e-18	159.01	2	ETT(0.023)S(0.935)T(0.042)TWQVVSQAVAR	0.39757	0.904	0.961	0.924	0.914	1.141	1.11	0.996	1.048	1.015	1.039	1.04	1.02	1.02	1.033	1.006	1.014	0.891	0.925	0.888	0.896	1.119	1.075	0.99	1.034	0.853	0.00131303
Q8JZQ9	75	S	Eukaryotic translation initiation factor 3 subunit B OS=Mus musculus OX=10090 GN=Eif3b PE=1 SV=1	Eif3b	0.957931	2.28987e-14	131.09	3	AKPAAQSEEET(0.002)AT(0.041)S(0.958)PAAS(0.83)PT(0.135)PQS(0.034)AER	1.013	1.199	1.264	1.045	0.958	0.87	0.932	0.88	0.943	1.013	0.961	0.887	0.834	0.947	0.938	0.917	0.92	1.184	1.315	1.178	1.149	0.919	0.994	0.96	1.025	1.238	0.00137288
P48678	307	S	Prelamin-A/C OS=Mus musculus OX=10090 GN=Lmna PE=1 SV=2	Lmna	0.999999	4.87378e-07	115.56	3	IDSLSAQLS(1)QLQK	-0.22121	0.831	0.908	0.996	1.075	1.03	1.065	1.019	1.089	0.921	0.964	1.004	1.046	0.927	0.911	0.895	0.928	0.902	0.942	0.992	1.028	1.111	1.169	1.139	1.173	0.841	0.00147372
Q8VHX6	1528	S	Filamin-C OS=Mus musculus OX=10090 GN=Flnc PE=1 SV=3	Flnc	0.999991	0.000339917	75.911	3	YADQEVPRS(1)PFK	0.32101	1.154	1.241	1.326	1.121	0.93	0.835	0.819	0.746	1	0.994	0.961	0.988	0.952	0.925	0.95	0.914	1.154	1.248	1.38	1.135	0.977	0.903	0.862	0.816	1.382	0.00152094
P70670	822	S	Nascent polypeptide-associated complex subunit alpha, muscle-specific form OS=Mus musculus OX=10090 GN=Naca PE=1 SV=2	Naca	0.985694	1.78615e-32	204.37	2	VDPIMSDVTPT(0.014)S(0.986)PK	-1.3404	1.076	1.107	1.222	1.08	0.875	0.935	0.939	0.885	0.98	1.059	1.012	0.981	0.983	0.97	1.06	1.024	1.098	1.045	1.208	1.101	0.89	0.964	0.886	0.864	1.235	0.00153899
P31001	31	S	Desmin OS=Mus musculus OX=10090 GN=Des PE=1 SV=3	Des	0.870312	3.4827e-07	121.91	2	TFGGAPGFS(0.002)LGS(0.998)PLS(0.87)S(0.13)PVFPR	1.7443	1.112	1.074	0.966	1.019	1.013	1.022	0.939	0.918	1.08	1.053	0.973	0.989	1.069	1.086	1.021	1.039	1.03	1.02	0.993	1.03	0.948	0.941	0.92	0.884	1.103	0.00154874
A2ASS6	23110	T	Titin OS=Mus musculus OX=10090 GN=Ttn PE=1 SV=1	Ttn	0.872556	8.00623e-16	162.81	2	S(0.127)T(0.873)GLTDGIAYEFR	-0.93081	0.632	0.818	0.679	0.873	1.192	1.268	1.054	1.357	1.015	1.039	1.04	1.02	1.02	1.033	1.006	1.014	0.623	0.787	0.653	0.856	1.169	1.227	1.048	1.338	0.61	0.0015497
A2ASS6	26975	S	Titin OS=Mus musculus OX=10090 GN=Ttn PE=1 SV=1	Ttn	0.991564	3.42646e-15	164.53	2	YNLTLENNS(0.008)GS(0.992)K	-0.088722	0.933	0.904	0.921	0.95	1.047	1.161	1.064	1.023	1.015	1.039	1.04	1.02	1.02	1.033	1.006	1.014	0.919	0.87	0.886	0.931	1.026	1.124	1.058	1.009	0.855	0.00155079
P42669	181	S	Transcriptional activator protein Pur-alpha OS=Mus musculus OX=10090 GN=Pura PE=1 SV=1	Pura	0.842818	7.93297e-13	140.9	3	GPGLGS(0.843)T(0.157)QGQTIALPAQGLIEFR	2.3924	0.999	0.923	0.924	0.879	1.17	1.042	1.041	1.032	1.125	1.182	1.075	1.226	1.037	0.995	1.002	0.95	0.888	0.781	0.86	0.717	1.128	1.047	1.039	1.086	0.755	0.00157347
A2ASS6	12972	S	Titin OS=Mus musculus OX=10090 GN=Ttn PE=1 SV=1	Ttn	0.999936	2.74047e-05	103.58	3	LHIIDVQLS(1)DAGEYTCVLR	0.3963	0.898	0.804	0.82	0.921	1.116	1.26	1.1	1.052	1.015	1.039	1.04	1.02	1.02	1.033	1.006	1.014	0.885	0.774	0.788	0.903	1.094	1.22	1.093	1.037	0.754	0.00161672
P09411	196	Y	Phosphoglycerate kinase 1 OS=Mus musculus OX=10090 GN=Pgk1 PE=1 SV=4	Pgk1	1	0.00036368	117.16	3	KELNY(1)FAK	3.7418	0.88	0.833	0.824	0.878	1.023	1.116	1.263	1.141	0.905	0.912	0.946	0.981	0.899	0.924	1.172	1.077	0.972	0.913	0.871	0.895	1.138	1.208	1.078	1.059	0.814	0.00162572
Q3B7Z2	191	S	Oxysterol-binding protein 1 OS=Mus musculus OX=10090 GN=Osbp PE=1 SV=3	Osbp	1	2.35437e-37	198.77	3	MLAES(1)DDS(1)GDEESVSQTDK	0.1562	1.076	1.078	1.08	1.031	0.983	0.955	0.923	0.952	0.979	0.913	0.904	0.919	0.988	0.913	0.94	0.982	1.099	1.181	1.195	1.122	0.995	1.046	0.982	0.969	1.152	0.00167034
A2ASS6	19997	S	Titin OS=Mus musculus OX=10090 GN=Ttn PE=1 SV=1	Ttn	0.999236	0.00469504	76.332	3	LS(0.999)GVLT(0.001)VK	-0.57868	1.073	1.048	1.102	1.121	0.907	1.002	0.921	0.919	1.015	1.039	1.04	1.02	1.02	1.033	1.006	1.014	1.057	1.009	1.06	1.099	0.889	0.97	0.916	0.906	1.148	0.00170957
A2ASS6	28229	S	Titin OS=Mus musculus OX=10090 GN=Ttn PE=1 SV=1	Ttn	0.999904	8.36904e-06	116.45	3	ES(1)HEYFFR	0.085983	0.873	0.872	0.941	0.966	1.04	1.09	1.067	1.144	1.015	1.039	1.04	1.02	1.02	1.033	1.006	1.014	0.86	0.839	0.905	0.947	1.02	1.055	1.061	1.128	0.833	0.00171472
Q9WUB3	186	Y	Glycogen phosphorylase, muscle form OS=Mus musculus OX=10090 GN=Pygm PE=1 SV=3	Pygm	1	0.00251617	89.123	3	Y(1)GNPWEK	-0.8305	1.005	1.084	1.069	1.128	0.904	1.035	0.906	0.945	0.922	0.957	0.918	0.921	1.008	1.015	0.981	0.996	1.09	1.133	1.164	1.225	0.897	1.02	0.924	0.949	1.217	0.00176931
A2ASS6	9643	T	Titin OS=Mus musculus OX=10090 GN=Ttn PE=1 SV=1	Ttn	1	0.00745968	64.82	3	HLQDVT(1)LK	-0.032968	0.623	0.921	0.629	0.726	1.095	1.219	1.413	1.236	1.015	1.039	1.04	1.02	1.02	1.033	1.006	1.014	0.614	0.886	0.605	0.712	1.074	1.18	1.405	1.219	0.577	0.00179537
Q62407	554	S	Striated muscle-specific serine/threonine-protein kinase OS=Mus musculus OX=10090 GN=Speg PE=1 SV=2	Speg	0.999999	1.65709e-56	238.63	2	AVS(1)PAATQPPPPSGAGK	0.20516	1.086	1.092	1.171	1.081	0.909	1.005	0.851	0.912	0.971	0.966	0.928	0.898	0.933	1.002	0.913	0.896	1.118	1.13	1.262	1.204	0.974	1.003	0.932	1.018	1.2	0.00185258
P08228	99	S	Superoxide dismutase [Cu-Zn] OS=Mus musculus OX=10090 GN=Sod1 PE=1 SV=2	Sod1	1	0.00675519	62.104	2	DGVANVS(1)IEDR	-1.4207	1.278	0.927	1.01	1.069	0.955	0.862	1.113	0.888	0.788	0.727	0.72	0.721	0.835	0.948	1.184	0.971	1.622	1.275	1.403	1.483	1.144	0.909	0.94	0.915	1.48	0.00186102
P20029	649	T	Endoplasmic reticulum chaperone BiP OS=Mus musculus OX=10090 GN=Hspa5 PE=1 SV=3	Hspa5	0.940357	1.28962e-60	214.44	3	LYGSGGPPPTGEEDT(0.94)S(0.06)EKDEL	1.7694	1.269	1.169	1.174	1.163	0.916	0.873	0.761	0.828	1.004	1.041	0.999	0.983	0.942	0.881	0.917	0.958	1.264	1.123	1.175	1.183	0.972	0.991	0.83	0.864	1.298	0.00190574
Q3B7Z2	188	S	Oxysterol-binding protein 1 OS=Mus musculus OX=10090 GN=Osbp PE=1 SV=3	Osbp	1	8.04897e-28	184.76	2	MLAES(1)DDS(1)GDEESVSQTDK	0.80806	1.136	1.122	1.141	1.015	0.913	0.921	0.949	0.908	0.979	0.913	0.904	0.919	0.988	0.913	0.94	0.982	1.16	1.229	1.262	1.104	0.924	1.009	1.01	0.925	1.229	0.001918
Q8K310	188	S	Matrin-3 OS=Mus musculus OX=10090 GN=Matr3 PE=1 SV=1	Matr3	1	0.000631485	88.596	3	RDS(1)FDDR	-0.41153	1.21	0.926	1.515	1.26	0.963	0.801	0.801	0.743	1.151	0.907	1.088	1.115	1.322	1.033	0.968	1.027	1.051	1.021	1.392	1.13	0.728	0.775	0.827	0.723	1.505	0.00192052
A2ASS6	26938	T	Titin OS=Mus musculus OX=10090 GN=Ttn PE=1 SV=1	Ttn	1	0.00311971	90.05	2	AEGILT(1)ER	0.27558	0.6	0.83	0.591	0.735	1.193	1.281	1.216	1.39	1.015	1.039	1.04	1.02	1.02	1.033	1.006	1.014	0.591	0.799	0.568	0.721	1.17	1.24	1.209	1.371	0.537	0.00195394
A2ASS6	16125	S	Titin OS=Mus musculus OX=10090 GN=Ttn PE=1 SV=1	Ttn	1	0.0140227	41.621	4	VNS(1)RPIKDLK	-0.66437	0.809	0.855	0.857	0.799	1.004	1.383	1.119	1.121	1.015	1.039	1.04	1.02	1.02	1.033	1.006	1.014	0.797	0.823	0.824	0.783	0.984	1.339	1.112	1.106	0.711	0.00206974
A2ASS6	21162	S	Titin OS=Mus musculus OX=10090 GN=Ttn PE=1 SV=1	Ttn	0.936619	7.451e-125	301.72	3	DSGDYTITAENS(0.937)S(0.058)GS(0.005)K	-0.17048	0.86	0.908	0.916	0.748	1.156	1.248	1.02	1.107	1.015	1.039	1.04	1.02	1.02	1.033	1.006	1.014	0.847	0.874	0.881	0.733	1.133	1.208	1.014	1.092	0.75	0.0021795
P68134	325	S	Actin, alpha skeletal muscle OS=Mus musculus OX=10090 GN=Acta1 PE=1 SV=1	Acta1	0.996382	8.44826e-10	155.56	2	EITALAPS(0.996)T(0.004)MK	1.7271	0.783	0.904	0.786	0.933	1.104	1.261	1.034	1.137	0.99	1.024	1.007	0.995	1.008	1.045	0.998	0.978	0.791	0.883	0.781	0.938	1.095	1.207	1.036	1.163	0.754	0.00219127
P50136	344	S	2-oxoisovalerate dehydrogenase subunit alpha, mitochondrial OS=Mus musculus OX=10090 GN=Bckdha PE=1 SV=1	Bckdha	1	5.16722e-09	171.21	2	S(1)VDEVNYWDK	0.51923	1.268	1.138	1.239	1.205	0.906	0.867	0.786	0.766	1.067	1.035	1.129	1.2	0.981	0.956	0.951	0.917	1.188	1.1	1.097	1.004	0.924	0.907	0.826	0.835	1.257	0.0022025
P07310	35	T	Creatine kinase M-type OS=Mus musculus OX=10090 GN=Ckm PE=1 SV=1	Ckm	0.999998	0.000464041	108.35	2	VLT(1)PDLYNK	-0.09486	0.975	1.072	1.141	1.11	0.899	0.938	1.018	0.933	0.905	0.922	0.911	0.94	0.915	0.958	1.132	1.078	1.077	1.163	1.252	1.181	0.983	0.979	0.899	0.865	1.254	0.0022139
A2ASS6	15871	Y	Titin OS=Mus musculus OX=10090 GN=Ttn PE=1 SV=1	Ttn	0.999999	0.000359382	98.933	3	LY(1)PPSPPR	0.26703	0.92	0.972	0.953	0.977	1.074	1.026	1.067	1.025	1.015	1.039	1.04	1.02	1.02	1.033	1.006	1.014	0.906	0.936	0.916	0.958	1.053	0.993	1.061	1.011	0.902	0.00224845
A2AAJ9	7721	S	Obscurin OS=Mus musculus OX=10090 GN=Obscn PE=1 SV=3	Obscn	0.998364	1.53358e-99	273.84	2	SIPELLQGPPDS(0.998)PS(0.002)LGVAR	-0.74002	1.076	1.115	1.055	1.026	0.992	0.937	0.957	0.919	1.002	1.027	1.021	0.949	1.023	1.001	0.953	0.989	1.074	1.086	1.033	1.081	0.97	0.936	1.004	0.929	1.113	0.0022791
A2ASS6	31316	S	Titin OS=Mus musculus OX=10090 GN=Ttn PE=1 SV=1	Ttn	0.993987	0.000130007	106.93	3	S(0.994)AT(0.006)VLVK	0.54869	0.972	0.939	0.934	0.943	1.026	1.073	1.018	1.104	1.015	1.039	1.04	1.02	1.02	1.033	1.006	1.014	0.958	0.904	0.898	0.925	1.006	1.039	1.012	1.089	0.889	0.00228786
A2ASS6	20650	T	Titin OS=Mus musculus OX=10090 GN=Ttn PE=1 SV=1	Ttn	0.999992	0.00195094	72.29	3	DLSLIVT(1)GLK	-0.54227	0.695	0.988	0.71	0.778	1.177	1.227	1.081	1.241	1.015	1.039	1.04	1.02	1.02	1.033	1.006	1.014	0.685	0.951	0.683	0.763	1.154	1.188	1.075	1.224	0.664	0.00230749
Q91YE8	543	S	Synaptopodin-2 OS=Mus musculus OX=10090 GN=Synpo2 PE=1 SV=2	Synpo2	0.993948	4.54202e-25	183.73	2	MQSS(0.001)VS(0.994)ES(0.004)S(0.001)FQMGR	-0.071809	1.035	1.136	1.09	0.987	0.947	0.966	0.982	0.931	0.954	1.023	0.977	0.936	1.012	1.035	0.96	0.999	1.085	1.11	1.116	1.054	0.936	0.933	1.023	0.932	1.141	0.00233226
A2ASS6	29304	S	Titin OS=Mus musculus OX=10090 GN=Ttn PE=1 SV=1	Ttn	0.998184	0.000152076	92.439	3	GEQAWS(0.002)HAGIS(0.998)K	-0.47151	0.964	0.908	0.965	0.905	1.126	1.091	1.041	1.015	1.015	1.039	1.04	1.02	1.02	1.033	1.006	1.014	0.95	0.874	0.928	0.887	1.104	1.056	1.035	1.001	0.867	0.00233882
A2ASS6	20974	T	Titin OS=Mus musculus OX=10090 GN=Ttn PE=1 SV=1	Ttn	0.988529	0.0119852	44.054	3	AGSSPPS(0.001)KPT(0.006)EY(0.004)VT(0.989)AR	-0.30093	0.623	0.713	0.776	0.795	1.035	1.567	1.315	1.072	1.015	1.039	1.04	1.02	1.02	1.033	1.006	1.014	0.614	0.686	0.746	0.779	1.015	1.517	1.307	1.057	0.577	0.00240669
A2ASS6	14830	S	Titin OS=Mus musculus OX=10090 GN=Ttn PE=1 SV=1	Ttn	0.964279	0.00144233	79.492	2	ENEPLS(0.964)T(0.036)K	0.5666	0.9	0.881	0.934	0.954	1.177	1.056	1.065	1.035	1.015	1.039	1.04	1.02	1.02	1.033	1.006	1.014	0.887	0.848	0.898	0.935	1.154	1.022	1.059	1.021	0.838	0.00244021
A2ASS6	9144	S	Titin OS=Mus musculus OX=10090 GN=Ttn PE=1 SV=1	Ttn	0.997784	1.17567e-85	276.03	3	KLS(0.998)ET(0.002)VEETEGNSFK	0.52461	0.753	0.523	0.704	0.877	1.388	1.254	1.158	1.241	1.015	1.039	1.04	1.02	1.02	1.033	1.006	1.014	0.742	0.503	0.677	0.86	1.361	1.214	1.151	1.224	0.562	0.00244123
P11531	2070	S	Dystrophin OS=Mus musculus OX=10090 GN=Dmd PE=1 SV=3	Dmd	0.800841	0.000239884	86.367	3	TAALQS(0.003)AT(0.196)S(0.801)MEK	-0.67502	0.913	0.905	0.851	0.984	1.138	1.102	1.001	1.093	1.028	1.024	0.982	0.964	0.988	1.005	0.925	0.959	0.888	0.884	0.867	1.021	1.152	1.097	1.082	1.14	0.819	0.00248648
A2ASS6	32230	S	Titin OS=Mus musculus OX=10090 GN=Ttn PE=1 SV=1	Ttn	0.983155	0.000165106	68.445	4	DPFDKPSQPGELEILS(0.983)IS(0.017)K	0.010324	0.883	0.835	0.9	0.953	1.048	1.115	1.045	1.199	1.015	1.039	1.04	1.02	1.02	1.033	1.006	1.014	0.87	0.804	0.865	0.934	1.027	1.079	1.039	1.182	0.803	0.00251931
A2ASS6	5289	S	Titin OS=Mus musculus OX=10090 GN=Ttn PE=1 SV=1	Ttn	1	0.000679678	99.941	3	EFKS(1)IEVLK	-0.36961	0.845	0.703	0.782	0.926	1.307	1.153	1.175	1.061	1.015	1.039	1.04	1.02	1.02	1.033	1.006	1.014	0.833	0.677	0.752	0.908	1.281	1.116	1.168	1.046	0.687	0.00259642
Q5SX39	1600	S	Myosin-4 OS=Mus musculus OX=10090 GN=Myh4 PE=2 SV=1	Myh4	0.999513	7.50242e-05	108.47	3	VVES(1)MQSTLDAEIR	0.28697	0.941	0.83	0.89	0.85	1.158	1.23	1.085	1.002	0.985	1.017	0.998	0.988	1	1.033	0.994	0.983	0.955	0.816	0.892	0.86	1.158	1.191	1.092	1.019	0.79	0.00262502
A2ASS6	14929	T	Titin OS=Mus musculus OX=10090 GN=Ttn PE=1 SV=1	Ttn	1	0.00247536	97.813	2	TWVLVT(1)DR	0.28448	0.798	0.874	0.961	0.951	1.061	1.122	1.139	1.082	1.015	1.039	1.04	1.02	1.02	1.033	1.006	1.014	0.786	0.841	0.924	0.932	1.04	1.086	1.132	1.067	0.805	0.00264523
A2ASS6	16260	S	Titin OS=Mus musculus OX=10090 GN=Ttn PE=1 SV=1	Ttn	0.986923	0.00136367	64.224	3	LGSAT(0.013)AS(0.987)INVK	-0.006247	0.865	0.938	0.971	0.958	1.027	1.141	1.049	1.055	1.015	1.039	1.04	1.02	1.02	1.033	1.006	1.014	0.852	0.903	0.934	0.939	1.007	1.105	1.043	1.04	0.865	0.00265257
O55143	242	T	Sarcoplasmic/endoplasmic reticulum calcium ATPase 2 OS=Mus musculus OX=10090 GN=Atp2a2 PE=1 SV=2	Atp2a2	0.998651	0.000308315	68.972	3	DEMVAT(0.999)EQERT(0.001)PLQQK	-0.40703	0.893	0.973	0.538	0.896	1.233	1.222	1.081	1.082	1.196	1.239	1.262	1.204	0.877	0.821	0.836	0.847	0.747	0.785	0.426	0.744	1.406	1.488	1.293	1.277	0.495	0.00271678
Q149B8	238	S	PGC-1 and ERR-induced regulator in muscle protein 1 OS=Mus musculus OX=10090 GN=Perm1 PE=1 SV=2	Perm1	0.753192	9.82835e-05	97.5	3	AQQDKPQPDS(0.069)T(0.178)S(0.753)PEQMAR	-0.50753	1.255	1.066	1.193	1.47	0.797	0.828	0.811	0.767	1.292	1.19	1.017	1.149	1.344	1.181	1.155	1.067	0.971	0.896	1.173	1.279	0.593	0.701	0.702	0.719	1.591	0.00274488
Q5NBX1	281	S	Protein cordon-bleu OS=Mus musculus OX=10090 GN=Cobl PE=1 SV=1	Cobl	0.861208	1.21578e-07	117.52	3	S(0.139)AS(0.861)GGDLNGCVT(0.001)T(0.007)PNS(0.956)PS(0.035)LHSR	0.001464	1.069	1.026	1.135	1.005	0.968	0.943	1.034	0.906	0.863	0.785	0.903	0.82	0.977	0.843	1.156	0.973	1.239	1.307	1.257	1.226	0.991	1.119	0.894	0.931	1.278	0.00276146
P68134	105	T	Actin, alpha skeletal muscle OS=Mus musculus OX=10090 GN=Acta1 PE=1 SV=1	Acta1	0.999912	0.000199779	97.271	3	VAPEEHPT(1)LLTEAPLNPK	1.1629	0.749	0.857	0.82	0.568	1.101	1.178	1.285	1.333	0.99	1.024	1.007	0.995	1.008	1.045	0.998	0.978	0.757	0.837	0.814	0.571	1.092	1.127	1.288	1.363	0.612	0.00279228
P31001	343	S	Desmin OS=Mus musculus OX=10090 GN=Des PE=1 SV=3	Des	0.999602	0.00275573	84.198	2	GTNDS(1)LMR	-1.2769	1.088	1.114	0.964	1.037	0.967	0.951	0.963	0.976	1.08	1.053	0.973	0.989	1.069	1.086	1.021	1.039	1.007	1.058	0.991	1.049	0.905	0.876	0.943	0.939	1.121	0.00280475
A2ASS6	26845	S	Titin OS=Mus musculus OX=10090 GN=Ttn PE=1 SV=1	Ttn	0.996355	1.88933e-05	112.58	4	AAADEWTTCT(0.004)PPS(0.996)GLQGK	0.13164	0.876	0.928	0.85	0.96	1.136	1.165	1.058	1.011	1.015	1.039	1.04	1.02	1.02	1.033	1.006	1.014	0.863	0.893	0.817	0.941	1.114	1.128	1.052	0.997	0.819	0.00280734
P68134	320	T	Actin, alpha skeletal muscle OS=Mus musculus OX=10090 GN=Acta1 PE=1 SV=1	Acta1	0.999871	2.95395e-09	134.06	3	EIT(1)ALAPSTMK	-2.3222	0.8	0.909	0.773	0.886	1.191	1.263	0.972	1.145	0.99	1.024	1.007	0.995	1.008	1.045	0.998	0.978	0.808	0.888	0.768	0.89	1.182	1.209	0.974	1.171	0.739	0.00282959
O54724	42	S	Caveolae-associated protein 1 OS=Mus musculus OX=10090 GN=Cavin1 PE=1 SV=1	Cavin1	0.999946	5.60197e-73	264.23	3	ATEEPS(0.001)GT(1)GS(1)DELIK	-0.021121	1.105	1.139	1.074	1.091	0.979	0.973	0.837	0.897	0.928	1.026	1.019	0.984	0.996	1.086	0.999	0.965	1.191	1.11	1.054	1.109	0.983	0.896	0.838	0.93	1.224	0.00286116
Q5XKE0	825	T	Myosin-binding protein C, fast-type OS=Mus musculus OX=10090 GN=Mybpc2 PE=1 SV=1	Mybpc2	1	5.89671e-15	147.17	2	SEPATLLQPVT(1)IR	-1.3318	0.447	0.733	0.46	0.641	1.248	1.321	1.448	1.47	0.967	1.016	0.995	0.985	1.039	1.072	1.038	1.037	0.462	0.721	0.462	0.651	1.201	1.232	1.395	1.418	0.438	0.00288404
Q9JI91	431	S	Alpha-actinin-2 OS=Mus musculus OX=10090 GN=Actn2 PE=1 SV=2	Actn2	0.998068	0.000389779	87.083	3	DYES(0.998)AS(0.002)LTEVR	0.51258	0.963	0.86	0.715	0.813	1.315	1.175	1.023	1.087	1.049	1.003	1.03	1.002	1.072	1.006	0.946	1.019	0.918	0.857	0.694	0.811	1.227	1.168	1.081	1.067	0.722	0.0028899
Q91Z83	1852	Y	Myosin-7 OS=Mus musculus OX=10090 GN=Myh7 PE=2 SV=1	Myh7	0.999967	6.29844e-30	222.25	4	ELTY(1)QTEEDRK	0.071546	0.921	1.049	0.954	1.169	0.896	1.18	0.866	1.002	1.299	1.583	1.668	1.399	0.826	0.683	0.768	0.681	0.709	0.663	0.572	0.836	1.085	1.728	1.128	1.471	0.514	0.00289858
A2ASS6	21804	S	Titin OS=Mus musculus OX=10090 GN=Ttn PE=1 SV=1	Ttn	0.908721	0.00380823	56.139	3	GKPAPS(0.091)VS(0.909)WK	0.478	0.871	0.954	0.974	0.869	1.095	1.179	1.04	1.018	1.015	1.039	1.04	1.02	1.02	1.033	1.006	1.014	0.858	0.918	0.937	0.852	1.074	1.141	1.034	1.004	0.838	0.00292375
A2ASS6	19050	T	Titin OS=Mus musculus OX=10090 GN=Ttn PE=1 SV=1	Ttn	1	3.13086e-08	128.38	3	EAPT(1)KAQIDVTPVGSK	1.3237	0.475	0.85	0.556	0.735	1.246	1.593	1.093	1.267	1.015	1.039	1.04	1.02	1.02	1.033	1.006	1.014	0.468	0.818	0.535	0.721	1.222	1.542	1.086	1.25	0.498	0.00298622
P06801	336	S	NADP-dependent malic enzyme OS=Mus musculus OX=10090 GN=Me1 PE=1 SV=2	Me1	1	0.00688871	79.148	3	IWLVDS(1)K	0.83676	0.643	0.698	0.675	0.889	1.258	1.168	1.263	1.285	0.871	0.908	0.918	0.865	0.946	0.979	1.058	1.104	0.738	0.769	0.735	1.028	1.33	1.193	1.194	1.164	0.67	0.00307998
Q9JI91	201	S	Alpha-actinin-2 OS=Mus musculus OX=10090 GN=Actn2 PE=1 SV=2	Actn2	0.999127	3.05513e-05	109.07	3	HRPDLIDY(0.001)S(0.999)K	-0.55395	0.684	0.869	0.906	0.819	1.296	1.105	1.019	1.234	1.049	1.003	1.03	1.002	1.072	1.006	0.946	1.019	0.652	0.866	0.88	0.817	1.209	1.098	1.077	1.211	0.7	0.0030816
A2ASS6	28424	T	Titin OS=Mus musculus OX=10090 GN=Ttn PE=1 SV=1	Ttn	0.860026	0.000883684	94.688	2	LT(0.86)T(0.14)GEEYQFR	-0.057894	0.83	0.871	0.782	0.937	1.141	1.26	1.145	0.996	1.015	1.039	1.04	1.02	1.02	1.033	1.006	1.014	0.818	0.838	0.752	0.919	1.119	1.22	1.138	0.982	0.746	0.00308662
A2ASS6	33086	S	Titin OS=Mus musculus OX=10090 GN=Ttn PE=1 SV=1	Ttn	1	1.5201e-05	115.33	2	KEIS(1)ILNIAR	0.12327	0.852	0.949	0.948	0.96	1.061	1.149	1.009	1.068	1.015	1.039	1.04	1.02	1.02	1.033	1.006	1.014	0.839	0.913	0.912	0.941	1.04	1.112	1.003	1.053	0.857	0.00316787
Q8K4L3	728	S	Supervillin OS=Mus musculus OX=10090 GN=Svil PE=1 SV=1	Svil	0.944672	0.0011804	103.87	2	LPS(0.945)PT(0.055)VAR	1.226	1.215	1.07	1.218	1.086	0.953	0.891	0.875	0.833	1.102	1.072	0.994	0.999	1.079	1.008	0.973	0.904	1.103	0.998	1.225	1.087	0.883	0.884	0.899	0.921	1.23	0.0031843
Q62261	2163	S	Spectrin beta chain, non-erythrocytic 1 OS=Mus musculus OX=10090 GN=Sptbn1 PE=1 SV=2	Sptbn1	0.942001	2.7684e-13	153.65	2	T(0.445)S(0.532)S(0.093)KES(0.942)S(0.987)PVPS(0.588)PT(0.412)LDR	0.37217	1.176	1.16	1.088	1.078	0.991	0.875	0.837	0.904	1.059	1.045	0.987	0.976	1.03	0.999	0.884	0.883	1.11	1.11	1.102	1.105	0.962	0.876	0.947	1.024	1.162	0.00324478
P70670	1400	S	Nascent polypeptide-associated complex subunit alpha, muscle-specific form OS=Mus musculus OX=10090 GN=Naca PE=1 SV=2	Naca	0.985317	2.16323e-16	154.33	4	ET(0.029)PT(0.149)T(0.837)PS(0.985)PEGVTAAPLEIPISSK	1.2666	0.672	0.949	0.592	0.457	1.128	1.178	1.507	1.345	0.98	1.059	1.012	0.981	0.983	0.97	1.06	1.024	0.686	0.896	0.585	0.466	1.148	1.214	1.422	1.313	0.517	0.00324702
Q5NBX1	294	S	Protein cordon-bleu OS=Mus musculus OX=10090 GN=Cobl PE=1 SV=1	Cobl	0.989059	2.92622e-10	142.3	3	SASGGDLNGCVTT(0.001)PNS(0.989)PS(0.01)LHSR	0.27082	1.042	1.029	1.191	1.004	0.979	0.926	0.999	0.925	0.863	0.785	0.903	0.82	0.977	0.843	1.156	0.973	1.207	1.311	1.319	1.224	1.002	1.098	0.864	0.951	1.293	0.00327309
Q62407	2944	S	Striated muscle-specific serine/threonine-protein kinase OS=Mus musculus OX=10090 GN=Speg PE=1 SV=2	Speg	0.940558	0.000294191	94.569	2	EVVS(0.036)S(0.941)PT(0.023)PESTTLR	0.32669	0.947	0.896	0.857	0.94	1.057	1.238	1.004	1.05	0.971	0.966	0.928	0.898	0.933	1.002	0.913	0.896	0.975	0.928	0.923	1.047	1.133	1.236	1.1	1.172	0.835	0.00328502
A2AAJ9	135	S	Obscurin OS=Mus musculus OX=10090 GN=Obscn PE=1 SV=3	Obscn	0.999999	4.15642e-15	147.17	2	VGGS(1)PQPAVSWSK	0.055817	1.194	1.105	1.134	1.005	0.894	0.986	0.912	0.88	1.002	1.027	1.021	0.949	1.023	1.001	0.953	0.989	1.192	1.076	1.111	1.059	0.874	0.985	0.957	0.89	1.198	0.00350063
P07310	372	S	Creatine kinase M-type OS=Mus musculus OX=10090 GN=Ckm PE=1 SV=1	Ckm	1	4.21553e-14	143.43	3	GQS(1)IDDMIPAQK	-0.024007	0.895	0.881	0.893	0.926	1.011	1.039	1.245	1.096	0.905	0.922	0.911	0.94	0.915	0.958	1.132	1.078	0.989	0.956	0.98	0.985	1.105	1.085	1.1	1.017	0.908	0.00350254
Q5DTJ9	194	S	Myopalladin OS=Mus musculus OX=10090 GN=Mypn PE=1 SV=2	Mypn	0.991552	7.71125e-52	242.94	3	VLQENS(0.992)PT(0.008)FSDLTER	0.39058	1.124	1.2	1.466	1.061	0.735	0.827	0.959	0.807	0.955	1	1.022	1.054	0.968	0.989	1.061	1.015	1.177	1.2	1.434	1.007	0.759	0.836	0.904	0.795	1.463	0.00369839
Q5NBX1	47	S	Protein cordon-bleu OS=Mus musculus OX=10090 GN=Cobl PE=1 SV=1	Cobl	0.999518	6.07699e-06	122.94	3	LPHDATLGS(1)QQSLVYMK	-0.40992	1.037	1.124	1.09	1.054	0.892	0.922	1.02	0.94	0.863	0.785	0.903	0.82	0.977	0.843	1.156	0.973	1.202	1.432	1.207	1.285	0.913	1.094	0.882	0.966	1.33	0.00378552
Q4U4S6	633	S	Xin actin-binding repeat-containing protein 2 OS=Mus musculus OX=10090 GN=Xirp2 PE=1 SV=1	Xirp2	0.98294	6.61585e-16	161.91	2	DSPDT(0.017)DS(0.983)VS(1)PEER	-0.40954	0.98	1.146	1.468	1.355	0.931	0.73	0.79	0.793	0.918	0.936	0.963	0.927	0.972	0.911	0.972	0.909	1.068	1.224	1.524	1.462	0.958	0.801	0.813	0.872	1.533	0.00382724
Q70KF4	2411	S	Cardiomyopathy-associated protein 5 OS=Mus musculus OX=10090 GN=Cmya5 PE=1 SV=2	Cmya5	0.999995	1.81194e-151	307.25	4	VES(1)PHGEETDGHSLTQEGNLELEK	-0.46904	1.106	1.084	1.307	1.077	0.951	0.952	0.865	0.802	0.976	0.999	0.982	0.957	0.986	1.007	0.961	0.937	1.133	1.085	1.331	1.125	0.965	0.945	0.9	0.856	1.275	0.0038301
P51859	132	S	Hepatoma-derived growth factor OS=Mus musculus OX=10090 GN=Hdgf PE=1 SV=2	Hdgf	0.999856	2.68876e-26	178.85	2	GSAEGS(1)S(1)DEEGK	-0.056683	0.988	1.134	1.158	1.143	0.898	0.948	0.989	0.846	0.876	1.03	0.898	0.941	0.88	0.96	1.014	0.921	1.128	1.101	1.29	1.215	1.02	0.987	0.975	0.919	1.214	0.00383978
P51859	133	S	Hepatoma-derived growth factor OS=Mus musculus OX=10090 GN=Hdgf PE=1 SV=2	Hdgf	0.999985	2.68876e-26	178.85	2	GSAEGS(1)S(1)DEEGK	-0.056683	0.988	1.134	1.158	1.143	0.898	0.948	0.989	0.846	0.876	1.03	0.898	0.941	0.88	0.96	1.014	0.921	1.128	1.101	1.29	1.215	1.02	0.987	0.975	0.919	1.214	0.00383978
A2ASS6	27346	Y	Titin OS=Mus musculus OX=10090 GN=Ttn PE=1 SV=1	Ttn	0.969965	0.00398685	67.385	2	LTTGS(0.03)EY(0.97)QFR	0.54113	0.857	0.902	0.847	0.986	1.029	1.079	1.129	1.145	1.015	1.039	1.04	1.02	1.02	1.033	1.006	1.014	0.844	0.868	0.814	0.967	1.009	1.045	1.122	1.129	0.811	0.00389402
A2ASS6	9146	T	Titin OS=Mus musculus OX=10090 GN=Ttn PE=1 SV=1	Ttn	0.976569	1.70705e-50	239.43	3	KLS(0.023)ET(0.977)VEETEGNSFK	0.14604	0.771	0.493	0.726	0.86	1.425	1.236	1.173	1.22	1.015	1.039	1.04	1.02	1.02	1.033	1.006	1.014	0.76	0.474	0.698	0.843	1.397	1.197	1.166	1.203	0.559	0.00390301
Q91YE8	546	S	Synaptopodin-2 OS=Mus musculus OX=10090 GN=Synpo2 PE=1 SV=2	Synpo2	0.981267	2.64614e-20	167.35	2	MQS(0.001)S(0.037)VS(0.401)ES(0.579)S(0.981)FQMGR	-0.36573	1.009	1.196	1.147	0.988	0.908	0.936	0.929	0.968	0.954	1.023	0.977	0.936	1.012	1.035	0.96	0.999	1.058	1.169	1.174	1.056	0.897	0.904	0.968	0.969	1.192	0.00392
Q62234	43	S	Myomesin-1 OS=Mus musculus OX=10090 GN=Myom1 PE=1 SV=2	Myom1	0.970109	1.06222e-16	107.98	3	SAVYT(0.001)HGS(0.97)T(0.028)AYSSR	1.4321	0.661	0.919	0.499	0.691	1.114	1.181	1.391	1.372	0.987	1.033	1.019	1.016	1.022	1.034	0.98	0.998	0.67	0.89	0.49	0.68	1.09	1.142	1.419	1.375	0.543	0.0040472
A2ASS6	13500	T	Titin OS=Mus musculus OX=10090 GN=Ttn PE=1 SV=1	Ttn	0.999895	0.00017487	88.803	4	HSVKT(1)DGLR	-0.20457	0.79	0.911	0.706	0.864	0.979	1.25	1.187	1.228	1.015	1.039	1.04	1.02	1.02	1.033	1.006	1.014	0.778	0.877	0.679	0.847	0.96	1.21	1.18	1.211	0.697	0.00406891
O70250	121	T	Phosphoglycerate mutase 2 OS=Mus musculus OX=10090 GN=Pgam2 PE=1 SV=3	Pgam2	0.999987	1.43674e-10	141.06	2	SFDT(1)PPPPMDEK	-0.43994	1.091	1.021	1.048	0.965	0.944	0.917	1.082	0.998	0.983	0.92	0.902	0.957	0.96	0.985	1.172	1.056	1.11	1.11	1.162	1.008	0.983	0.931	0.923	0.945	1.161	0.00417329
P41216	688	S	Long-chain-fatty-acid--CoA ligase 1 OS=Mus musculus OX=10090 GN=Acsl1 PE=1 SV=2	Acsl1	0.997972	0.011658	43.592	3	S(0.998)QIDELY(0.002)ATIK	0.98439	0.889	0.938	0.901	0.847	1.158	1.082	1.14	1.03	1.033	0.945	0.973	1.069	1.032	0.989	0.939	0.933	0.861	0.993	0.926	0.792	1.122	1.094	1.214	1.104	0.788	0.00426936
P31001	32	S	Desmin OS=Mus musculus OX=10090 GN=Des PE=1 SV=3	Des	0.775347	1.38289e-108	272.88	2	TFGGAPGFSLGS(1)PLS(0.225)S(0.775)PVFPR	0.57173	1.108	1.126	1.106	1.04	0.911	1.061	0.897	0.848	1.08	1.053	0.973	0.989	1.069	1.086	1.021	1.039	1.026	1.069	1.137	1.052	0.852	0.977	0.879	0.816	1.216	0.00430548
P05064	37	T	Fructose-bisphosphate aldolase A OS=Mus musculus OX=10090 GN=Aldoa PE=1 SV=2	Aldoa	0.961268	2.04976e-48	232.78	3	GILAADES(0.017)T(0.961)GS(0.021)IAK	1.0964	0.568	0.724	0.596	0.84	1.209	1.258	1.315	1.335	0.947	0.976	0.972	0.99	0.923	0.984	1.058	1.017	0.6	0.742	0.613	0.848	1.31	1.278	1.243	1.313	0.545	0.0043129
A2ASS6	22376	T	Titin OS=Mus musculus OX=10090 GN=Ttn PE=1 SV=1	Ttn	0.934354	0.00779751	73.082	2	NT(0.934)AT(0.065)VS(0.001)WK	0.82602	0.704	0.782	0.738	1.011	1.144	1.282	1.082	1.18	1.015	1.039	1.04	1.02	1.02	1.033	1.006	1.014	0.694	0.753	0.71	0.991	1.122	1.241	1.076	1.164	0.684	0.00435641
A2ASS6	33127	T	Titin OS=Mus musculus OX=10090 GN=Ttn PE=1 SV=1	Ttn	0.938724	0.00018648	103.11	2	INT(0.939)S(0.061)AFELNER	-1.0765	0.894	0.902	0.963	0.914	1.196	1.095	1.042	1	1.015	1.039	1.04	1.02	1.02	1.033	1.006	1.014	0.881	0.868	0.926	0.896	1.173	1.06	1.036	0.986	0.839	0.00437727
Q62261	2168	S	Spectrin beta chain, non-erythrocytic 1 OS=Mus musculus OX=10090 GN=Sptbn1 PE=1 SV=2	Sptbn1	0.966782	2.7684e-13	153.65	3	ES(0.076)S(0.924)PVPS(0.967)PT(0.034)LDR	0.55269	1.139	1.137	1.135	1.057	1.005	0.893	0.848	0.895	1.059	1.045	0.987	0.976	1.03	0.999	0.884	0.883	1.076	1.088	1.15	1.083	0.976	0.894	0.959	1.014	1.144	0.00438733
P70670	1206	S	Nascent polypeptide-associated complex subunit alpha, muscle-specific form OS=Mus musculus OX=10090 GN=Naca PE=1 SV=2	Naca	0.930646	6.02039e-10	129.52	4	EAPATPSVGVIAVS(0.003)GEIS(0.931)PS(0.066)PK	1.391	0.926	0.965	0.818	0.721	1.06	1.031	1.22	1.208	0.98	1.059	1.012	0.981	0.983	0.97	1.06	1.024	0.945	0.911	0.808	0.735	1.078	1.063	1.151	1.18	0.76	0.00439824
Q5NBX1	260	S	Protein cordon-bleu OS=Mus musculus OX=10090 GN=Cobl PE=1 SV=1	Cobl	0.824003	4.83026e-27	174.05	4	S(0.176)NS(0.824)KAEHLGLSGADSDEDPAK	0.26607	1.174	1.158	1.142	0.985	0.866	0.932	0.934	0.915	0.863	0.785	0.903	0.82	0.977	0.843	1.156	0.973	1.36	1.475	1.265	1.201	0.886	1.106	0.808	0.94	1.417	0.0044612
Q6P8J7	69	T	Creatine kinase S-type, mitochondrial OS=Mus musculus OX=10090 GN=Ckmt2 PE=1 SV=1	Ckmt2	0.98875	0.000506412	75.533	3	HNNCMAECLT(0.989)PT(0.011)IYAK	0.18181	1.31	1.205	1.289	1.54	0.755	0.813	0.604	0.715	1.287	1.138	1.234	1.285	0.95	0.93	0.961	0.915	1.018	1.059	1.045	1.198	0.795	0.874	0.629	0.781	1.403	0.00463585
A2AAJ9	6747	T	Obscurin OS=Mus musculus OX=10090 GN=Obscn PE=1 SV=3	Obscn	0.824945	9.01507e-48	224.1	3	VQAESVVVS(0.175)T(0.825)PVQEFYK	-0.40806	1.058	1.12	1.113	0.991	0.963	1.009	0.931	0.898	1.002	1.027	1.021	0.949	1.023	1.001	0.953	0.989	1.056	1.091	1.09	1.044	0.941	1.008	0.977	0.908	1.117	0.00463857
Q9D7G0	225	T	Ribose-phosphate pyrophosphokinase 1 OS=Mus musculus OX=10090 GN=Prps1 PE=1 SV=4	Prps1	0.992028	1.55863e-07	126.27	4	VAILVDDMADT(0.992)CGT(0.008)ICHAADK	0.084259	0.797	0.838	0.931	1.023	1.102	1.047	1.212	1.041	0.903	0.922	0.913	1.022	0.935	0.965	0.973	0.908	0.883	0.909	1.02	1.001	1.179	1.085	1.246	1.146	0.819	0.00463975
Q62234	1092	S	Myomesin-1 OS=Mus musculus OX=10090 GN=Myom1 PE=1 SV=2	Myom1	0.959668	0.0066389	70.399	2	EGT(0.04)S(0.96)YVFR	-0.82573	0.92	0.96	0.973	0.956	0.998	1.079	1.063	1.065	0.987	1.033	1.019	1.016	1.022	1.034	0.98	0.998	0.932	0.929	0.955	0.941	0.977	1.044	1.085	1.067	0.9	0.00467904
Q91YE8	596	S	Synaptopodin-2 OS=Mus musculus OX=10090 GN=Synpo2 PE=1 SV=2	Synpo2	0.999701	1.43185e-144	315.43	2	PFLGSMNQPAAPFS(1)PTR	-0.9624	1.018	1.191	1.206	1.14	0.804	0.992	0.947	0.82	0.954	1.023	0.977	0.936	1.012	1.035	0.96	0.999	1.067	1.164	1.234	1.218	0.794	0.958	0.986	0.821	1.316	0.00472441
P16015	176	T	Carbonic anhydrase 3 OS=Mus musculus OX=10090 GN=Ca3 PE=1 SV=3	Ca3	0.999876	2.92545e-05	117.84	3	EAPFT(1)HFDPSCLFPACR	-0.41771	0.84	0.936	0.823	1.018	0.953	1.019	1.111	1.265	1.002	0.952	0.911	0.989	0.834	0.864	0.982	0.987	0.838	0.983	0.903	1.029	1.143	1.179	1.131	1.282	0.793	0.00474204
P68134	108	T	Actin, alpha skeletal muscle OS=Mus musculus OX=10090 GN=Acta1 PE=1 SV=1	Acta1	0.999831	4.88989e-08	133.21	3	VAPEEHPTLLT(1)EAPLNPK	2.2792	0.756	0.787	0.96	0.804	1.043	1.166	1.107	1.319	0.99	1.024	1.007	0.995	1.008	1.045	0.998	0.978	0.764	0.769	0.953	0.808	1.035	1.116	1.109	1.349	0.715	0.00474395
Q9QXS1	114	S	Plectin OS=Mus musculus OX=10090 GN=Plec PE=1 SV=3	Plec	0.999068	0.000469624	101.38	4	S(0.999)PHVQT(0.001)MQGPLGCPPK	-0.24908	0.888	0.95	0.944	0.925	1.112	1.096	1.067	1.021	1.012	0.977	0.965	0.987	1.009	0.989	0.983	1.001	0.877	0.972	0.978	0.937	1.102	1.108	1.085	1.02	0.872	0.00477349
Q9QXS1	4620	S	Plectin OS=Mus musculus OX=10090 GN=Plec PE=1 SV=3	Plec	0.99992	1.22531e-85	262.78	2	GYYS(1)PYSVSGS(0.001)GS(0.979)T(0.02)AGSR	0.11056	1.156	1.117	1.064	1.033	1.004	0.973	0.866	0.882	1.012	0.977	0.965	0.987	1.009	0.989	0.983	1.001	1.142	1.143	1.103	1.047	0.995	0.984	0.881	0.881	1.186	0.00485977
A2ASS6	24893	Y	Titin OS=Mus musculus OX=10090 GN=Ttn PE=1 SV=1	Ttn	0.999905	8.36375e-28	211.82	2	IDQLQEGCSYY(1)FR	-1.1772	0.852	0.744	0.847	0.986	1.157	1.227	1.114	1.048	1.015	1.039	1.04	1.02	1.02	1.033	1.006	1.014	0.839	0.716	0.814	0.967	1.134	1.188	1.107	1.034	0.747	0.00488923
Q8VBT1	486	S	Beta-taxilin OS=Mus musculus OX=10090 GN=Txlnb PE=1 SV=2	Txlnb	0.984254	1.90611e-51	206.4	3	TSEEEPEPS(0.016)VS(0.984)ENEEVDAEEANSFQK	0.74554	1.064	1.1	1.183	1.017	0.89	0.951	0.996	0.9	1.01	0.986	0.886	0.869	1.013	1.034	1.034	0.972	1.053	1.116	1.335	1.17	0.879	0.92	0.963	0.926	1.267	0.0048994
Q62234	1374	Y	Myomesin-1 OS=Mus musculus OX=10090 GN=Myom1 PE=1 SV=2	Myom1	0.999999	0.000688692	71.501	3	ETHIVWY(1)K	-0.0064558	0.933	0.931	0.927	0.881	1.015	1.211	1.032	1.065	0.987	1.033	1.019	1.016	1.022	1.034	0.98	0.998	0.945	0.901	0.91	0.867	0.993	1.171	1.053	1.067	0.846	0.0049523
A2ASS6	20836	T	Titin OS=Mus musculus OX=10090 GN=Ttn PE=1 SV=1	Ttn	0.988407	0.000770159	71.08	3	GDWVTALAS(0.012)VT(0.988)K	1.8718	0.831	0.903	0.797	0.977	1.165	1.031	1.086	1.169	1.015	1.039	1.04	1.02	1.02	1.033	1.006	1.014	0.819	0.869	0.766	0.958	1.142	0.998	1.08	1.153	0.78	0.0049898
A2ASS6	11645	S	Titin OS=Mus musculus OX=10090 GN=Ttn PE=1 SV=1	Ttn	1	8.73748e-05	101.17	3	KPELPS(1)DEEVPEAPR	-1.1718	0.931	0.769	0.741	0.809	1.399	1.034	1.09	1.169	1.015	1.039	1.04	1.02	1.02	1.033	1.006	1.014	0.917	0.74	0.712	0.793	1.372	1.001	1.083	1.153	0.686	0.00510108
Q62433	330	S	Protein NDRG1 OS=Mus musculus OX=10090 GN=Ndrg1 PE=1 SV=1	Ndrg1	0.934326	3.64913e-06	121.4	2	T(1)AS(0.934)GS(0.063)S(0.003)VTSLEGTR	-2.7686	1.106	0.965	0.792	1.206	1.061	0.99	0.917	1.001	0.839	0.72			0.943	0.898			1.318	1.34			1.125	1.102			1.194	0.00554907
P70670	1398	T	Nascent polypeptide-associated complex subunit alpha, muscle-specific form OS=Mus musculus OX=10090 GN=Naca PE=1 SV=2	Naca	0.83677	3.41646e-09	110.89	4	ET(0.029)PT(0.149)T(0.837)PS(0.985)PEGVTAAPLEIPISSK	1.2666	0.781	0.949	0.682	0.52	1.054	1.12	1.473	1.294	0.98	1.059	1.012	0.981	0.983	0.97	1.06	1.024	0.797	0.896	0.674	0.53	1.072	1.155	1.39	1.264	0.594	0.0055704
Q9ET78	613	S	Junctophilin-2 OS=Mus musculus OX=10090 GN=Jph2 PE=1 SV=2	Jph2	0.999996	4.71949e-20	144.2	4	SDSAPPSPVSATVPEEEPPAPRS(1)PVPAK	1.029	1.189	1.041	1.17	1.04	0.918	0.991	0.928	0.845	1.037	0.972	0.992	0.985	0.981	1.021	0.949	0.905	1.147	1.071	1.179	1.056	0.936	0.971	0.978	0.934	1.166	0.00560551
Q5SX39	444	T	Myosin-4 OS=Mus musculus OX=10090 GN=Myh4 PE=2 SV=1	Myh4	1	0.00150357	88.495	2	MFLWMVT(1)R	1.8593	0.751	0.926	0.693	0.889	1.065	1.303	1.041	1.241	0.985	1.017	0.998	0.988	1	1.033	0.994	0.983	0.762	0.911	0.694	0.9	1.065	1.261	1.047	1.262	0.705	0.00566459
Q91YE8	897	T	Synaptopodin-2 OS=Mus musculus OX=10090 GN=Synpo2 PE=1 SV=2	Synpo2	0.962021	3.39095e-07	126.63	3	AQS(0.037)PT(0.962)PS(0.001)LPASWK	-1.3505	0.896	1.025	0.894	0.798	1.075	1.087	1.1	1.101	0.954	1.023	0.977	0.936	1.012	1.035	0.96	0.999	0.939	1.002	0.915	0.853	1.062	1.05	1.146	1.102	0.851	0.00567099
Q8BWB1	702	T	Synaptopodin 2-like protein OS=Mus musculus OX=10090 GN=Synpo2l PE=1 SV=1	Synpo2l	1	8.50657e-05	99.93	3	T(1)PPPMAPK	-0.83514	1.07	1.153	1.084	0.938	0.885	0.901	1.014	1.023	0.904	0.997	0.967	0.876	0.965	0.906	0.994	1.006	1.184	1.156	1.121	1.071	0.917	0.994	1.02	1.017	1.148	0.00575725
P70670	1492	S	Nascent polypeptide-associated complex subunit alpha, muscle-specific form OS=Mus musculus OX=10090 GN=Naca PE=1 SV=2	Naca	0.951175	9.46463e-28	197.15	3	DAPTTLAESPS(0.049)S(0.951)PKK	-1.1104	0.856	0.915	0.759	0.637	1.051	1.12	1.503	1.084	0.98	1.059	1.012	0.981	0.983	0.97	1.06	1.024	0.873	0.864	0.75	0.649	1.069	1.155	1.418	1.059	0.667	0.00594488
O08638	1954	S	Myosin-11 OS=Mus musculus OX=10090 GN=Myh11 PE=1 SV=1	Myh11	1	6.12557e-60	252.55	2	VIENT(1)DGS(1)EEEMDAR	2.046	1.171	0.953	1.042	1.231	1.145	0.877	0.896	0.801	1.046	0.965	0.915	1.092	1.201	0.929	0.934	0.853	1.12	0.988	1.139	1.127	0.953	0.944	0.959	0.939	1.153	0.0059747
A2ASS6	18456	T	Titin OS=Mus musculus OX=10090 GN=Ttn PE=1 SV=1	Ttn	0.914677	0.00701587	65.565	2	AWT(0.055)PVT(0.915)YT(0.03)VTR	0.77341	0.782	0.861	0.966	0.828	1.144	1.026	1.049	1.3	1.015	1.039	1.04	1.02	1.02	1.033	1.006	1.014	0.77	0.829	0.929	0.812	1.122	0.993	1.043	1.282	0.752	0.00607956
Q6PIE5	496	S	Sodium/potassium-transporting ATPase subunit alpha-2 OS=Mus musculus OX=10090 GN=Atp1a2 PE=1 SV=1	Atp1a2	0.999658	7.43019e-10	130.87	2	EDS(1)PQSHVLVMK	-0.3939	0.915	0.93	0.982	0.966	1.117	1.052	1.096	0.965	1.03	1.013	1.066	0.975	1.02	0.962	0.944	0.962	0.888	0.918	0.921	0.991	1.095	1.094	1.161	1.003	0.854	0.00611166
Q91YE8	545	S	Synaptopodin-2 OS=Mus musculus OX=10090 GN=Synpo2 PE=1 SV=2	Synpo2	0.842406	1.08512e-12	156.17	3	MQSSVS(0.002)ES(0.842)S(0.155)FQMGR	-0.47301	0.99	1.155	1.133	1.033	0.883	0.944	0.959	0.981	0.954	1.023	0.977	0.936	1.012	1.035	0.96	0.999	1.038	1.129	1.16	1.104	0.873	0.912	0.999	0.982	1.177	0.00612257
A2ASS6	30582	S	Titin OS=Mus musculus OX=10090 GN=Ttn PE=1 SV=1	Ttn	0.774866	1.66394e-06	124.99	3	ESGTTAWQLINS(0.775)S(0.225)VK	1.5815	0.806	0.967	0.918	0.979	1.059	1.104	1.065	1.088	1.015	1.039	1.04	1.02	1.02	1.033	1.006	1.014	0.794	0.931	0.883	0.96	1.038	1.069	1.059	1.073	0.842	0.00615547
Q91Z83	1288	S	Myosin-7 OS=Mus musculus OX=10090 GN=Myh7 PE=2 SV=1	Myh7	0.999892	0.0336995	50.024	2	LQTENGELS(1)R	0.84391	1.236	1.252	1.447	1.162	0.866	0.763	0.745	0.74	1.299	1.583	1.668	1.399	0.826	0.683	0.768	0.681	0.952	0.791	0.868	0.831	1.048	1.117	0.97	1.087	0.815	0.0062429
P70402	13	T	Myosin-binding protein H OS=Mus musculus OX=10090 GN=Mybph PE=2 SV=2	Mybph	0.896802	9.32028e-86	259.81	2	ATSEAS(0.001)VS(0.102)T(0.897)PEETAPEPAK	0.75304	1.105	1.349	1.345	1.126	0.764	0.936	0.78	0.761	1.068	1.187	1.166	1.108	0.919	0.958	0.983	0.991	1.035	1.136	1.154	1.016	0.831	0.977	0.793	0.768	1.289	0.00630127
Q9QXS1	4629	S	Plectin OS=Mus musculus OX=10090 GN=Plec PE=1 SV=3	Plec	0.978558	1.22531e-85	262.78	2	GYYS(1)PYSVSGS(0.001)GS(0.979)T(0.02)AGSR	0.11056	1.08	1.189	1.039	1.097	0.958	0.996	0.856	0.871	1.012	0.977	0.965	0.987	1.009	0.989	0.983	1.001	1.067	1.217	1.077	1.111	0.949	1.007	0.871	0.87	1.21	0.00636888
P52480	80	T	Pyruvate kinase PKM OS=Mus musculus OX=10090 GN=Pkm PE=1 SV=4	Pkm	0.999355	3.7667e-08	133.16	4	LNFS(0.001)HGT(0.999)HEYHAETIK	-0.48573	0.772	0.783	0.893	0.775	1.16	1.088	1.422	1.058	0.898	0.905	0.889	0.912	0.953	0.967	1.09	1.031	0.86	0.865	1.004	0.85	1.217	1.125	1.305	1.026	0.766	0.00652362
A2ASS6	34299	S	Titin OS=Mus musculus OX=10090 GN=Ttn PE=1 SV=1	Ttn	0.971294	0.000296426	101.2	2	TSELEAAS(0.029)S(0.971)VR	0.012495	0.968	0.961	0.963	0.973	1.087	1.007	1.023	1.041	1.015	1.039	1.04	1.02	1.02	1.033	1.006	1.014	0.954	0.925	0.926	0.954	1.066	0.975	1.017	1.027	0.92	0.00654942
G5E829	338	S	Plasma membrane calcium-transporting ATPase 1 OS=Mus musculus OX=10090 GN=Atp2b1 PE=1 SV=1	Atp2b1	1	3.2802e-10	118.57	3	AQDGAAMEMQPLKS(1)EEGGDGDEK	-0.13373	1.332	0.834	2.006	1.354	0.725	0.805	0.643	0.647	0.965	0.797	0.938	0.901	1.048	0.871	0.863	0.937	1.38	1.046	2.139	1.503	0.692	0.924	0.745	0.691	1.988	0.0065911
A2ASS6	33664	S	Titin OS=Mus musculus OX=10090 GN=Ttn PE=1 SV=1	Ttn	0.996914	5.17015e-84	245.48	3	VTATNT(0.001)AGS(0.997)T(0.002)SCQAHLQVER	-2.2338	0.932	0.923	0.951	0.978	1.035	1.069	1.123	1.006	1.015	1.039	1.04	1.02	1.02	1.033	1.006	1.014	0.918	0.888	0.914	0.959	1.015	1.035	1.116	0.992	0.885	0.00670647
A2ASS6	26806	S	Titin OS=Mus musculus OX=10090 GN=Ttn PE=1 SV=1	Ttn	0.931715	1.73431e-05	109.91	3	S(0.932)S(0.068)VSLAWNKPIYDGGAPVR	-0.11034	0.845	0.977	0.984	0.927	1.093	1.122	0.997	1.055	1.015	1.039	1.04	1.02	1.02	1.033	1.006	1.014	0.833	0.94	0.946	0.909	1.072	1.086	0.991	1.04	0.866	0.00671653
Q9QXS1	4633	S	Plectin OS=Mus musculus OX=10090 GN=Plec PE=1 SV=3	Plec	0.999999	4.3443e-57	227.74	2	GYYS(1)PYSVSGS(0.003)GS(0.891)T(0.106)AGS(1)R	0.38643	1.124	1.194	1.039	1.061	1.029	0.92	0.847	0.877	1.012	0.977	0.965	0.987	1.009	0.989	0.983	1.001	1.111	1.222	1.077	1.075	1.02	0.93	0.862	0.876	1.216	0.00674807
P06745	250	T	Glucose-6-phosphate isomerase OS=Mus musculus OX=10090 GN=Gpi PE=1 SV=4	Gpi	0.990678	0.000413697	101.01	2	HFVALS(0.001)T(0.009)NT(0.991)AK	-1.1409	0.814	0.876	0.795	0.934	1.101	1.133	1.177	1.123	0.944	0.917	0.925	0.936	0.951	1.014	1.112	1.069	0.862	0.955	0.859	0.998	1.158	1.117	1.058	1.051	0.838	0.00680371
Q8VDN2	16	S	Sodium/potassium-transporting ATPase subunit alpha-1 OS=Mus musculus OX=10090 GN=Atp1a1 PE=1 SV=1	Atp1a1	1	0.000115187	77.746	4	YEPAAVS(1)EHGDKK	-0.49167	0.805	0.989	0.757	0.931	0.999	1.1	1.187	1.177	1.087	1	1.002	1.077	0.978	0.945	0.909	0.89	0.741	0.989	0.755	0.864	1.021	1.164	1.306	1.322	0.696	0.00682942
A2ASS6	17296	T	Titin OS=Mus musculus OX=10090 GN=Ttn PE=1 SV=1	Ttn	1	0.0027282	94.767	3	NLAVT(1)DIK	-0.25037	0.68	0.849	0.844	0.969	1.132	1.305	1.041	1.122	1.015	1.039	1.04	1.02	1.02	1.033	1.006	1.014	0.67	0.817	0.812	0.95	1.11	1.263	1.035	1.107	0.72	0.00683444
O08532	119	S	Voltage-dependent calcium channel subunit alpha-2/delta-1 OS=Mus musculus OX=10090 GN=Cacna2d1 PE=1 SV=1	Cacna2d1	1	1.24266e-39	219.24	2	EDFAS(1)NEVVYYNAK	-0.018141	1	1.217	1.217	1.102	0.894	0.979	0.852	0.852	1.026	1.055	0.967	0.94	1.006	1.044	0.934	0.956	0.975	1.154	1.259	1.172	0.889	0.938	0.912	0.891	1.256	0.0068536
Q62407	2176	S	Striated muscle-specific serine/threonine-protein kinase OS=Mus musculus OX=10090 GN=Speg PE=1 SV=2	Speg	0.987124	1.55459e-13	149.07	3	LQESPSLSALS(0.987)ET(0.013)QPPSPAR	0.90545	0.935	0.845	0.943	0.915	1.125	1.136	1.136	0.974	0.971	0.966	0.928	0.898	0.933	1.002	0.913	0.896	0.963	0.875	1.016	1.019	1.206	1.134	1.244	1.087	0.829	0.006974
A2ASS6	19845	T	Titin OS=Mus musculus OX=10090 GN=Ttn PE=1 SV=1	Ttn	0.999757	0.000154772	97.797	3	GWSIVASDVT(1)KR	0.76657	0.581	0.836	0.759	0.804	1.174	1.544	0.939	1.241	1.015	1.039	1.04	1.02	1.02	1.033	1.006	1.014	0.572	0.805	0.73	0.788	1.151	1.495	0.933	1.224	0.603	0.00698952
A2ASS6	21395	S	Titin OS=Mus musculus OX=10090 GN=Ttn PE=1 SV=1	Ttn	0.852895	0.000647413	73.499	3	S(0.072)S(0.072)VS(0.853)LS(0.003)WGK	0.34367	1.053	1.105	1.121	1.008	0.931	0.973	0.894	0.992	1.015	1.039	1.04	1.02	1.02	1.033	1.006	1.014	1.037	1.064	1.078	0.988	0.913	0.942	0.889	0.978	1.12	0.0070057
A2ASS6	22152	S	Titin OS=Mus musculus OX=10090 GN=Ttn PE=1 SV=1	Ttn	0.812623	1.42734e-08	128.98	3	NTAGAISAPSES(0.813)T(0.178)GT(0.009)IICK	-0.35491	0.873	0.804	0.877	0.969	1.257	1.136	1.061	1.012	1.015	1.039	1.04	1.02	1.02	1.033	1.006	1.014	0.86	0.774	0.843	0.95	1.232	1.1	1.055	0.998	0.782	0.0070091
Q62407	375	S	Striated muscle-specific serine/threonine-protein kinase OS=Mus musculus OX=10090 GN=Speg PE=1 SV=2	Speg	0.998097	1.549e-12	137.01	3	SSGPSLAGT(0.002)VES(0.998)RPQT(1)PLS(0.998)EAS(0.002)GR	-1.3476	1.072	1.134	1.045	1.14	0.899	0.967	0.98	0.855	0.971	0.966	0.928	0.898	0.933	1.002	0.913	0.896	1.104	1.174	1.126	1.269	0.964	0.965	1.073	0.954	1.181	0.00701918
Q61029	157	S	Lamina-associated polypeptide 2, isoforms beta/delta/epsilon/gamma OS=Mus musculus OX=10090 GN=Tmpo PE=1 SV=4	Tmpo	0.868768	0.00114818	58.516	3	S(0.869)S(0.565)T(0.565)PLPT(0.001)VSSSAENTR	1.3427	1.116	1.093	1.197	1.053	0.96	0.868	0.873	0.95	0.961	0.894	0.917	0.95	0.927	0.925	0.834	0.938	1.161	1.223	1.305	1.108	1.036	0.938	1.047	1.013	1.189	0.00708984
A2ASS6	22008	S	Titin OS=Mus musculus OX=10090 GN=Ttn PE=1 SV=1	Ttn	1	0.00505934	60.305	3	ERNS(1)LLWK	-0.46602	0.914	0.892	0.842	0.965	1.178	1.153	0.98	1.062	1.015	1.039	1.04	1.02	1.02	1.033	1.006	1.014	0.9	0.859	0.81	0.946	1.155	1.116	0.974	1.047	0.819	0.0072814
Q5SX39	1192	T	Myosin-4 OS=Mus musculus OX=10090 GN=Myh4 PE=2 SV=1	Myh4	0.999989	1.26122e-05	123.83	3	DLEEATLQHEAT(1)AAALR	-1.0123	0.739	0.828	1.009	0.674	1.254	1.071	1.217	1.161	0.985	1.017	0.998	0.988	1	1.033	0.994	0.983	0.75	0.814	1.011	0.682	1.254	1.037	1.224	1.181	0.694	0.00728447
Q91YE8	895	S	Synaptopodin-2 OS=Mus musculus OX=10090 GN=Synpo2 PE=1 SV=2	Synpo2	0.99958	2.62372e-27	208.49	2	AQS(1)PT(0.015)PS(0.985)LPAS(0.001)WK	-0.41349	0.859	1.047	0.862	0.784	1.069	1.12	1.132	1.093	0.954	1.023	0.977	0.936	1.012	1.035	0.96	0.999	0.9	1.023	0.882	0.838	1.056	1.082	1.179	1.094	0.826	0.00732756
Q9JJW5	116	S	Myozenin-2 OS=Mus musculus OX=10090 GN=Myoz2 PE=1 SV=1	Myoz2	1	3.47418e-13	156.2	3	S(1)PPNPENIAPGYSGPLK	1.1809	1.062	1.019	1.193	1.143	0.936	0.945	0.897	0.915	0.991	0.9	1.011	0.908	0.975	0.916	0.972	0.907	1.072	1.132	1.18	1.259	0.96	1.032	0.923	1.009	1.183	0.0073706
A2ASS6	26744	T	Titin OS=Mus musculus OX=10090 GN=Ttn PE=1 SV=1	Ttn	0.892689	0.0255165	50.194	2	KT(0.893)LT(0.107)DLR	-0.74788	0.878	0.834	0.828	0.848	1.136	1.373	1.132	0.938	1.015	1.039	1.04	1.02	1.02	1.033	1.006	1.014	0.865	0.803	0.796	0.831	1.114	1.329	1.125	0.925	0.733	0.00747084
Q8VBT1	639	S	Beta-taxilin OS=Mus musculus OX=10090 GN=Txlnb PE=1 SV=2	Txlnb	0.804071	1.52676e-10	140.07	3	YDIS(0.197)PS(0.804)PES(0.999)EGDSAVVPGCESR	0.80947	1.087	1.08	1.052	1.126	1.045	0.896	0.911	0.893	1.01	0.986	0.886	0.869	1.013	1.034	1.034	0.972	1.076	1.095	1.187	1.296	1.032	0.867	0.881	0.919	1.258	0.00750819
A2ASS6	16256	S	Titin OS=Mus musculus OX=10090 GN=Ttn PE=1 SV=1	Ttn	0.876971	1.96381e-10	155.86	3	LGS(0.877)AT(0.123)ASINVK	-0.48302	0.975	0.868	0.883	0.967	1.098	1.13	1.074	1.01	1.015	1.039	1.04	1.02	1.02	1.033	1.006	1.014	0.961	0.835	0.849	0.948	1.076	1.094	1.068	0.996	0.849	0.00756165
Q8K4L3	997	S	Supervillin OS=Mus musculus OX=10090 GN=Svil PE=1 SV=1	Svil	0.999861	4.45848e-06	124.08	2	QAS(1)EENTDVETVMR	0.2902	1.14	1.104	1.056	1.201	0.958	0.874	0.92	0.858	1.102	1.072	0.994	0.999	1.079	1.008	0.973	0.904	1.034	1.03	1.062	1.202	0.888	0.867	0.946	0.949	1.186	0.00759407
P63017	329	S	Heat shock cognate 71 kDa protein OS=Mus musculus OX=10090 GN=Hspa8 PE=1 SV=1	Hspa8	0.999934	0.000142507	88.244	3	LDKS(1)QIHDIVLVGGSTR	0.3276	0.909	0.903	0.976	0.892	1.067	1.093	1.104	1.061	0.98	1.002	0.967	0.951	1.049	1.009	1.056	1.002	0.928	0.901	1.009	0.938	1.017	1.083	1.045	1.059	0.898	0.00761294
Q6PIE5	58	S	Sodium/potassium-transporting ATPase subunit alpha-2 OS=Mus musculus OX=10090 GN=Atp1a2 PE=1 SV=1	Atp1a2	1	0.00119393	98.048	2	YQVDLS(1)K	0.14006	0.883	0.824	0.783	0.977	1.15	1.05	1.029	1.26	1.03	1.013	1.066	0.975	1.02	0.962	0.944	0.962	0.857	0.813	0.735	1.002	1.127	1.091	1.09	1.31	0.738	0.00764499
P70670	1489	S	Nascent polypeptide-associated complex subunit alpha, muscle-specific form OS=Mus musculus OX=10090 GN=Naca PE=1 SV=2	Naca	0.990719	2.78174e-41	228.46	2	DAPTTLAES(0.991)PS(0.009)SPK	-0.0077984	0.771	1.044	0.679	0.612	1.026	1.297	1.229	1.227	0.98	1.059	1.012	0.981	0.983	0.97	1.06	1.024	0.787	0.986	0.671	0.624	1.044	1.337	1.159	1.198	0.648	0.00765394
Q62234	1047	S	Myomesin-1 OS=Mus musculus OX=10090 GN=Myom1 PE=1 SV=2	Myom1	1	2.86297e-05	111.66	3	NSLVLQWKPPVYS(1)GR	0.29051	0.875	0.816	0.833	0.983	1.065	1.297	1.052	1.056	0.987	1.033	1.019	1.016	1.022	1.034	0.98	0.998	0.887	0.79	0.817	0.968	1.042	1.254	1.073	1.058	0.782	0.00766291
Q6PDN3	1798	S	Myosin light chain kinase, smooth muscle OS=Mus musculus OX=10090 GN=Mylk PE=1 SV=3	Mylk	0.998154	4.95004e-27	185.96	2	SST(0.001)GS(0.998)PT(0.034)S(0.967)PINAEK	1.362	0.945	1.035	1.185	1.351	0.964	0.759	0.927	0.95	0.981	0.859	0.929	0.997	1.058	0.887	1.175	1.051	0.963	1.205	1.276	1.355	0.911	0.856	0.789	0.904	1.387	0.00770092
Q8VDN2	47	S	Sodium/potassium-transporting ATPase subunit alpha-1 OS=Mus musculus OX=10090 GN=Atp1a1 PE=1 SV=1	Atp1a1	0.999999	6.46261e-06	118.76	4	EVSMDDHKLS(1)LDELHR	-1.5829	1.033	0.969	0.933	1.007	1.061	0.94	1.041	1.047	1.087	1	1.002	1.077	0.978	0.945	0.909	0.89	0.95	0.969	0.931	0.935	1.085	0.995	1.145	1.176	0.86	0.00778729
A2ASS6	17894	T	Titin OS=Mus musculus OX=10090 GN=Ttn PE=1 SV=1	Ttn	0.999294	0.00119003	88.075	2	PS(0.001)AT(0.999)VGPVIVK	-1.725	0.759	0.915	0.744	0.975	1.114	1.092	1.072	1.259	1.015	1.039	1.04	1.02	1.02	1.033	1.006	1.014	0.748	0.881	0.715	0.956	1.092	1.057	1.066	1.242	0.74	0.00779929
A2ASS6	24949	S	Titin OS=Mus musculus OX=10090 GN=Ttn PE=1 SV=1	Ttn	0.797981	0.00965042	44.474	3	NSVS(0.002)LS(0.027)WT(0.173)KPEHDGGS(0.798)K	0.654	0.966	0.93	0.844	0.929	1.063	1.192	1.029	1.038	1.015	1.039	1.04	1.02	1.02	1.033	1.006	1.014	0.952	0.895	0.812	0.911	1.042	1.154	1.023	1.024	0.841	0.0078658
Q5SX39	742	S	Myosin-4 OS=Mus musculus OX=10090 GN=Myh4 PE=2 SV=1	Myh4	1	5.6786e-109	300.15	5	VLNASAIPEGQFIDS(1)KK	-1.3531	0.887	0.962	0.983	0.975	1.05	1.108	1.011	1.038	0.985	1.017	0.998	0.988	1	1.033	0.994	0.983	0.901	0.946	0.985	0.987	1.05	1.073	1.017	1.056	0.91	0.0079007
Q8CC35	839	S	Synaptopodin OS=Mus musculus OX=10090 GN=Synpo PE=1 SV=2	Synpo	0.941693	8.17782e-07	127.58	3	AAS(0.001)PAKPS(0.057)S(0.942)LDLVPNLPR	0.15734	0.777	0.929	0.861	0.897	0.988	1.21	1.204	1.091	1.018	0.978	1.081	1.197	0.99	1.025	1.203	1.048	0.763	0.95	0.796	0.749	0.998	1.18	1.001	1.041	0.772	0.00806829
A2ASS6	28468	S	Titin OS=Mus musculus OX=10090 GN=Ttn PE=1 SV=1	Ttn	0.929388	4.7039e-08	131.77	2	LPYTTPGPPS(0.002)T(0.002)PWVS(0.929)NVT(0.067)R	-3.3749	0.506	0.6	0.415	0.559	0.922	1.066	1.944	1.727	1.015	1.039	1.04	1.02	1.02	1.033	1.006	1.014	0.499	0.577	0.399	0.548	0.904	1.032	1.932	1.703	0.363	0.00810855
P70302	36	S	Stromal interaction molecule 1 OS=Mus musculus OX=10090 GN=Stim1 PE=1 SV=2	Stim1	0.982499	1.84568e-95	268.24	2	NTGAS(0.017)S(0.982)GATSEESTEAEFCR	0.16239	1.121	1.125	1.245	1.072	0.953	0.865	0.828	0.917	1.079	1.04	0.946	0.838	1.141	1.098	0.932	0.927	1.039	1.082	1.316	1.279	0.835	0.788	0.888	0.989	1.347	0.00821782
A2ASS6	34099	T	Titin OS=Mus musculus OX=10090 GN=Ttn PE=1 SV=1	Ttn	1	1.03966e-18	158.67	2	RS(1)PT(1)PER	-0.62329	1.017	1.123	1.036	1.077	0.939	1.014	0.924	0.938	1.015	1.039	1.04	1.02	1.02	1.033	1.006	1.014	1.002	1.081	0.996	1.056	0.921	0.982	0.918	0.925	1.104	0.00850225
Q5DTJ9	129	S	Myopalladin OS=Mus musculus OX=10090 GN=Mypn PE=1 SV=2	Mypn	0.999002	4.95052e-05	94.203	4	GPAS(0.001)PKDS(0.999)PPETK	-0.79729	1.142	1.098	1.175	1.018	0.902	0.864	0.966	0.944	0.955	1	1.022	1.054	0.968	0.989	1.061	1.015	1.196	1.098	1.15	0.966	0.932	0.874	0.91	0.93	1.21	0.00851599
A2ASS6	21672	T	Titin OS=Mus musculus OX=10090 GN=Ttn PE=1 SV=1	Ttn	0.999805	9.1819e-17	172.82	2	ASET(1)PGPVVDLK	-0.061465	0.936	0.903	0.958	0.976	1.073	1.151	0.995	1.024	1.015	1.039	1.04	1.02	1.02	1.033	1.006	1.014	0.922	0.869	0.921	0.957	1.052	1.114	0.989	1.01	0.881	0.00857452
Q61595	75	S	Kinectin OS=Mus musculus OX=10090 GN=Ktn1 PE=1 SV=1	Ktn1	0.999279	1.53881e-08	137.87	3	EIQNGTLRES(0.999)DS(0.001)EHVPR	1.0837	1.177	1.084	1.179	0.927	0.951	0.869	1.006	0.913	0.797	0.812	0.957	0.761	0.882	0.83	0.878	0.934	1.477	1.335	1.232	1.218	1.078	1.047	1.146	0.978	1.238	0.00860981
A2ASS6	33861	S	Titin OS=Mus musculus OX=10090 GN=Ttn PE=1 SV=1	Ttn	1	4.23985e-56	253.71	2	T(1)PS(1)PDYDLYYYR	-0.49132	1.035	1.136	1.023	1.049	0.946	0.974	0.972	0.933	1.015	1.039	1.04	1.02	1.02	1.033	1.006	1.014	1.02	1.093	0.984	1.028	0.927	0.943	0.966	0.92	1.098	0.00869605
A2ASS6	12871	S	Titin OS=Mus musculus OX=10090 GN=Ttn PE=1 SV=1	Ttn	1	1.0891e-05	113.52	2	KT(1)PS(1)PIEAER	-0.27955	1.105	1.028	1.138	1.073	0.99	0.975	0.861	0.928	1.015	1.039	1.04	1.02	1.02	1.033	1.006	1.014	1.089	0.989	1.094	1.052	0.971	0.944	0.856	0.915	1.146	0.00873343
A2ASS6	2080	S	Titin OS=Mus musculus OX=10090 GN=Ttn PE=1 SV=1	Ttn	1	2.04893e-09	143.94	3	IELS(1)PS(1)MEAPK	0.054216	1.006	1.1	1.079	1.088	0.956	1.012	0.883	0.951	1.015	1.039	1.04	1.02	1.02	1.033	1.006	1.014	0.991	1.059	1.037	1.067	0.937	0.98	0.878	0.938	1.113	0.0087786
P09411	76	Y	Phosphoglycerate kinase 1 OS=Mus musculus OX=10090 GN=Pgk1 PE=1 SV=4	Pgk1	0.952809	5.52215e-19	160.3	3	PDGVPMPDKY(0.953)S(0.047)LEPVAAELK	-0.29992	0.805	0.792	0.921	0.978	1.059	0.998	1.207	1.212	0.905	0.912	0.946	0.981	0.899	0.924	1.172	1.077	0.89	0.868	0.974	0.997	1.178	1.08	1.03	1.125	0.845	0.00880791
A2ASS6	21637	S	Titin OS=Mus musculus OX=10090 GN=Ttn PE=1 SV=1	Ttn	1	0.00221338	89.805	3	VS(1)NLEEGK	1.235	0.959	0.903	0.911	0.986	1.041	1.115	1.019	1.073	1.015	1.039	1.04	1.02	1.02	1.033	1.006	1.014	0.945	0.869	0.876	0.967	1.021	1.079	1.013	1.058	0.877	0.0088366
Q6PAM0	183	S	5'-AMP-activated protein kinase subunit beta-2 OS=Mus musculus OX=10090 GN=Prkab2 PE=1 SV=1	Prkab2	0.811824	1.1971e-63	229.46	2	DLS(0.022)S(0.166)S(0.812)PPGPYGQEMYVFR	0.14807	1.042	1.116	1.168	1.054	0.889	0.988	0.963	0.879	1.025	1.019	1.104	1.038	1.013	1.023	0.995	1.001	1.017	1.095	1.058	1.015	0.878	0.966	0.968	0.878	1.134	0.00887255
Q9QYG0	353	S	Protein NDRG2 OS=Mus musculus OX=10090 GN=Ndrg2 PE=1 SV=1	Ndrg2	0.980837	2.74232e-48	202.49	2	T(0.012)LS(0.096)QS(0.911)S(0.981)ESGTLPSGPPGHTMEVSC	0.24509	1.116	1.073	1.08	1	1.004	0.956	0.997	0.863	1.001	1.062	0.993	0.973	1.074	1.114	1.014	1.004	1.115	1.01	1.088	1.028	0.935	0.858	0.983	0.86	1.166	0.00888669
P68134	54	S	Actin, alpha skeletal muscle OS=Mus musculus OX=10090 GN=Acta1 PE=1 SV=1	Acta1	1	4.30175e-37	193.23	3	HQGVMVGMGQKDS(1)YVGDEAQSK	0.18741	0.889	0.88	0.934	0.989	1.031	1.19	1.029	1.056	0.99	1.024	1.007	0.995	1.008	1.045	0.998	0.978	0.898	0.859	0.928	0.994	1.023	1.139	1.031	1.08	0.861	0.0089269
Q6PDN3	1801	S	Myosin light chain kinase, smooth muscle OS=Mus musculus OX=10090 GN=Mylk PE=1 SV=3	Mylk	0.967318	1.73676e-59	253.09	2	SST(0.001)GS(0.998)PT(0.034)S(0.967)PINAEK	1.362	1.012	0.937	1.123	1.404	1.018	0.742	0.94	0.939	0.981	0.859	0.929	0.997	1.058	0.887	1.175	1.051	1.032	1.091	1.209	1.408	0.962	0.837	0.8	0.893	1.357	0.00895505
O08749	297	S	Dihydrolipoyl dehydrogenase, mitochondrial OS=Mus musculus OX=10090 GN=Dld PE=1 SV=2	Dld	0.999988	0.000967702	82.59	2	IDVSVEAAS(1)GGK	-0.87221	0.99	0.822	0.867	0.885	1.203	1.138	1.02	1.064	0.986	1.018	1.067	1.137	0.936	0.971	1.002	0.988	1.004	0.807	0.813	0.778	1.285	1.172	1.018	1.077	0.747	0.00898763
Q9ET54	901	S	Palladin OS=Mus musculus OX=10090 GN=Palld PE=1 SV=2	Palld	1	3.67994e-06	115.1	2	IAS(1)DEEIQGTK	-0.1935	1.196	1.012	1.58	1.269	0.878	0.795	0.792	0.714	1.082	1.057	0.955	1.206	1.217	1.039	1.05	1.154	1.105	0.957	1.654	1.052	0.721	0.765	0.754	0.619	1.668	0.00916652
A2ASS6	21339	T	Titin OS=Mus musculus OX=10090 GN=Ttn PE=1 SV=1	Ttn	0.999642	6.74612e-18	178.52	3	AT(1)GLQEGTEYEFR	0.055258	0.849	0.942	0.829	0.97	1.029	1.218	1.013	1.118	1.015	1.039	1.04	1.02	1.02	1.033	1.006	1.014	0.836	0.907	0.797	0.951	1.009	1.179	1.007	1.103	0.812	0.00917568
A2ASS6	28464	T	Titin OS=Mus musculus OX=10090 GN=Ttn PE=1 SV=1	Ttn	0.753737	4.99155e-05	107.07	3	LPYTTPGPPS(0.245)T(0.754)PWVS(0.001)NVTR	-0.59492	0.821	0.717	0.815	0.979	0.987	1.188	1.139	1.297	1.015	1.039	1.04	1.02	1.02	1.033	1.006	1.014	0.809	0.69	0.784	0.96	0.968	1.15	1.132	1.279	0.716	0.00921754
Q8BWB1	342	S	Synaptopodin 2-like protein OS=Mus musculus OX=10090 GN=Synpo2l PE=1 SV=1	Synpo2l	0.972793	4.73631e-56	217.41	2	S(0.973)LT(0.026)NQS(0.001)DWDSPYLDMELAR	0.45149	0.975	1.129	1.157	1.153	0.84	0.929	0.99	0.922	0.904	0.997	0.967	0.876	0.965	0.906	0.994	1.006	1.079	1.132	1.196	1.316	0.87	1.025	0.996	0.917	1.24	0.00922044
P68134	62	S	Actin, alpha skeletal muscle OS=Mus musculus OX=10090 GN=Acta1 PE=1 SV=1	Acta1	1	3.16399e-18	183.7	2	DSYVGDEAQS(1)KR	-0.67518	0.912	0.843	0.92	0.989	1.084	1.142	1.014	1.095	0.99	1.024	1.007	0.995	1.008	1.045	0.998	0.978	0.921	0.823	0.914	0.994	1.075	1.093	1.016	1.12	0.849	0.00925903
A2ASS6	25399	S	Titin OS=Mus musculus OX=10090 GN=Ttn PE=1 SV=1	Ttn	0.971774	0.00038794	95.264	2	PSDS(0.972)T(0.028)GPITAK	0.41117	0.85	0.967	0.841	0.89	1.156	0.996	1.027	1.233	1.015	1.039	1.04	1.02	1.02	1.033	1.006	1.014	0.837	0.931	0.809	0.873	1.133	0.964	1.021	1.216	0.796	0.00952832
P62259	131	Y	14-3-3 protein epsilon OS=Mus musculus OX=10090 GN=Ywhae PE=1 SV=1	Ywhae	1	0.000422477	96.82	2	Y(1)LAEFATGNDR	-1.7252	0.955	0.853	0.928	1.013	1.011	1.108	1.087	1.056	1.002	0.932	1.016	1.019	0.958	0.973	1.035	1.043	0.953	0.915	0.913	0.994	1.055	1.139	1.05	1.012	0.887	0.00955534
A2ASS6	33613	T	Titin OS=Mus musculus OX=10090 GN=Ttn PE=1 SV=1	Ttn	0.999984	0.00456828	63.185	3	VSGIPAPT(1)LK	0.34329	0.729	1	0.825	0.834	1.011	1.332	1.105	1.1	1.015	1.039	1.04	1.02	1.02	1.033	1.006	1.014	0.718	0.962	0.793	0.818	0.991	1.289	1.098	1.085	0.737	0.00960664
Q9CQC7	26	S	NADH dehydrogenase [ubiquinone] 1 beta subcomplex subunit 4 OS=Mus musculus OX=10090 GN=Ndufb4 PE=1 SV=3	Ndufb4	0.922633	6.20209e-13	137.29	4	YKPAPLATLPSTLDPAEYDVS(0.923)PET(0.077)R	0.60328	0.985	1.131	1.245	0.994	0.96	1.148	0.797	0.84	1.001	0.98	1.076	1.015	1.06	1.287	1.038	1.122	0.984	1.154	1.157	0.979	0.906	0.892	0.768	0.749	1.289	0.00979538
P13542	39	S	Myosin-8 OS=Mus musculus OX=10090 GN=Myh8 PE=2 SV=2	Myh8	0.857318	7.97423e-06	127.17	2	T(0.143)S(0.857)VFVAEPK	0.057792	1.402	0.875	1.295	1.324	0.836	0.847	0.805	0.821	1.009	0.943	0.994	1.014	0.99	0.925	0.977	0.973	1.389	0.928	1.303	1.306	0.844	0.916	0.824	0.844	1.437	0.00983572
G5E829	1127	S	Plasma membrane calcium-transporting ATPase 1 OS=Mus musculus OX=10090 GN=Atp2b1 PE=1 SV=1	Atp2b1	0.794647	3.06582e-34	223.32	3	S(0.205)S(0.795)LYEGLEKPESR	-0.28284	1.102	1.53	1.264	1.236	0.689	0.756	0.91	0.69	0.965	0.797	0.938	0.901	1.048	0.871	0.863	0.937	1.142	1.92	1.348	1.372	0.657	0.868	1.054	0.736	1.744	0.0101193
Q61554	2566	S	Fibrillin-1 OS=Mus musculus OX=10090 GN=Fbn1 PE=1 SV=2	Fbn1	0.999817	5.59211e-10	133.15	3	GFSLDQSGAS(1)CEDVDECEGNHR	0.22817	1.304	1.094	1.113	1.039	1.092	0.889	0.831	0.775	1.002	0.871	0.966	1.017	1.088	0.97	0.963	1.009	1.301	1.256	1.152	1.022	1.004	0.916	0.863	0.768	1.332	0.0101219
P16858	73	T	Glyceraldehyde-3-phosphate dehydrogenase OS=Mus musculus OX=10090 GN=Gapdh PE=1 SV=2	Gapdh	1	0.000260589	95.205	2	PIT(1)IFQER	1.4276	0.736	0.965	0.727	0.834	1.005	1.166	1.233	1.244	0.932	0.925	0.908	0.92	0.938	0.991	1.11	1.021	0.79	1.043	0.801	0.907	1.071	1.177	1.111	1.218	0.774	0.0101407
Q5SX39	258	T	Myosin-4 OS=Mus musculus OX=10090 GN=Myh4 PE=2 SV=1	Myh4	1	0.00170168	83.862	3	IHFGAT(1)GK	-2.6968	0.779	0.98	0.848	0.946	1.134	1.19	0.994	1.094	0.985	1.017	0.998	0.988	1	1.033	0.994	0.983	0.791	0.964	0.85	0.957	1.134	1.152	1	1.113	0.81	0.0101698
A2ASS6	28534	Y	Titin OS=Mus musculus OX=10090 GN=Ttn PE=1 SV=1	Ttn	1	0.000190839	106.62	3	VY(1)AENAAGIGK	0.19917	0.958	0.91	0.818	0.967	1.023	1.127	1.123	1.063	1.015	1.039	1.04	1.02	1.02	1.033	1.006	1.014	0.944	0.876	0.787	0.948	1.003	1.091	1.116	1.048	0.835	0.0102518
Q9JMH9	1970	S	Unconventional myosin-XVIIIa OS=Mus musculus OX=10090 GN=Myo18a PE=1 SV=2	Myo18a	1	1.49661e-39	217.97	4	LEGDS(1)DVDS(1)ELEDRVDGVK	-0.37646	1.047	1.008	1.081	0.94	1.047	0.934	0.981	1.021	0.886	0.871	0.871	0.875	1.067	0.969	0.989	0.943	1.182	1.157	1.241	1.074	0.981	0.964	0.992	1.083	1.158	0.0103184
A2ASS6	22106	S	Titin OS=Mus musculus OX=10090 GN=Ttn PE=1 SV=1	Ttn	0.998854	0.000479605	80.69	3	DLPS(0.999)KS(0.001)WMK	-0.038695	0.985	0.847	0.959	0.901	1.057	1.16	1.099	1.007	1.015	1.039	1.04	1.02	1.02	1.033	1.006	1.014	0.97	0.815	0.922	0.883	1.036	1.123	1.092	0.993	0.846	0.0105354
P58771	186	S	Tropomyosin alpha-1 chain OS=Mus musculus OX=10090 GN=Tpm1 PE=1 SV=1	Tpm1	1	3.14929e-19	163.95	3	AELS(1)EGKCAELEEELK	0.88211	1.08	1.183	1.149	1.031	0.958	0.964	0.789	0.942	1.031	1.044	1.035	1.037	1.026	1.052	0.98	0.995	1.048	1.133	1.11	0.994	0.934	0.916	0.805	0.947	1.19	0.0105409
Q5XKE0	541	S	Myosin-binding protein C, fast-type OS=Mus musculus OX=10090 GN=Mybpc2 PE=1 SV=1	Mybpc2	1	0.00237364	78.342	2	IHLDCS(1)GK	-3.9467	0.861	0.828	0.876	0.968	1.037	1.112	1.186	1.112	0.967	1.016	0.995	0.985	1.039	1.072	1.038	1.037	0.89	0.815	0.88	0.983	0.998	1.037	1.143	1.072	0.84	0.0105442
Q3UTJ2	325	S	Sorbin and SH3 domain-containing protein 2 OS=Mus musculus OX=10090 GN=Sorbs2 PE=1 SV=2	Sorbs2	0.836053	6.70879e-13	147.41	3	SLERPS(0.129)S(0.836)S(0.035)ASMAGDFR	-1.2268	1.139	1.108	0.993	1.194	1.064	0.813	0.844	0.938	1.094	1.005	0.849	0.987	1.167	1.066	0.845	1.043	1.041	1.102	1.17	1.21	0.912	0.763	0.999	0.899	1.266	0.010546
P13707	24	S	Glycerol-3-phosphate dehydrogenase [NAD(+)], cytoplasmic OS=Mus musculus OX=10090 GN=Gpd1 PE=1 SV=3	Gpd1	1	0.0188844	58.63	2	IVGS(1)NAGR	0.10671	0.868	0.781	0.879	1.018	1.098	1.088	1.083	1.166	0.996	0.959	1.009	1.019	0.896	0.944	1.092	1.068	0.871	0.814	0.871	0.999	1.225	1.153	0.992	1.092	0.797	0.0105946
P48678	573	S	Prelamin-A/C OS=Mus musculus OX=10090 GN=Lmna PE=1 SV=2	Lmna	0.984184	9.15437e-08	129.77	3	GS(0.012)HCS(0.984)GS(0.003)GDPAEYNLR	0.90816	1.076	0.983	1.31	1.389	0.946	0.829	0.83	0.808	0.921	0.964	1.004	1.046	0.927	0.911	0.895	0.928	1.168	1.02	1.305	1.328	1.02	0.91	0.927	0.871	1.293	0.0106836
Q9CWE0	235	S	Mitochondrial fission regulator 1-like OS=Mus musculus OX=10090 GN=Mtfr1l PE=1 SV=1	Mtfr1l	0.998556	6.47852e-54	249.39	2	AS(0.001)S(0.999)FADMMGILK	-3.2519	1.323	1.027	1.324	1.282	0.83	0.824	0.819	0.775	0.753	0.925	0.816	0.947	1.039	1.015	0.942	0.947	1.757	1.11	1.623	1.354	0.799	0.812	0.869	0.818	1.772	0.0107785
P07310	166	T	Creatine kinase M-type OS=Mus musculus OX=10090 GN=Ckm PE=1 SV=1	Ckm	0.999633	1.6223e-39	219.99	3	LSVEALNSLT(1)GEFK	1.5637	0.815	0.83	0.87	0.977	0.95	1.098	1.229	1.195	0.905	0.922	0.911	0.94	0.915	0.958	1.132	1.078	0.901	0.9	0.955	1.039	1.038	1.146	1.086	1.109	0.867	0.0109014
P70670	1285	S	Nascent polypeptide-associated complex subunit alpha, muscle-specific form OS=Mus musculus OX=10090 GN=Naca PE=1 SV=2	Naca	0.996164	2.9657e-13	142.88	3	GAPNALAES(0.004)PAS(0.996)PK	-0.34859	0.815	1.062	0.756	0.734	0.966	1.184	1.27	1.142	0.98	1.059	1.012	0.981	0.983	0.97	1.06	1.024	0.832	1.003	0.747	0.748	0.983	1.221	1.198	1.115	0.737	0.0109171
A2ASS6	16320	S	Titin OS=Mus musculus OX=10090 GN=Ttn PE=1 SV=1	Ttn	1	2.07417e-09	133.48	2	TYIPVMS(1)GENK	-1.2869	0.958	0.955	0.932	0.967	0.982	1.129	1.034	1.056	1.015	1.039	1.04	1.02	1.02	1.033	1.006	1.014	0.944	0.919	0.896	0.948	0.963	1.093	1.028	1.041	0.899	0.0109171
Q5SX39	1288	S	Myosin-4 OS=Mus musculus OX=10090 GN=Myh4 PE=2 SV=1	Myh4	0.990532	1.73702e-05	110.64	2	LHT(0.009)ES(0.991)GEFSR	-1.0573	0.933	0.914	1.011	0.911	1.016	1.077	1.1	1.055	0.985	1.017	0.998	0.988	1	1.033	0.994	0.983	0.947	0.899	1.013	0.922	1.016	1.043	1.107	1.073	0.892	0.0109805
A2ASS6	30888	T	Titin OS=Mus musculus OX=10090 GN=Ttn PE=1 SV=1	Ttn	0.999939	0.0013855	88.134	3	ISLQYT(1)GK	0.54295	0.807	0.945	0.68	0.953	1.115	1.234	1.052	1.145	1.015	1.039	1.04	1.02	1.02	1.033	1.006	1.014	0.795	0.91	0.654	0.934	1.093	1.195	1.046	1.129	0.738	0.0110399
A2ASS6	31332	S	Titin OS=Mus musculus OX=10090 GN=Ttn PE=1 SV=1	Ttn	0.964856	0.000148359	78.078	3	VYDTPGPCPS(0.965)VS(0.035)VK	1.2369	0.813	0.79	1	0.951	1.21	1.129	1.068	1.036	1.015	1.039	1.04	1.02	1.02	1.033	1.006	1.014	0.801	0.76	0.962	0.932	1.186	1.093	1.062	1.022	0.792	0.0110948
A2ASS6	15502	T	Titin OS=Mus musculus OX=10090 GN=Ttn PE=1 SV=1	Ttn	0.958441	5.74105e-05	94.639	4	IELPAT(0.958)VT(0.042)GKPEPK	-0.36303	0.742	0.899	0.909	0.925	1.032	1.315	1.011	1.127	1.015	1.039	1.04	1.02	1.02	1.033	1.006	1.014	0.731	0.865	0.874	0.907	1.012	1.273	1.005	1.111	0.767	0.0112835
O70250	132	Y	Phosphoglycerate mutase 2 OS=Mus musculus OX=10090 GN=Pgam2 PE=1 SV=3	Pgam2	0.975088	2.57495e-05	149.96	2	HNY(0.975)Y(0.02)T(0.005)SISK	1.2426	1.103	1.024	1.088	0.941	0.882	0.96	1.11	0.964	0.983	0.92	0.902	0.957	0.96	0.985	1.172	1.056	1.122	1.113	1.206	0.983	0.919	0.975	0.947	0.913	1.178	0.0114437
Q60930	116	S	Voltage-dependent anion-selective channel protein 2 OS=Mus musculus OX=10090 GN=Vdac2 PE=1 SV=2	Vdac2	0.99887	5.47229e-55	252.25	3	LTFDTT(0.001)FS(0.999)PNTGK	0.15966	1.067	1.042	1.107	1.056	1	0.983	0.883	0.946	1.075	1.011	1.147	1.11	1.131	1.075	0.962	1.013	0.993	1.031	0.965	0.951	0.884	0.914	0.918	0.934	1.079	0.0114477
P16858	316	Y	Glyceraldehyde-3-phosphate dehydrogenase OS=Mus musculus OX=10090 GN=Gapdh PE=1 SV=2	Gapdh	0.999969	9.59971e-102	286.88	2	LISWYDNEY(1)GYSNR	-0.9816	0.827	0.893	0.849	0.8	0.905	1.147	1.355	1.172	0.932	0.925	0.908	0.92	0.938	0.991	1.11	1.021	0.887	0.965	0.935	0.87	0.965	1.157	1.221	1.148	0.814	0.011456
A2ASS6	16747	S	Titin OS=Mus musculus OX=10090 GN=Ttn PE=1 SV=1	Ttn	0.984187	0.000246164	135.83	2	TLLS(0.016)S(0.984)LK	-0.42964	0.889	0.87	0.892	0.963	1.074	1.247	0.96	1.09	1.015	1.039	1.04	1.02	1.02	1.033	1.006	1.014	0.876	0.837	0.858	0.944	1.053	1.207	0.954	1.075	0.82	0.0115508
Q9JI91	449	S	Alpha-actinin-2 OS=Mus musculus OX=10090 GN=Actn2 PE=1 SV=2	Actn2	1	5.73832e-14	145.69	4	KHEAFES(1)DLAAHQDR	-2.5167	0.795	0.724	1.062	0.858	1.228	1.123	0.996	1.199	1.049	1.003	1.03	1.002	1.072	1.006	0.946	1.019	0.758	0.722	1.031	0.856	1.146	1.116	1.053	1.177	0.75	0.0115578
P28650	7	S	Adenylosuccinate synthetase isozyme 1 OS=Mus musculus OX=10090 GN=Adss1 PE=1 SV=2	Adss1	1	3.07663e-05	107.98	3	AS(1)NDRPPGTGGVK	-1.8367	1.158	0.743	2.088	2.585	0.63	0.4	0.566	0.319	0.99	0.979	0.992	0.951	0.994	1.048	0.996	1.044	1.17	0.759	2.105	2.718	0.634	0.382	0.568	0.306	3.572	0.0115795
P68134	188	T	Actin, alpha skeletal muscle OS=Mus musculus OX=10090 GN=Acta1 PE=1 SV=1	Acta1	0.99998	0.000943474	102.52	2	DLT(1)DYLMK	-1.9524	1.102	0.996	1.423	1.146	0.917	0.902	0.857	0.825	0.99	1.024	1.007	0.995	1.008	1.045	0.998	0.978	1.113	0.973	1.413	1.152	0.91	0.863	0.859	0.844	1.338	0.0115843
A2ASS6	33442	Y	Titin OS=Mus musculus OX=10090 GN=Ttn PE=1 SV=1	Ttn	0.980368	0.00101931	71.601	3	VVNDYGEDS(0.011)S(0.008)Y(0.98)AELFVK	-0.97171	0.76	0.904	0.874	0.989	1.077	1.014	1.197	1.15	1.015	1.039	1.04	1.02	1.02	1.033	1.006	1.014	0.749	0.87	0.84	0.97	1.056	0.982	1.19	1.134	0.786	0.0117496
Q9CQS8	17	S	Protein transport protein Sec61 subunit beta OS=Mus musculus OX=10090 GN=Sec61b PE=1 SV=3	Sec61b	0.910598	0.0116608	41.446	3	PGPT(0.003)PS(0.002)GT(0.005)NVGS(0.034)S(0.034)GRS(0.911)PS(0.011)K	-1.3692	1.402	1.521	1.184	1.272	0.641	1.002	0.721	0.479	1.115	1.088	1.101	1.037	0.985	0.99	1.001	0.993	1.257	1.398	1.075	1.227	0.651	1.012	0.72	0.482	1.73	0.0117685
P16858	208	S	Glyceraldehyde-3-phosphate dehydrogenase OS=Mus musculus OX=10090 GN=Gapdh PE=1 SV=2	Gapdh	0.97966	1.19286e-05	122.53	2	GAAQNIIPAS(0.98)T(0.02)GAAK	0.25318	0.902	0.865	0.857	0.887	1.035	0.995	1.339	1.097	0.932	0.925	0.908	0.92	0.938	0.991	1.11	1.021	0.968	0.935	0.944	0.964	1.103	1.004	1.206	1.074	0.869	0.0117784
Q62234	441	S	Myomesin-1 OS=Mus musculus OX=10090 GN=Myom1 PE=1 SV=2	Myom1	1	0.000302218	85.271	2	WVQPHWS(1)GDR	-1.5545	0.932	0.8	0.973	0.908	1.059	1.187	1.01	1.129	0.987	1.033	1.019	1.016	1.022	1.034	0.98	0.998	0.944	0.774	0.955	0.894	1.036	1.148	1.031	1.131	0.821	0.011813
Q62407	2004	S	Striated muscle-specific serine/threonine-protein kinase OS=Mus musculus OX=10090 GN=Speg PE=1 SV=2	Speg	1	3.55069e-135	298.99	2	DQEAPSPEALPSPGQES(1)PDGPSPR	-0.21398	1.12	1.146	1.006	0.983	0.975	0.994	0.969	0.881	0.971	0.966	0.928	0.898	0.933	1.002	0.913	0.896	1.153	1.186	1.084	1.095	1.045	0.992	1.061	0.983	1.107	0.0118403
A2ASS6	15715	T	Titin OS=Mus musculus OX=10090 GN=Ttn PE=1 SV=1	Ttn	1	0.000986319	73.877	3	LDPDT(1)DKWVR	-0.03413	0.868	1	0.918	0.961	1.031	1.163	1.041	1.016	1.015	1.039	1.04	1.02	1.02	1.033	1.006	1.014	0.855	0.962	0.883	0.942	1.011	1.126	1.035	1.002	0.873	0.0118689
A2AAJ9	8041	S	Obscurin OS=Mus musculus OX=10090 GN=Obscn PE=1 SV=3	Obscn	0.975719	4.01405e-56	209.27	4	ELSTSCGPLFSEQPQAAPFPT(0.024)QVS(0.976)PLLGSEK	2.3515	1.076	1.087	1.074	1.045	1.015	0.95	0.836	0.994	1.002	1.027	1.021	0.949	1.023	1.001	0.953	0.989	1.074	1.058	1.052	1.101	0.992	0.949	0.877	1.005	1.121	0.0119139
A2ASS6	7973	S	Titin OS=Mus musculus OX=10090 GN=Ttn PE=1 SV=1	Ttn	0.999994	0.0003074	71.513	3	VDHS(1)DVGEYTCK	0.47416	0.72	0.766	0.689	1.061	1.34	1.105	1.134	1.113	1.015	1.039	1.04	1.02	1.02	1.033	1.006	1.014	0.709	0.737	0.662	1.04	1.314	1.07	1.127	1.098	0.683	0.0119784
Q9CY58	203	S	Plasminogen activator inhibitor 1 RNA-binding protein OS=Mus musculus OX=10090 GN=Serbp1 PE=1 SV=2	Serbp1	0.804866	0.00157034	83.204	2	S(0.156)S(0.805)FS(0.039)HYSGLK	0.24099	0.84	0.788	0.604	0.612	1.11	1.032	1.231	1.631	1.04	0.977	1.035	0.735	1.135	1.043	1.088	1.293	0.808	0.807	0.584	0.833	0.978	0.989	1.131	1.261	0.696	0.011994
A2ASS6	14934	S	Titin OS=Mus musculus OX=10090 GN=Ttn PE=1 SV=1	Ttn	0.999939	5.78907e-16	162.59	3	ADS(1)CEFTVTGLQK	-1.263	0.858	0.854	0.941	1.004	1.065	1.188	0.995	1.09	1.015	1.039	1.04	1.02	1.02	1.033	1.006	1.014	0.845	0.822	0.905	0.984	1.044	1.15	0.989	1.075	0.835	0.0120144
Q91YE8	603	S	Synaptopodin-2 OS=Mus musculus OX=10090 GN=Synpo2 PE=1 SV=2	Synpo2	0.883366	2.67601e-51	210.81	2	S(0.009)VT(0.107)S(0.883)PIS(0.001)DFPAPPPYS(0.171)AVS(0.829)PPPEAFSR	-0.28717	1.164	1.244	1.285	1.119	0.911	0.813	0.946	0.687	0.954	1.023	0.977	0.936	1.012	1.035	0.96	0.999	1.22	1.216	1.315	1.196	0.9	0.786	0.985	0.688	1.473	0.0120632
A2ASS6	28074	T	Titin OS=Mus musculus OX=10090 GN=Ttn PE=1 SV=1	Ttn	1	0.000137302	102.57	3	VLDSPGPPANIT(1)VR	0.9573	0.801	0.785	0.95	0.953	1.081	1.164	1.122	1.122	1.015	1.039	1.04	1.02	1.02	1.033	1.006	1.014	0.789	0.756	0.913	0.934	1.06	1.127	1.115	1.107	0.769	0.0120812
P14824	422	S	Annexin A6 OS=Mus musculus OX=10090 GN=Anxa6 PE=1 SV=3	Anxa6	0.998797	0.00106451	84.507	2	S(0.001)EIS(0.999)GDLAR	-0.2737	0.87	0.928	0.846	0.901	1.064	1.321	0.968	1.072	1.002	1.038	0.996	1.043	1.021	1.058	1.015	1.032	0.868	0.894	0.849	0.864	1.042	1.249	0.954	1.039	0.811	0.0121658
Q60932	253	S	Voltage-dependent anion-selective channel protein 1 OS=Mus musculus OX=10090 GN=Vdac1 PE=1 SV=3	Vdac1	0.784644	1.98565e-08	130.37	3	VNNS(0.785)S(0.215)LIGLGYTQTLK	0.56233	0.863	0.792	0.945	0.997	1.194	1.095	1.009	1.1	0.972	0.94	1.03	1.021	1.056	1.052	1.034	1.015	0.888	0.843	0.917	0.976	1.131	1.041	0.976	1.084	0.856	0.0122859
P70670	1282	S	Nascent polypeptide-associated complex subunit alpha, muscle-specific form OS=Mus musculus OX=10090 GN=Naca PE=1 SV=2	Naca	0.99984	2.75738e-05	113.33	3	GAPNALAES(1)PASPK	-0.94253	0.845	0.95	0.721	0.778	0.923	1.022	1.326	1.35	0.98	1.059	1.012	0.981	0.983	0.97	1.06	1.024	0.862	0.897	0.712	0.793	0.939	1.054	1.251	1.318	0.715	0.0123264
A2ASS6	15438	T	Titin OS=Mus musculus OX=10090 GN=Ttn PE=1 SV=1	Ttn	1	3.52629e-06	119.39	2	MEVT(1)GLEEGK	0.28515	0.841	0.916	0.802	1.003	1.076	1.243	1.066	1.025	1.015	1.039	1.04	1.02	1.02	1.033	1.006	1.014	0.829	0.882	0.771	0.983	1.055	1.203	1.06	1.011	0.8	0.0124301
Q923T9	384	S	Calcium/calmodulin-dependent protein kinase type II subunit gamma OS=Mus musculus OX=10090 GN=Camk2g PE=1 SV=1	Camk2g	0.998709	3.17881e-66	253.83	2	GSTES(0.999)CNT(0.001)TTEDEDLK	-0.059407	1.032	1.033	0.967	1.016	1.069	0.995	0.93	1.001	0.842	0.905	0.89	0.81	1.016	0.974	0.929	0.937	1.226	1.141	1.087	1.254	1.052	1.022	1.001	1.068	1.136	0.0124805
A2ASS6	15616	S	Titin OS=Mus musculus OX=10090 GN=Ttn PE=1 SV=1	Ttn	0.999153	0.000225458	98.105	2	AT(0.001)DS(0.999)DVWHK	-0.80708	0.918	0.933	0.887	0.966	1.119	1.184	0.98	1.011	1.015	1.039	1.04	1.02	1.02	1.033	1.006	1.014	0.904	0.898	0.853	0.947	1.097	1.146	0.974	0.997	0.855	0.0125284
P70670	590	T	Nascent polypeptide-associated complex subunit alpha, muscle-specific form OS=Mus musculus OX=10090 GN=Naca PE=1 SV=2	Naca	0.988388	0.000823387	89.189	3	S(0.012)VT(0.988)DPAMAPR	0.071717	1.36	0.999	2.101	1.057	0.758	0.682	0.669	0.712	0.98	1.059	1.012	0.981	0.983	0.97	1.06	1.024	1.388	0.943	2.076	1.077	0.771	0.703	0.631	0.695	1.959	0.0125435
Q91ZU6	3894	S	Dystonin OS=Mus musculus OX=10090 GN=Dst PE=1 SV=2	Dst	0.975576	0.000153465	95.409	3	QKS(0.976)FS(0.024)EDVISHK	-1.4838	1.227	0.998	1.102	1.045	0.98	0.911	1	0.851	0.871	0.908	0.942	0.891	0.983	0.909	1	0.973	1.409	1.099	1.17	1.173	0.997	1.002	1	0.875	1.252	0.0125538
Q60930	114	T	Voltage-dependent anion-selective channel protein 2 OS=Mus musculus OX=10090 GN=Vdac2 PE=1 SV=2	Vdac2	0.880069	0.000136511	93.478	3	LT(0.001)FDT(0.118)T(0.88)FS(0.001)PNTGK	1.147	0.906	0.818	0.99	1.006	1.103	1.042	1.139	1.016	1.075	1.011	1.147	1.11	1.131	1.075	0.962	1.013	0.843	0.809	0.863	0.906	0.975	0.969	1.184	1.003	0.828	0.012568
P16546	1217	S	Spectrin alpha chain, non-erythrocytic 1 OS=Mus musculus OX=10090 GN=Sptan1 PE=1 SV=4	Sptan1	1	0.000798244	95.981	2	S(1)LQQLAEER	-0.6637	1.066	1.188	1.024	1.23	1.016	0.939	0.805	0.831	1.072	1.045	0.972	1.058	1.03	0.992	0.925	0.956	0.994	1.137	1.053	1.163	0.986	0.947	0.87	0.869	1.184	0.0126176
Q6PIE5	516	S	Sodium/potassium-transporting ATPase subunit alpha-2 OS=Mus musculus OX=10090 GN=Atp1a2 PE=1 SV=1	Atp1a2	0.91448	0.00157816	61.165	3	ILDRCS(0.914)T(0.086)ILVQGK	-2.5054	1.029	0.927	0.974	0.814	1.071	0.973	1.086	1.136	1.03	1.013	1.066	0.975	1.02	0.962	0.944	0.962	0.999	0.915	0.914	0.835	1.05	1.011	1.15	1.181	0.834	0.0128806
Q8BWB1	891	T	Synaptopodin 2-like protein OS=Mus musculus OX=10090 GN=Synpo2l PE=1 SV=1	Synpo2l	0.999975	1.93793e-36	197.28	3	RFS(1)T(1)PAPQPTAEPLAPTVLVPR	-0.71356	1.014	1.079	1.044	0.946	0.981	0.971	1.004	1.011	0.904	0.997	0.967	0.876	0.965	0.906	0.994	1.006	1.122	1.082	1.08	1.08	1.017	1.072	1.01	1.005	1.063	0.0129254
A2ASS6	29205	S	Titin OS=Mus musculus OX=10090 GN=Ttn PE=1 SV=1	Ttn	0.999933	0.000396621	99.568	3	TWSVVS(1)HK	-0.022393	0.84	1.026	0.831	0.857	1.175	1.208	0.975	1.052	1.015	1.039	1.04	1.02	1.02	1.033	1.006	1.014	0.828	0.987	0.799	0.84	1.152	1.169	0.969	1.037	0.798	0.0129826
Q91ZV0	1271	S	Melanoma inhibitory activity protein 2 OS=Mus musculus OX=10090 GN=Mia2 PE=1 SV=3	Mia2	0.999992	1.66018e-07	114.03	3	DNLGNSNVPDS(1)PIPAECEAAGR	0.97591	1.115	0.999	1.023	1.041	1.021	0.986	0.948	0.941	1.085	0.95			1.16	1.162			1.028	1.052			0.88	0.849			1.203	0.0130373
Q70IV5	824	S	Synemin OS=Mus musculus OX=10090 GN=Synm PE=1 SV=2	Synm	0.987423	2.82622e-44	173.5	5	QPQGTIPHVEEVT(0.013)EAGDS(0.987)EGEQSYFVSTPDEYPGGHDR	0.22788	1.236	0.987	1.049	1.112	1.067	0.864	0.898	0.896	1.016	1.001	0.966	1.002	1.075	1.073	1.007	1.043	1.217	0.986	1.086	1.11	0.993	0.805	0.892	0.859	1.24	0.0130488
Q149B8	149	S	PGC-1 and ERR-induced regulator in muscle protein 1 OS=Mus musculus OX=10090 GN=Perm1 PE=1 SV=2	Perm1	0.884486	0.000217646	85.006	3	LLQGPAPS(0.111)S(0.884)PS(0.004)K	-0.6953	1.47	0.943	1.161	1.42	0.807	0.753	1	0.66	1.292	1.19	1.017	1.149	1.344	1.181	1.155	1.067	1.138	0.792	1.142	1.236	0.6	0.638	0.866	0.619	1.582	0.0130853
A2ASS6	24322	T	Titin OS=Mus musculus OX=10090 GN=Ttn PE=1 SV=1	Ttn	1	6.58565e-100	282.32	2	NAAGVFSEPSESTGAIT(1)AR	0.15003	0.903	0.854	0.875	1.013	1.02	1.206	1.047	1.073	1.015	1.039	1.04	1.02	1.02	1.033	1.006	1.014	0.89	0.822	0.841	0.993	1	1.167	1.041	1.058	0.831	0.0131239
A2ASS6	33859	T	Titin OS=Mus musculus OX=10090 GN=Ttn PE=1 SV=1	Ttn	1	1.54207e-53	244	2	T(1)PS(1)PDYDLYYYR	-0.050738	1.012	1.119	1.024	1.039	0.957	0.995	0.954	0.959	1.015	1.039	1.04	1.02	1.02	1.033	1.006	1.014	0.997	1.077	0.985	1.019	0.938	0.963	0.948	0.946	1.075	0.0131729
A2ASS6	23925	S	Titin OS=Mus musculus OX=10090 GN=Ttn PE=1 SV=1	Ttn	1	0.00125593	83.204	3	QLS(1)VPVIAK	-0.51869	0.941	0.89	0.894	0.979	1.163	1.118	1.049	0.974	1.015	1.039	1.04	1.02	1.02	1.033	1.006	1.014	0.927	0.857	0.86	0.96	1.14	1.082	1.043	0.961	0.853	0.0132513
P70302	257	S	Stromal interaction molecule 1 OS=Mus musculus OX=10090 GN=Stim1 PE=1 SV=2	Stim1	1	1.89246e-05	113.47	2	AEQS(1)LHDLQER	0.057301	1.36	0.884	1.77	1.434	0.924	0.617	0.647	0.679	1.079	1.04	0.946	0.838	1.141	1.098	0.932	0.927	1.26	0.85	1.871	1.711	0.81	0.562	0.694	0.732	2.034	0.0132777
Q70KF4	772	S	Cardiomyopathy-associated protein 5 OS=Mus musculus OX=10090 GN=Cmya5 PE=1 SV=2	Cmya5	0.999973	4.77212e-59	245.67	2	ETS(0.014)PS(0.986)PLS(1)PEVEHR	0.41845	1.104	1.008	1.165	1.2	0.985	0.858	0.9	0.9	0.976	0.999	0.982	0.957	0.986	1.007	0.961	0.937	1.131	1.009	1.186	1.254	0.999	0.852	0.937	0.961	1.222	0.0133168
Q8C0E2	330	S	Vacuolar protein sorting-associated protein 26B OS=Mus musculus OX=10090 GN=Vps26b PE=1 SV=1	Vps26b	0.994766	0.00636527	57.288	2	T(0.005)PGQLS(0.995)DNNS(0.001)R	0.43256	0.955	0.831	0.876	1.074	1.035	1.008	1.091	1.132	0.959	0.9	0.803	0.932	0.743	0.842	0.879	0.897	0.996	0.923	1.091	1.152	1.393	1.197	1.241	1.262	0.817	0.013324
A2ASS6	23305	S	Titin OS=Mus musculus OX=10090 GN=Ttn PE=1 SV=1	Ttn	0.848476	2.94973e-07	123.95	2	IADFS(0.848)T(0.152)HLINK	0.74543	0.866	0.879	0.811	0.998	1.014	1.269	1.049	1.084	1.015	1.039	1.04	1.02	1.02	1.033	1.006	1.014	0.853	0.846	0.78	0.978	0.994	1.228	1.043	1.069	0.798	0.013337
Q5SX40	258	T	Myosin-1 OS=Mus musculus OX=10090 GN=Myh1 PE=1 SV=1	Myh1	0.929163	0.00125457	91.867	3	IHFGT(0.071)T(0.929)GK	-0.7486	1.057	0.987	0.957	0.859	0.997	1.165	0.961	1.04	1.183	1.051	1.043	1.044	1.041	1.049	0.942	0.994	0.893	0.939	0.918	0.823	0.958	1.111	1.02	1.046	0.864	0.0133387
Q62407	2777	S	Striated muscle-specific serine/threonine-protein kinase OS=Mus musculus OX=10090 GN=Speg PE=1 SV=2	Speg	1	2.88016e-13	143.28	3	GT(1)PDS(1)PAQPAAAPR	0.46357	1.173	1.047	1.146	0.991	0.947	0.957	0.946	0.898	0.971	0.966	0.928	0.898	0.933	1.002	0.913	0.896	1.208	1.084	1.235	1.104	1.015	0.955	1.036	1.002	1.155	0.013401
P51859	165	S	Hepatoma-derived growth factor OS=Mus musculus OX=10090 GN=Hdgf PE=1 SV=2	Hdgf	1	0.000116799	83.633	3	AGDVLEDS(1)PKRPK	-1.397	1.158	1.12	1.164	1.046	0.865	0.997	0.917	0.849	0.876	1.03	0.898	0.941	0.88	0.96	1.014	0.921	1.322	1.087	1.296	1.112	0.983	1.039	0.904	0.922	1.252	0.0136119
O70250	152	T	Phosphoglycerate mutase 2 OS=Mus musculus OX=10090 GN=Pgam2 PE=1 SV=3	Pgam2	0.999947	6.36119e-27	172.77	3	YAGLKPEELPT(1)CESLK	-0.90068	0.894	0.805	0.781	0.954	0.972	1.162	1.191	1.197	0.983	0.92	0.902	0.957	0.96	0.985	1.172	1.056	0.909	0.875	0.866	0.997	1.012	1.18	1.016	1.134	0.84	0.0136873
Q8BWB1	667	S	Synaptopodin 2-like protein OS=Mus musculus OX=10090 GN=Synpo2l PE=1 SV=1	Synpo2l	1	3.97227e-52	203.26	3	AGGAES(1)GPEEDALSLGAEACNFMQPLGGR	-0.73764	1.058	1.249	1.095	1.015	0.971	0.932	0.974	0.801	0.904	0.997	0.967	0.876	0.965	0.906	0.994	1.006	1.17	1.253	1.132	1.159	1.006	1.029	0.98	0.796	1.237	0.0137152
E9Q9K5	598	S	Triadin OS=Mus musculus OX=10090 GN=Trdn PE=1 SV=1	Trdn	0.999963	0.00197279	60.489	3	IPKDS(1)KEAPASK	0.25872	1.035	1.52	0.909	0.899	0.692	0.851	1.112	1.017	0.869	1.089	0.744	0.832	0.856	0.935	1.024	1.121	1.191	1.396	1.222	1.081	0.808	0.91	1.086	0.907	1.318	0.0138054
A2ASS6	26299	T	Titin OS=Mus musculus OX=10090 GN=Ttn PE=1 SV=1	Ttn	0.999998	3.18886e-05	117.37	3	EPGPPGT(1)PFVTSISK	-0.35905	0.97	0.951	0.877	0.967	1.063	1.15	1.011	1.018	1.015	1.039	1.04	1.02	1.02	1.033	1.006	1.014	0.956	0.915	0.843	0.948	1.042	1.113	1.005	1.004	0.879	0.0139533
A2ASS6	26481	S	Titin OS=Mus musculus OX=10090 GN=Ttn PE=1 SV=1	Ttn	0.995562	2.4394e-116	299.94	2	NAADNFSEPSES(0.996)S(0.004)GAITAR	-0.20266	0.876	0.912	0.907	0.999	1.1	1.106	0.954	1.135	1.015	1.039	1.04	1.02	1.02	1.033	1.006	1.014	0.863	0.878	0.872	0.979	1.078	1.071	0.948	1.119	0.852	0.0139569
A2ASS6	34334	S	Titin OS=Mus musculus OX=10090 GN=Ttn PE=1 SV=1	Ttn	0.999997	9.60648e-06	112.24	4	SATSEEKS(1)LEEK	2.8989	1.102	1.089	1.148	1.01	0.932	1.042	0.892	0.882	1.015	1.039	1.04	1.02	1.02	1.033	1.006	1.014	1.086	1.048	1.104	0.99	0.914	1.009	0.887	0.87	1.149	0.0141506
A2ASS6	14938	T	Titin OS=Mus musculus OX=10090 GN=Ttn PE=1 SV=1	Ttn	0.993678	0.000256804	82.651	3	ADSCEFT(0.994)VT(0.006)GLQK	0.40493	0.646	0.852	0.539	0.989	1.042	1.26	1.214	1.324	1.015	1.039	1.04	1.02	1.02	1.033	1.006	1.014	0.636	0.82	0.518	0.97	1.022	1.22	1.207	1.306	0.619	0.0143255
P68134	241	S	Actin, alpha skeletal muscle OS=Mus musculus OX=10090 GN=Acta1 PE=1 SV=1	Acta1	1	1.40997e-66	255.69	2	S(1)YELPDGQVITIGNER	-0.29687	0.839	0.861	0.931	1.016	1.083	1.194	1.018	1.054	0.99	1.024	1.007	0.995	1.008	1.045	0.998	0.978	0.847	0.841	0.925	1.021	1.074	1.143	1.02	1.078	0.842	0.0143295
P98156	248	S	Very low-density lipoprotein receptor OS=Mus musculus OX=10090 GN=Vldlr PE=1 SV=1	Vldlr	1	2.1805e-13	153.19	3	CPTSEIQCGS(1)GECIHK	0.48233	0.959	1.034	1.209	1.03	0.985	0.904	0.903	1.054			0.822	0.681			0.983	1.036			1.471	1.512			0.919	1.017	1.541	0.0143495
A2ASS6	21296	S	Titin OS=Mus musculus OX=10090 GN=Ttn PE=1 SV=1	Ttn	0.965213	0.00130262	73.499	3	DHMT(0.035)VS(0.965)WK	-0.6779	0.812	0.818	0.902	0.979	1.032	1.29	0.982	1.153	1.015	1.039	1.04	1.02	1.02	1.033	1.006	1.014	0.8	0.787	0.867	0.96	1.012	1.249	0.976	1.137	0.781	0.0144672
Q4U4S6	1212	S	Xin actin-binding repeat-containing protein 2 OS=Mus musculus OX=10090 GN=Xirp2 PE=1 SV=1	Xirp2	0.988397	5.02469e-05	114.72	2	T(0.012)VS(0.988)VNEIQK	0.709	1.121	1.05	1.317	1.247	0.908	0.685	1.097	0.747	0.918	0.936	0.963	0.927	0.972	0.911	0.972	0.909	1.221	1.122	1.368	1.345	0.934	0.752	1.129	0.822	1.39	0.0145054
Q8CI51	332	S	PDZ and LIM domain protein 5 OS=Mus musculus OX=10090 GN=Pdlim5 PE=1 SV=4	Pdlim5	0.830843	1.54831e-21	121.26	4	ANSTQEPSQQPASSGASPLSASEGPES(0.831)PGS(0.125)S(0.044)R	0.087847	1.042	1.194	1	1.065	1.061	0.796	0.932	0.976	0.805	0.85	1.017	0.943	1.124	1.178	1.166	1.078	1.294	1.405	0.983	1.129	0.944	0.676	0.799	0.905	1.447	0.014513
P48962	149	S	ADP/ATP translocase 1 OS=Mus musculus OX=10090 GN=Slc25a4 PE=1 SV=4	Slc25a4	0.961701	0.000208651	90.348	2	LAADVGKGS(0.962)S(0.038)QR	-0.87952	1.28	1.062	1.004	1.243	0.808	0.919	0.933	0.874	1	0.949	1.005	1.005	1.097	0.998	0.962	0.988	1.28	1.119	0.999	1.237	0.737	0.921	0.97	0.885	1.319	0.0145148
Q8BG95	729	S	Protein phosphatase 1 regulatory subunit 12B OS=Mus musculus OX=10090 GN=Ppp1r12b PE=1 SV=2	Ppp1r12b	0.939057	1.88794e-05	113.31	4	YPTQPDKPTTPVS(0.939)PS(0.04)AS(0.021)R	-0.69722	1.164	0.98	1.437	1.621	0.949	0.581	0.821	0.693	1.043	1.027	0.93	0.98	1.062	1.049	0.998	1.045	1.116	0.954	1.545	1.654	0.894	0.554	0.823	0.663	1.796	0.0145397
A2ASS6	27874	S	Titin OS=Mus musculus OX=10090 GN=Ttn PE=1 SV=1	Ttn	0.997676	0.000129054	95.409	3	AEDPVFLPS(0.998)PPS(0.002)KPK	0.42327	0.913	0.849	0.969	0.987	1.127	1.136	1.034	1	1.015	1.039	1.04	1.02	1.02	1.033	1.006	1.014	0.9	0.817	0.932	0.968	1.105	1.1	1.028	0.986	0.857	0.0146416
Q70KF4	2192	S	Cardiomyopathy-associated protein 5 OS=Mus musculus OX=10090 GN=Cmya5 PE=1 SV=2	Cmya5	0.999994	5.42547e-47	220.69	3	MNS(1)EEPASMILPVESK	-1.0872	1.165	1.055	1.172	1.105	0.84	0.902	1.05	0.837	0.976	0.999	0.982	0.957	0.986	1.007	0.961	0.937	1.194	1.056	1.193	1.155	0.852	0.896	1.093	0.893	1.231	0.014707
Q9ERG2	229	S	Striatin-3 OS=Mus musculus OX=10090 GN=Strn3 PE=1 SV=1	Strn3	1	0.000225114	71.781	3	NLEQILNGGES(1)PK	0.98841	0.962	0.947	1.032	0.913	1.177	1.074	1.003	0.928			0.965	0.84			1.02	0.962			1.069	1.087			0.983	0.965	1.107	0.0147342
P05064	46	S	Fructose-bisphosphate aldolase A OS=Mus musculus OX=10090 GN=Aldoa PE=1 SV=2	Aldoa	0.997603	5.80789e-18	176.94	3	RLQS(0.998)IGT(0.002)ENTEENR	1.3381	1.014	1.078	1.038	1.184	0.973	0.893	0.934	0.963	0.947	0.976	0.972	0.99	0.923	0.984	1.058	1.017	1.071	1.105	1.068	1.196	1.054	0.908	0.883	0.947	1.171	0.0147574
Q61234	167	S	Alpha-1-syntrophin OS=Mus musculus OX=10090 GN=Snta1 PE=1 SV=1	Snta1	0.99965	0.0067855	76.064	2	EVS(1)PYFK	-0.51579	1.061	1.068	1.168	1.055	0.999	0.96	0.903	0.886	1.048	0.951	0.981	1.005	0.983	1.038	1.011	0.998	1.012	1.123	1.191	1.05	1.016	0.925	0.893	0.888	1.176	0.014761
A2ASS6	20215	S	Titin OS=Mus musculus OX=10090 GN=Ttn PE=1 SV=1	Ttn	0.997628	5.01354e-05	144.57	2	S(0.998)IT(0.002)GYYLEK	0.58995	0.816	0.928	0.725	0.907	1.171	1.351	0.94	1.099	1.015	1.039	1.04	1.02	1.02	1.033	1.006	1.014	0.804	0.893	0.697	0.889	1.148	1.308	0.934	1.084	0.734	0.0148082
A2ASS6	22646	S	Titin OS=Mus musculus OX=10090 GN=Ttn PE=1 SV=1	Ttn	1	0.00117247	73.632	2	S(1)GFVNVR	0.47694	0.996	0.929	0.938	0.97	1.073	1.103	1.019	0.995	1.015	1.039	1.04	1.02	1.02	1.033	1.006	1.014	0.981	0.894	0.902	0.951	1.052	1.068	1.013	0.981	0.906	0.014845
Q5NBX1	272	S	Protein cordon-bleu OS=Mus musculus OX=10090 GN=Cobl PE=1 SV=1	Cobl	1	1.83643e-92	277.84	3	AEHLGLS(1)GADS(1)DEDPAK	-0.0408	1.024	1.091	1.144	0.959	0.949	0.959	0.984	0.966	0.863	0.785	0.903	0.82	0.977	0.843	1.156	0.973	1.187	1.39	1.267	1.17	0.971	1.138	0.851	0.993	1.268	0.0149165
P08553	715	S	Neurofilament medium polypeptide OS=Mus musculus OX=10090 GN=Nefm PE=1 SV=4	Nefm	1	3.14482e-36	197.73	3	EKAEEEGGS(1)EEEGS(1)DR	-0.035236	1.2	1.054	0.719	1.489	1.04	0.953	0.761	0.866	1.053	0.985	0.641	1.316	1.091	0.919	0.837	0.827	1.14	1.07	1.122	1.131	0.953	1.037	0.909	1.047	1.131	0.0149485
A2ASS6	30919	S	Titin OS=Mus musculus OX=10090 GN=Ttn PE=1 SV=1	Ttn	0.984478	0.0334656	57.032	2	S(0.984)VS(0.016)VMVK	-0.7456	0.737	0.883	0.68	0.97	1.071	1.298	0.974	1.296	1.015	1.039	1.04	1.02	1.02	1.033	1.006	1.014	0.726	0.85	0.654	0.951	1.05	1.257	0.968	1.278	0.699	0.0150244
A2ASS6	24243	S	Titin OS=Mus musculus OX=10090 GN=Ttn PE=1 SV=1	Ttn	0.978606	0.000456058	95.362	3	NS(0.979)VT(0.021)LQWK	0.16414	1.082	1.067	1.095	0.989	0.999	0.946	0.932	0.965	1.015	1.039	1.04	1.02	1.02	1.033	1.006	1.014	1.066	1.027	1.053	0.97	0.979	0.916	0.926	0.952	1.091	0.0150246
Q8BL65	365	S	Actin-binding LIM protein 2 OS=Mus musculus OX=10090 GN=Ablim2 PE=1 SV=1	Ablim2	0.783583	1.11822e-160	328.24	3	T(0.056)S(0.156)S(0.784)PS(0.004)SAGSVSLGHYTPTSR	-1.4646	1.042	0.924	1.115	0.97	1.076	0.929	1.075	0.938	1.003	0.922	0.979	1.001	0.879	0.735	0.927	0.826	1.039	1.002	1.139	0.969	1.224	1.264	1.16	1.136	0.867	0.0150901
Q9WUK2	14	S	Eukaryotic translation initiation factor 4H OS=Mus musculus OX=10090 GN=Eif4h PE=1 SV=3	Eif4h	0.796283	0.00225236	76.416	2	AYS(0.204)S(0.796)FGGGR	0.2824	0.843	1.089	0.863	0.947	1.003	0.992	1.177	1.069	1.014	1.103	1.135	1.161	0.953	0.962	1.126	1.093	0.831	0.987	0.76	0.816	1.052	1.031	1.045	0.978	0.827	0.0151007
Q7TSH2	692	S	Phosphorylase b kinase regulatory subunit beta OS=Mus musculus OX=10090 GN=Phkb PE=1 SV=1	Phkb	0.928491	4.51734e-48	202.14	4	RQS(0.928)S(0.776)T(0.295)ADAPEAQHEPGITITEWK	0.18968	1.012	0.979	1.061	0.987	1.017	1.006	1.054	0.944	0.883	0.907	0.962	0.956	1.015	1.065	1.03	1.04	1.146	1.079	1.103	1.032	1.002	0.945	1.023	0.908	1.124	0.0151693
A2ASS6	17435	S	Titin OS=Mus musculus OX=10090 GN=Ttn PE=1 SV=1	Ttn	0.999154	0.00842412	61.344	2	EEGGT(0.001)YWS(0.999)R	-0.1409	0.593	1.01	0.861	0.796	1.126	1.329	1.09	1.115	1.015	1.039	1.04	1.02	1.02	1.033	1.006	1.014	0.584	0.972	0.828	0.78	1.104	1.287	1.083	1.1	0.692	0.0152095
Q3B7Z2	238	S	Oxysterol-binding protein 1 OS=Mus musculus OX=10090 GN=Osbp PE=1 SV=3	Osbp	0.992697	9.84095e-06	117.52	2	S(0.001)LS(0.993)ELES(0.007)LK	0.30521	1.145	1.065	1.106	1.15	0.919	0.946	1.008	0.781	0.979	0.913	0.904	0.919	0.988	0.913	0.94	0.982	1.17	1.166	1.223	1.251	0.93	1.036	1.072	0.795	1.255	0.0152297
Q70KF4	797	S	Cardiomyopathy-associated protein 5 OS=Mus musculus OX=10090 GN=Cmya5 PE=1 SV=2	Cmya5	0.995958	0.00571359	72.2	2	IT(0.004)LS(0.996)EEER	-0.50411	1.253	1.437	1.076	1.082	0.641	1.017	0.898	0.733	0.976	0.999	0.982	0.957	0.986	1.007	0.961	0.937	1.284	1.438	1.096	1.131	0.65	1.01	0.934	0.782	1.466	0.015239
A2ASS6	15518	T	Titin OS=Mus musculus OX=10090 GN=Ttn PE=1 SV=1	Ttn	1	0.000406261	95.981	3	ADT(1)LLKPDQR	0.42906	0.871	0.971	0.789	0.946	1.161	1.214	1.013	1.008	1.015	1.039	1.04	1.02	1.02	1.033	1.006	1.014	0.858	0.935	0.759	0.927	1.138	1.175	1.007	0.994	0.806	0.0152442
A2ASS6	12884	S	Titin OS=Mus musculus OX=10090 GN=Ttn PE=1 SV=1	Ttn	1	9.24518e-48	200.98	4	LRPGS(1)GGEKPPDEAPFTYQLK	0.30307	1.231	1.123	1.23	0.983	0.996	0.918	0.779	0.874	1.015	1.039	1.04	1.02	1.02	1.033	1.006	1.014	1.213	1.081	1.183	0.964	0.976	0.889	0.774	0.862	1.268	0.015254
Q91YE8	618	S	Synaptopodin-2 OS=Mus musculus OX=10090 GN=Synpo2 PE=1 SV=2	Synpo2	0.995097	5.01282e-78	240.74	3	SVTSPISDFPAPPPYS(0.003)AVS(0.995)PPPEAFS(0.002)R	2.7407	1.145	1.144	1.073	0.979	0.888	1.102	0.869	0.888	0.954	1.023	0.977	0.936	1.012	1.035	0.96	0.999	1.2	1.118	1.098	1.046	0.877	1.065	0.905	0.889	1.194	0.0152757
A2ASS6	21630	S	Titin OS=Mus musculus OX=10090 GN=Ttn PE=1 SV=1	Ttn	0.997293	9.2228e-10	154.82	2	SWSTVT(0.001)T(0.002)ECS(0.997)K	-0.18158	0.801	0.944	0.855	0.951	1.092	1.292	0.97	1.064	1.015	1.039	1.04	1.02	1.02	1.033	1.006	1.014	0.789	0.909	0.822	0.932	1.071	1.251	0.964	1.049	0.796	0.0154112
A2ASS6	22413	T	Titin OS=Mus musculus OX=10090 GN=Ttn PE=1 SV=1	Ttn	0.932266	0.000783146	77.894	2	AT(0.063)KT(0.932)PVS(0.004)DLR	0.17158	1.058	1.067	1.049	1.116	0.894	1.042	0.919	0.935	1.015	1.039	1.04	1.02	1.02	1.033	1.006	1.014	1.042	1.027	1.009	1.094	0.876	1.009	0.914	0.922	1.121	0.0154222
Q9D0F9	477	S	Phosphoglucomutase-1 OS=Mus musculus OX=10090 GN=Pgm1 PE=1 SV=4	Pgm1	0.99796	0.000111199	92.932	3	ADNFEY(0.002)S(0.998)DPVDGSISK	-2.7505	0.849	0.774	0.863	0.833	1.098	1.187	1.225	1.127	0.931	0.883	0.85	0.908	0.958	0.991	1.17	1.114	0.912	0.877	1.015	0.917	1.146	1.198	1.047	1.012	0.845	0.0154373
Q9JHU4	4366	S	Cytoplasmic dynein 1 heavy chain 1 OS=Mus musculus OX=10090 GN=Dync1h1 PE=1 SV=2	Dync1h1	0.941057	6.38912e-07	124.78	3	T(0.012)DS(0.941)T(0.046)S(0.001)DGRPAWMR	0.69815	0.993	1.021	1.133	1.214	0.942	0.954	0.933	0.906	0.962	0.959	0.967	0.997	1.005	0.985	0.98	1.001	1.032	1.065	1.172	1.218	0.937	0.969	0.952	0.905	1.192	0.0154494
Q9CWE0	100	S	Mitochondrial fission regulator 1-like OS=Mus musculus OX=10090 GN=Mtfr1l PE=1 SV=1	Mtfr1l	1	0.00319482	82.417	2	NAS(1)VPNLR	0.27844	1.202	0.998	1.38	1.231	0.64	0.905	0.833	0.981	0.753	0.925	0.816	0.947	1.039	1.015	0.942	0.947	1.596	1.079	1.691	1.3	0.616	0.892	0.884	1.036	1.653	0.0154574
A2ASS6	30094	T	Titin OS=Mus musculus OX=10090 GN=Ttn PE=1 SV=1	Ttn	1	0.00012502	112.83	2	VNT(1)EPCVK	0.47973	0.682	0.893	0.658	0.965	1.133	0.993	1.194	1.377	1.015	1.039	1.04	1.02	1.02	1.033	1.006	1.014	0.672	0.859	0.633	0.946	1.111	0.961	1.187	1.358	0.674	0.0156035
A2ASS6	1805	S	Titin OS=Mus musculus OX=10090 GN=Ttn PE=1 SV=1	Ttn	0.999898	7.96068e-07	115.91	3	S(1)LVEESQLPDGK	-0.769	0.918	0.908	0.879	0.762	1.168	1.342	1.045	0.955	1.015	1.039	1.04	1.02	1.02	1.033	1.006	1.014	0.904	0.874	0.845	0.747	1.145	1.299	1.039	0.942	0.762	0.0156826
Q8VDC1	329	S	FYVE and coiled-coil domain-containing protein 1 OS=Mus musculus OX=10090 GN=Fyco1 PE=1 SV=1	Fyco1	0.79567	2.12325e-06	119.92	3	EYS(0.796)PS(0.204)ALQLENMAK	0.18028	1.183	1.037	1.378	1.175	0.839	0.98	0.836	0.753	0.775	0.925	0.673	0.711	0.859	0.862	1.292	1.042	1.526	1.121	2.048	1.653	0.977	1.137	0.647	0.723	1.822	0.0156846
Q7TPW1	288	S	Nexilin OS=Mus musculus OX=10090 GN=Nexn PE=1 SV=3	Nexn	1	2.23118e-34	216.29	2	SMVLDDDS(1)PEIYK	-0.47966	1.016	1.073	1.145	1.095	0.907	0.937	1.032	0.89	1.081	1.095	1.124	1.11	1.072	1.029	1.169	1.177	0.94	0.98	1.019	0.986	0.846	0.911	0.883	0.756	1.156	0.0157064
Q9JI91	237	T	Alpha-actinin-2 OS=Mus musculus OX=10090 GN=Actn2 PE=1 SV=2	Actn2	1	1.09136e-12	150.91	2	MLDAEDIVNT(1)PKPDER	-0.64373	1.063	1.05	1.09	1.314	1.017	0.89	0.842	0.849	1.049	1.003	1.03	1.002	1.072	1.006	0.946	1.019	1.013	1.047	1.058	1.311	0.949	0.885	0.89	0.833	1.245	0.0158396
Q5XKE0	463	T	Myosin-binding protein C, fast-type OS=Mus musculus OX=10090 GN=Mybpc2 PE=1 SV=1	Mybpc2	0.9998	0.00233293	61.409	3	CEVSDEKVT(1)GK	-0.071404	0.64	0.868	0.584	0.905	1.154	1.002	1.375	1.341	0.967	1.016	0.995	0.985	1.039	1.072	1.038	1.037	0.662	0.854	0.587	0.919	1.111	0.935	1.325	1.293	0.648	0.0159238
A2ASS6	31025	S	Titin OS=Mus musculus OX=10090 GN=Ttn PE=1 SV=1	Ttn	0.956641	1.58244e-13	156.23	2	NS(0.957)FT(0.043)IPSQPGIPEEVGAGK	0.81051	0.751	0.888	0.899	0.954	1.257	1.083	0.948	1.183	1.015	1.039	1.04	1.02	1.02	1.033	1.006	1.014	0.74	0.855	0.864	0.935	1.232	1.048	0.942	1.167	0.773	0.0159982
E9Q4Z2	1332	S	Acetyl-CoA carboxylase 2 OS=Mus musculus OX=10090 GN=Acacb PE=1 SV=1	Acacb	0.99965	6.73043e-20	161.19	2	MAVPISVS(1)NPDLLR	0.63686	1.445	0.785	2.292	1.191	0.8	0.704	0.626	0.564	0.84	0.762	0.982	0.91	0.87	0.788	0.91	1.074	1.72	1.03	2.334	1.309	0.92	0.893	0.688	0.525	2.113	0.0162989
P27546	475	S	Microtubule-associated protein 4 OS=Mus musculus OX=10090 GN=Map4 PE=1 SV=3	Map4	1	1.4223e-39	217.88	2	DMS(1)PLPESEVTLGK	-0.90798	0.996	1.016	1.002	1.098	0.954	0.951	1.06	0.979	0.877	0.917	0.808	0.824	0.967	0.881	1.037	1.089	1.136	1.108	1.24	1.333	0.987	1.079	1.022	0.899	1.208	0.0163546
Q8R326	477	S	Paraspeckle component 1 OS=Mus musculus OX=10090 GN=Pspc1 PE=1 SV=1	Pspc1	0.999192	0.000164732	101.48	2	FPQGPPS(0.001)QMGS(0.999)PMGNR	-2.0309	0.98	1.006	0.941	1.066	0.999	0.983	1.089	0.974			0.684	0.786			1.399	1.48			1.376	1.356			0.778	0.658	1.903	0.0164893
A2ASS6	23792	T	Titin OS=Mus musculus OX=10090 GN=Ttn PE=1 SV=1	Ttn	0.999841	0.000812111	83.204	3	AYSTVAT(1)NCHK	1.2583	0.602	0.661	0.461	0.96	1.028	1.276	1.031	1.779	1.015	1.039	1.04	1.02	1.02	1.033	1.006	1.014	0.593	0.636	0.443	0.941	1.008	1.235	1.025	1.754	0.52	0.0165257
Q8BL65	285	S	Actin-binding LIM protein 2 OS=Mus musculus OX=10090 GN=Ablim2 PE=1 SV=1	Ablim2	0.930099	0.00332573	55.819	3	T(0.34)S(0.343)S(0.149)ES(0.199)IVS(0.93)VPAS(0.022)S(0.01)T(0.004)S(0.002)GS(0.001)PSR	-0.20069	0.987	0.939	0.935	1.048	1.169	0.978	1.056	0.925	1.003	0.922	0.979	1.001	0.879	0.735	0.927	0.826	0.984	1.018	0.955	1.047	1.33	1.331	1.139	1.12	0.814	0.0165374
Q5XKE0	482	S	Myosin-binding protein C, fast-type OS=Mus musculus OX=10090 GN=Mybpc2 PE=1 SV=1	Mybpc2	0.99997	0.000418096	98.048	3	ITIS(1)HVGR	-0.56351	0.843	0.842	0.804	0.993	1.167	1.169	1.002	1.142	0.967	1.016	0.995	0.985	1.039	1.072	1.038	1.037	0.872	0.829	0.808	1.008	1.123	1.09	0.965	1.101	0.822	0.0165528
A2ASS6	33317	T	Titin OS=Mus musculus OX=10090 GN=Ttn PE=1 SV=1	Ttn	1	0.00165299	89.355	3	YYHT(1)LIK	0.9927	0.772	1.067	0.719	0.833	1.146	1.164	0.998	1.221	1.015	1.039	1.04	1.02	1.02	1.033	1.006	1.014	0.761	1.027	0.691	0.817	1.124	1.127	0.992	1.204	0.741	0.0165528
A2ASS6	28407	S	Titin OS=Mus musculus OX=10090 GN=Ttn PE=1 SV=1	Ttn	0.999902	3.50637e-35	192.62	2	ETSTAVWS(1)EVSATVAR	1.0902	0.736	0.925	0.611	0.857	1.227	1.198	1.153	1.187	1.015	1.039	1.04	1.02	1.02	1.033	1.006	1.014	0.725	0.89	0.588	0.84	1.203	1.16	1.146	1.171	0.65	0.0166362
A2ASS6	4400	S	Titin OS=Mus musculus OX=10090 GN=Ttn PE=1 SV=1	Ttn	0.814874	0.00108233	64.52	3	SSNYVS(0.185)S(0.815)LEILR	-0.12593	0.629	0.878	0.838	1.019	1.13	1.233	1.103	1.111	1.015	1.039	1.04	1.02	1.02	1.033	1.006	1.014	0.62	0.845	0.806	0.999	1.108	1.194	1.096	1.096	0.728	0.0167215
A2ASS6	30132	T	Titin OS=Mus musculus OX=10090 GN=Ttn PE=1 SV=1	Ttn	0.992221	0.00381537	69.878	3	GDSCEVT(0.992)GT(0.008)IK	1.2607	0.63	0.939	0.574	0.862	1.081	1.218	1.173	1.379	1.015	1.039	1.04	1.02	1.02	1.033	1.006	1.014	0.621	0.904	0.552	0.845	1.06	1.179	1.166	1.36	0.613	0.0167927
P70670	1478	S	Nascent polypeptide-associated complex subunit alpha, muscle-specific form OS=Mus musculus OX=10090 GN=Naca PE=1 SV=2	Naca	1	0.00335887	71.879	3	QVPLT(1)PS(1)PK	0.41948	0.893	0.874	0.801	0.814	0.925	1.001	1.457	1.185	0.98	1.059	1.012	0.981	0.983	0.97	1.06	1.024	0.911	0.825	0.792	0.83	0.941	1.032	1.375	1.157	0.745	0.0168065
P70670	1476	T	Nascent polypeptide-associated complex subunit alpha, muscle-specific form OS=Mus musculus OX=10090 GN=Naca PE=1 SV=2	Naca	1	0.00335887	71.879	3	QVPLT(1)PS(1)PK	0.41948	0.893	0.874	0.801	0.814	0.925	1.001	1.457	1.185	0.98	1.059	1.012	0.981	0.983	0.97	1.06	1.024	0.911	0.825	0.792	0.83	0.941	1.032	1.375	1.157	0.745	0.0168065
Q924C5	390	S	Alpha-protein kinase 3 OS=Mus musculus OX=10090 GN=Alpk3 PE=1 SV=1	Alpk3	0.869448	0.000561136	78.324	3	T(0.131)AS(0.869)VLGIQDK	-0.81219	0.822	0.955	0.74	0.936	1.173	0.977	1.111	1.225	0.817	0.922	0.886	0.862	0.9	0.848	0.933	1.012	1.006	1.036	0.835	1.086	1.303	1.152	1.191	1.21	0.816	0.016922
Q9D0F9	369	S	Phosphoglucomutase-1 OS=Mus musculus OX=10090 GN=Pgm1 PE=1 SV=4	Pgm1	1	0.000185214	105.03	2	FFGNLMDAS(1)K	-2.8521	0.777	0.817	0.757	0.865	0.97	1.21	1.191	1.328	0.931	0.883	0.85	0.908	0.958	0.991	1.17	1.114	0.835	0.925	0.891	0.953	1.013	1.221	1.018	1.192	0.811	0.0169341
A2ASS6	19580	S	Titin OS=Mus musculus OX=10090 GN=Ttn PE=1 SV=1	Ttn	0.785069	1.93055e-08	128.01	4	VFAENLAGLSNPS(0.026)PS(0.785)S(0.189)DPIK	-0.83517	0.878	0.955	0.971	0.999	1.057	1.118	1.054	0.984	1.015	1.039	1.04	1.02	1.02	1.033	1.006	1.014	0.865	0.919	0.934	0.979	1.036	1.082	1.048	0.97	0.894	0.0169989
P97457	101	T	Myosin regulatory light chain 2, skeletal muscle isoform OS=Mus musculus OX=10090 GN=Mylpf PE=1 SV=3	Mylpf	1	6.82726e-10	132.84	2	GADPEDVIT(1)GAFK	2.2186	0.959	0.876	0.859	0.846	1.019	1.045	1.226	1.147	0.963	1.031	0.998	0.997	1.023	1.038	1.011	0.99	0.996	0.85	0.861	0.849	0.996	1.007	1.213	1.159	0.813	0.0171003
Q9WUB3	319	S	Glycogen phosphorylase, muscle form OS=Mus musculus OX=10090 GN=Pygm PE=1 SV=3	Pygm	1	0.00827175	54.784	3	FGS(1)RDPVR	0.053886	1.068	0.951	1.175	1.178	0.897	1.007	0.974	0.863	0.922	0.957	0.918	0.921	1.008	1.015	0.981	0.996	1.158	0.994	1.28	1.279	0.89	0.992	0.993	0.866	1.259	0.0171191
Q5DTJ9	903	S	Myopalladin OS=Mus musculus OX=10090 GN=Mypn PE=1 SV=2	Mypn	0.820174	0.0240985	62.969	2	IS(0.18)S(0.82)FEQR	-0.25612	1.168	1.081	1.183	1.035	0.855	0.947	0.861	0.981	0.955	1	1.022	1.054	0.968	0.989	1.061	1.015	1.223	1.081	1.158	0.982	0.883	0.958	0.811	0.967	1.228	0.0171586
P31001	28	S	Desmin OS=Mus musculus OX=10090 GN=Des PE=1 SV=3	Des	0.999618	1.38289e-108	272.88	2	TFGGAPGFSLGS(1)PLS(0.225)S(0.775)PVFPR	0.57173	1.057	1.086	1.023	1.004	0.965	1.075	0.946	0.908	1.08	1.053	0.973	0.989	1.069	1.086	1.021	1.039	0.979	1.031	1.051	1.015	0.903	0.99	0.927	0.874	1.103	0.0172523
A2ASS6	34097	S	Titin OS=Mus musculus OX=10090 GN=Ttn PE=1 SV=1	Ttn	1	1.03966e-18	158.67	2	RS(1)PT(1)PER	-0.62329	1.016	1.111	1.023	1.084	0.948	1.021	0.944	0.92	1.015	1.039	1.04	1.02	1.02	1.033	1.006	1.014	1.001	1.069	0.984	1.063	0.929	0.988	0.938	0.907	1.094	0.0173427
A2ASS6	9172	Y	Titin OS=Mus musculus OX=10090 GN=Ttn PE=1 SV=1	Ttn	0.999991	3.48483e-15	145.49	3	VAGSQPITVAWY(1)K	0.51365	1.018	1.051	1.114	1.015	0.94	1.018	0.955	0.962	1.015	1.039	1.04	1.02	1.02	1.033	1.006	1.014	1.003	1.012	1.071	0.995	0.922	0.985	0.949	0.949	1.073	0.0174322
Q9JJW5	111	T	Myozenin-2 OS=Mus musculus OX=10090 GN=Myoz2 PE=1 SV=1	Myoz2	1	1.04708e-76	242.35	2	VDGSNLEGGSQQGPS(0.026)T(0.974)PPNT(1)PDPR	1.1045	1.104	1.077	1.25	1.46	0.913	0.888	0.64	0.838	0.991	0.9	1.011	0.908	0.975	0.916	0.972	0.907	1.114	1.197	1.236	1.608	0.936	0.969	0.658	0.924	1.478	0.0175166
Q8VHX6	2123	S	Filamin-C OS=Mus musculus OX=10090 GN=Flnc PE=1 SV=3	Flnc	0.999996	7.47388e-07	117.09	3	HVPGS(1)PFTVK	0.49207	1.163	1.126	1.265	0.995	0.919	0.851	0.914	0.897	1	0.994	0.961	0.988	0.952	0.925	0.95	0.914	1.163	1.133	1.316	1.007	0.965	0.92	0.962	0.981	1.207	0.0175877
Q9Z1Y9	237	Y	Type II iodothyronine deiodinase OS=Mus musculus OX=10090 GN=Dio2 PE=1 SV=4	Dio2	1	0.0181494	62.714	2	IAY(1)LGGK	0.51216	0.99	0.96	1.128	0.983	1.027	1.084	1.006	0.892	1.002	0.998			0.926	0.951			0.988	0.962			1.109	1.14			0.867	0.0175997
O54724	40	T	Caveolae-associated protein 1 OS=Mus musculus OX=10090 GN=Cavin1 PE=1 SV=1	Cavin1	0.999533	2.91148e-41	225.54	3	ATEEPS(0.001)GT(1)GS(1)DELIK	-0.021121	1.152	1.146	1.032	1.021	0.969	0.965	0.869	0.931	0.928	1.026	1.019	0.984	0.996	1.086	0.999	0.965	1.241	1.117	1.013	1.038	0.973	0.889	0.87	0.965	1.193	0.0176055
Q99P72	165	S	Reticulon-4 OS=Mus musculus OX=10090 GN=Rtn4 PE=1 SV=2	Rtn4	0.953649	1.3672e-51	205.58	3	GS(0.954)GS(0.046)VDETLFALPAASEPVIPSSAEK	-0.59643	1.037	1.054	1.006	1.396	0.979	0.86	0.957	0.821	0.996	0.853	0.949	0.962	1.041	1.124	0.983	1.04	1.041	1.236	1.06	1.451	0.94	0.765	0.974	0.789	1.381	0.0177605
Q9D0F9	507	T	Phosphoglucomutase-1 OS=Mus musculus OX=10090 GN=Pgm1 PE=1 SV=4	Pgm1	0.985495	1.18733e-09	129.38	2	LS(0.004)GT(0.985)GS(0.011)AGATIR	-1.0732	0.777	0.874	0.769	0.917	1.027	1.138	1.233	1.202	0.931	0.883	0.85	0.908	0.958	0.991	1.17	1.114	0.835	0.99	0.905	1.01	1.072	1.148	1.054	1.079	0.859	0.0177893
Q8BH64	373	S	EH domain-containing protein 2 OS=Mus musculus OX=10090 GN=Ehd2 PE=1 SV=1	Ehd2	1	0.0237368	45.368	3	FHS(1)LKPK	0.44265	0.932	1.063	0.855	0.965	1.088	0.898	1.161	1.04	1.076	1.103	1.035	1.06	1.003	0.934	0.893	0.887	0.866	0.964	0.826	0.91	1.085	0.961	1.3	1.172	0.789	0.0178297
Q8R4E4	242	S	Myozenin-3 OS=Mus musculus OX=10090 GN=Myoz3 PE=1 SV=1	Myoz3	1	0.0178659	47.302	2	KLPES(1)EEL	-0.28379	1.221	1.361	1.524	0.877	0.844	0.805	0.915	0.655	0.819	0.87	0.917	0.978	0.956	1.077	0.955	0.909	1.491	1.564	1.662	0.897	0.883	0.747	0.958	0.721	1.697	0.017835
Q9JK37	23	T	Myozenin-1 OS=Mus musculus OX=10090 GN=Myoz1 PE=1 SV=1	Myoz1	1	0.00444362	73.082	2	LIMELT(1)GGGR	0.70621	0.84	0.989	0.797	0.944	1.041	1.16	1.038	1.151	0.965	1.027	1.076	1.035	1.022	1.054	1.017	1.081	0.87	0.963	0.741	0.912	1.019	1.101	1.021	1.065	0.829	0.017936
P10637	523	T	Microtubule-associated protein tau OS=Mus musculus OX=10090 GN=Mapt PE=1 SV=3	Mapt	1	0.00255612	62.466	3	VAVVRT(1)PPK	-0.47692	1.193	1.023	1.076	1.11	1.027	0.927	0.951	0.807	0.872	0.931	0.922	0.859	0.987	0.895	1.033	1.03	1.368	1.099	1.167	1.292	1.041	1.036	0.921	0.783	1.303	0.0181606
Q9QXZ0	3889	S	Microtubule-actin cross-linking factor 1 OS=Mus musculus OX=10090 GN=Macf1 PE=1 SV=2	Macf1	0.948134	0.000306818	71.601	3	QGS(0.948)FS(0.052)EDVISHK	0.13376	1.029	1.069	1.036	1.016	0.994	0.98	1.019	0.92	1.496	1.419			0.883	0.932			0.688	0.753			1.126	1.052			0.662	0.0181647
Q9D0F9	520	S	Phosphoglucomutase-1 OS=Mus musculus OX=10090 GN=Pgm1 PE=1 SV=4	Pgm1	0.970292	5.16287e-05	107.17	2	LYIDS(0.97)Y(0.03)EK	-0.28976	0.938	0.746	0.702	0.85	0.98	1.224	1.34	1.155	0.931	0.883	0.85	0.908	0.958	0.991	1.17	1.114	1.008	0.845	0.826	0.936	1.023	1.235	1.145	1.037	0.814	0.0183561
P97457	158	Y	Myosin regulatory light chain 2, skeletal muscle isoform OS=Mus musculus OX=10090 GN=Mylpf PE=1 SV=3	Mylpf	0.999947	4.9721e-15	157.86	3	NICY(1)VITHGDAK	0.9995	0.944	1.089	1.193	1.201	0.891	1.028	0.836	0.917	0.963	1.031	0.998	0.997	1.023	1.038	1.011	0.99	0.98	1.056	1.195	1.205	0.871	0.99	0.827	0.926	1.227	0.018368
A2ASS6	10281	S	Titin OS=Mus musculus OX=10090 GN=Ttn PE=1 SV=1	Ttn	1	2.12405e-19	164.48	3	EES(1)PPPAVPEIPKK	-4.2261	1.037	1.044	1.086	1.029	0.955	1.042	0.946	0.935	1.015	1.039	1.04	1.02	1.02	1.033	1.006	1.014	1.022	1.005	1.044	1.009	0.936	1.009	0.94	0.922	1.072	0.018804
Q99NB9	296	T	Splicing factor 3B subunit 1 OS=Mus musculus OX=10090 GN=Sf3b1 PE=1 SV=1	Sf3b1	0.993198	0.00333945	58.172	3	WDET(0.993)PKT(0.007)ER	-0.58797	1.017	1.037	0.918	0.863	1.086	1.071	1.034	0.99	1.24	1.093	0.932	0.848	1.001	0.938	0.882	0.936	0.82	0.949	0.985	1.018	1.085	1.142	1.172	1.058	0.846	0.0188357
E9PV24	531	S	Fibrinogen alpha chain OS=Mus musculus OX=10090 GN=Fga PE=1 SV=1	Fga	1	0.0134653	41.996	3	MADEAGS(1)EAHR	-0.26001	0.762	0.936	1.119	0.952	1.115	0.959	1.107	1.069	1.339	1.554	1.662	1.162	1.28	1.212	1.01	1.093	0.569	0.602	0.673	0.819	0.871	0.791	1.096	0.978	0.713	0.0189192
Q9D0F9	505	S	Phosphoglucomutase-1 OS=Mus musculus OX=10090 GN=Pgm1 PE=1 SV=4	Pgm1	0.997799	0.000257271	103.88	2	LS(0.998)GT(0.002)GSAGATIR	-0.13631	0.613	0.657	0.665	1.014	1.157	1.136	1.307	1.333	0.931	0.883	0.85	0.908	0.958	0.991	1.17	1.114	0.658	0.744	0.782	1.117	1.208	1.146	1.117	1.197	0.707	0.019022
A2ASS6	17551	T	Titin OS=Mus musculus OX=10090 GN=Ttn PE=1 SV=1	Ttn	1	1.05393e-06	117.2	3	LLT(1)ACECVVPNLK	-1.246	0.632	0.886	0.6	0.942	1.067	1.233	1.216	1.299	1.015	1.039	1.04	1.02	1.02	1.033	1.006	1.014	0.623	0.853	0.577	0.924	1.046	1.194	1.209	1.281	0.629	0.0192973
Q62407	379	T	Striated muscle-specific serine/threonine-protein kinase OS=Mus musculus OX=10090 GN=Speg PE=1 SV=2	Speg	1	8.0431e-22	167.06	3	SSGPSLAGT(0.002)VES(0.998)RPQT(1)PLS(0.998)EAS(0.002)GR	-1.3476	1.06	1.093	1.049	1.081	0.893	1.109	0.912	0.882	0.971	0.966	0.928	0.898	0.933	1.002	0.913	0.896	1.092	1.131	1.13	1.204	0.957	1.107	0.999	0.984	1.126	0.0193202
A2ASS6	30423	S	Titin OS=Mus musculus OX=10090 GN=Ttn PE=1 SV=1	Ttn	0.886276	0.000331236	82.417	3	EAFS(0.886)S(0.114)VIIK	0.2064	0.631	1.019	0.791	0.906	1.118	1.054	1.213	1.191	1.015	1.039	1.04	1.02	1.02	1.033	1.006	1.014	0.622	0.981	0.761	0.888	1.096	1.02	1.206	1.175	0.723	0.0193432
A2ASS6	20646	S	Titin OS=Mus musculus OX=10090 GN=Ttn PE=1 SV=1	Ttn	0.999977	2.09121e-06	120.87	3	DLS(1)LIVTGLK	-1.201	0.647	0.91	0.699	0.989	1.219	1.361	0.978	1.11	1.015	1.039	1.04	1.02	1.02	1.033	1.006	1.014	0.637	0.876	0.672	0.97	1.195	1.318	0.972	1.095	0.689	0.0193632
Q9CY58	197	S	Plasminogen activator inhibitor 1 RNA-binding protein OS=Mus musculus OX=10090 GN=Serbp1 PE=1 SV=2	Serbp1	0.95063	0.00315392	57.434	3	EFDRHS(0.951)GS(0.049)DR	-0.10583	1.339	1.125	1.196	0.691	0.967	0.915	1.015	0.868	1.04	0.977	1.035	0.735	1.135	1.043	1.088	1.293	1.287	1.151	1.156	0.94	0.852	0.877	0.933	0.671	1.36	0.0193947
A2ASS6	24357	Y	Titin OS=Mus musculus OX=10090 GN=Ttn PE=1 SV=1	Ttn	1	0.00490489	73.26	3	IDADIY(1)GK	0.96847	0.845	0.861	0.791	1.049	1.228	1.118	1.021	1.059	1.015	1.039	1.04	1.02	1.02	1.033	1.006	1.014	0.833	0.829	0.761	1.028	1.204	1.082	1.015	1.044	0.794	0.0194358
A2ASS6	28970	S	Titin OS=Mus musculus OX=10090 GN=Ttn PE=1 SV=1	Ttn	0.908352	0.000925637	86.592	2	S(0.908)S(0.074)IT(0.018)LGWSK	0.63903	0.598	1.009	0.739	0.811	1.159	1.501	0.996	1.086	1.015	1.039	1.04	1.02	1.02	1.033	1.006	1.014	0.589	0.971	0.711	0.795	1.136	1.453	0.99	1.071	0.659	0.0194418
P97457	35	T	Myosin regulatory light chain 2, skeletal muscle isoform OS=Mus musculus OX=10090 GN=Mylpf PE=1 SV=3	Mylpf	1	0.00185822	84.892	3	EAFT(1)VIDQNR	-0.16064	0.958	0.999	0.926	0.879	1.031	1.139	1.035	1.036	0.963	1.031	0.998	0.997	1.023	1.038	1.011	0.99	0.995	0.969	0.928	0.882	1.008	1.097	1.024	1.046	0.904	0.0196477
A2ASS6	17508	S	Titin OS=Mus musculus OX=10090 GN=Ttn PE=1 SV=1	Ttn	0.95658	9.91944e-06	116.58	2	S(0.957)S(0.043)ISLAWKPPAK	-0.71691	0.81	1.004	0.881	0.974	1.061	1.191	1.025	1.036	1.015	1.039	1.04	1.02	1.02	1.033	1.006	1.014	0.798	0.966	0.847	0.955	1.04	1.153	1.019	1.022	0.842	0.0196716
Q9ET80	186	S	Junctophilin-1 OS=Mus musculus OX=10090 GN=Jph1 PE=1 SV=1	Jph1	0.999405	3.93568e-37	193.75	3	SEQSNGSVLHEAAAAAADS(0.999)PAGT(0.001)R	0.96874	1.117	1.011	1.099	0.972	0.916	1.002	0.997	0.964	0.977	0.965	0.983	0.925	0.975	1.01	0.957	0.976	1.143	1.048	1.118	1.051	0.939	0.992	1.042	0.988	1.101	0.0200384
P48678	570	S	Prelamin-A/C OS=Mus musculus OX=10090 GN=Lmna PE=1 SV=2	Lmna	0.9915	9.15437e-08	129.77	2	GS(0.992)HCS(0.717)GS(0.292)GDPAEYNLR	-0.00043022	1.073	1.007	1.258	1.44	1.022	0.793	0.809	0.767	0.921	0.964	1.004	1.046	0.927	0.911	0.895	0.928	1.165	1.045	1.253	1.377	1.102	0.87	0.904	0.827	1.307	0.0201556
Q5NBX1	50	S	Protein cordon-bleu OS=Mus musculus OX=10090 GN=Cobl PE=1 SV=1	Cobl	0.999997	4.86343e-05	108.96	3	LPHDAT(0.005)LGS(0.995)QQS(1)LVYMK	0.24357	1.002	1.134	0.993	1.069	0.92	0.933	1.037	0.967	0.863	0.785	0.903	0.82	0.977	0.843	1.156	0.973	1.161	1.445	1.1	1.304	0.942	1.107	0.897	0.994	1.272	0.0201783
P16858	328	Y	Glyceraldehyde-3-phosphate dehydrogenase OS=Mus musculus OX=10090 GN=Gapdh PE=1 SV=2	Gapdh	0.999841	0.000206724	104.24	2	VVDLMAY(1)MASK	-1.0628	0.849	0.797	0.861	0.874	1.119	0.937	1.251	1.266	0.932	0.925	0.908	0.92	0.938	0.991	1.11	1.021	0.911	0.862	0.948	0.95	1.193	0.946	1.127	1.24	0.815	0.0202187
Q9Z1E4	653	S	Glycogen [starch] synthase, muscle OS=Mus musculus OX=10090 GN=Gys1 PE=1 SV=2	Gys1	0.997602	5.10701e-102	295.03	2	HS(0.002)S(0.998)PHQSEDEEEPR	-1.3601	1.313	1.054	1.277	0.943	0.931	0.807	0.975	0.855	1.053	1.013	0.938	0.939	1.112	1.031	0.961	1.011	1.247	1.04	1.361	1.004	0.837	0.783	1.015	0.846	1.336	0.020231
Q9CQ69	29	S	Cytochrome b-c1 complex subunit 8 OS=Mus musculus OX=10090 GN=Uqcrq PE=1 SV=3	Uqcrq	0.996786	0.0260289	55.314	2	AFPS(0.997)Y(0.001)FS(0.002)K	-0.67424	1.095	1.102	1.041	0.888	1.14	0.991	0.898	0.909	0.967	0.927	0.863	0.949	1.137	1.167	1.037	1.088	1.132	1.189	1.206	0.936	1.003	0.849	0.866	0.835	1.256	0.0202318
A2ASS6	32264	S	Titin OS=Mus musculus OX=10090 GN=Ttn PE=1 SV=1	Ttn	0.998331	0.00511931	74.611	2	QS(0.002)GDS(0.998)AWK	0.1357	0.856	0.904	0.76	0.992	1.073	1.291	0.981	1.102	1.015	1.039	1.04	1.02	1.02	1.033	1.006	1.014	0.843	0.87	0.731	0.973	1.052	1.25	0.975	1.087	0.783	0.0203843
Q3MI48	185	S	Junctional sarcoplasmic reticulum protein 1 OS=Mus musculus OX=10090 GN=Jsrp1 PE=1 SV=2	Jsrp1	0.92823	2.54895e-07	118.05	4	EASPAPKPPVLVS(0.928)PS(0.072)GSPQPK	-0.74304	0.947	0.874	0.928	0.949	1.14	1.155	1.044	0.975	0.921	1.032	0.941	0.867	0.979	0.953	0.865	0.864	1.028	0.847	0.986	1.095	1.164	1.212	1.207	1.128	0.84	0.0204892
Q9ET80	452	S	Junctophilin-1 OS=Mus musculus OX=10090 GN=Jph1 PE=1 SV=1	Jph1	1	2.68936e-46	215.59	5	VLEKPPS(1)PKES(1)PHFYR	0.66297	1.01	1.027	1.123	1.002	0.979	1.047	0.933	0.951	0.977	0.965	0.983	0.925	0.975	1.01	0.957	0.976	1.034	1.064	1.142	1.083	1.004	1.037	0.975	0.974	1.083	0.020707
Q91ZP3	483	S	Phosphatidate phosphatase LPIN1 OS=Mus musculus OX=10090 GN=Lpin1 PE=1 SV=1	Lpin1	0.996065	7.57148e-32	175.06	3	SANQSPQSVGGSGIDS(0.996)GVES(0.003)T(0.001)SDSLR	-0.41932	0.963	0.889	1.026	1.102	1.059	1.042	0.946	1.02	0.967	0.884	0.748	1.008	1.161	1.201	1.105	1.183	0.996	1.006	1.372	1.093	0.912	0.868	0.856	0.862	1.277	0.0207289
Q5SX39	391	T	Myosin-4 OS=Mus musculus OX=10090 GN=Myh4 PE=2 SV=1	Myh4	0.821662	0.000282664	81.526	3	AAYLT(0.822)S(0.178)LNSADLLK	0.34417	0.929	0.863	0.947	0.831	1.196	0.972	1.199	1.057	0.985	1.017	0.998	0.988	1	1.033	0.994	0.983	0.943	0.849	0.949	0.841	1.196	0.941	1.206	1.075	0.811	0.0210934
P52480	370	Y	Pyruvate kinase PKM OS=Mus musculus OX=10090 GN=Pkm PE=1 SV=4	Pkm	1	0.0020485	72.922	2	GDY(1)PLEAVR	0.13887	0.823	0.829	0.814	1	1.088	1.12	1.198	1.094	0.898	0.905	0.889	0.912	0.953	0.967	1.09	1.031	0.916	0.916	0.916	1.096	1.142	1.158	1.099	1.061	0.862	0.0215343
P63017	134	Y	Heat shock cognate 71 kDa protein OS=Mus musculus OX=10090 GN=Hspa8 PE=1 SV=1	Hspa8	1	0.000821907	87.476	3	EIAEAY(1)LGK	0.085076	1.085	1.106	1.11	0.993	0.901	0.843	1.044	0.998	0.98	1.002	0.967	0.951	1.049	1.009	1.056	1.002	1.107	1.104	1.148	1.044	0.859	0.835	0.989	0.996	1.197	0.0216559
Q9WUB3	76	Y	Glycogen phosphorylase, muscle form OS=Mus musculus OX=10090 GN=Pygm PE=1 SV=3	Pygm	0.974934	0.000159312	94.409	3	TQQHY(0.025)Y(0.975)EKDPK	-0.67391	0.944	0.873	0.859	0.921	1.037	1.072	1.151	1.129	0.922	0.957	0.918	0.921	1.008	1.015	0.981	0.996	1.024	0.912	0.936	1	1.029	1.056	1.173	1.134	0.882	0.0217312
P23927	19	S	Alpha-crystallin B chain OS=Mus musculus OX=10090 GN=Cryab PE=1 SV=2	Cryab	0.997832	0.000121235	94.717	3	PFFPFHS(0.998)PS(0.002)R	-0.094703	0.994	0.904	1.057	1.117	1.016	0.979	1.08	0.92	1.17	1.085	1.072	1.084	0.89	0.871	0.918	0.905	0.85	0.833	0.986	1.03	1.142	1.124	1.176	1.017	0.83	0.0217874
Q6P542	225	S	ATP-binding cassette sub-family F member 1 OS=Mus musculus OX=10090 GN=Abcf1 PE=1 SV=1	Abcf1	1	3.6839e-11	138.91	4	EAEQGS(1)GEEKEEK	-1.0339	1.035	0.995	0.905	0.748	1.06	0.647	1.31	1.287			0.978	0.887			1.081	1.02			0.925	0.843			1.212	1.262	0.715	0.0218471
A2ASS6	22759	S	Titin OS=Mus musculus OX=10090 GN=Ttn PE=1 SV=1	Ttn	0.999993	8.15507e-05	93.407	3	ASEAPLPPDS(1)LNIMDITK	-0.69724	0.927	0.931	0.905	0.979	1.061	1.208	0.992	1.002	1.015	1.039	1.04	1.02	1.02	1.033	1.006	1.014	0.913	0.896	0.87	0.96	1.04	1.169	0.986	0.988	0.87	0.0222214
A2ASS6	21230	T	Titin OS=Mus musculus OX=10090 GN=Ttn PE=1 SV=1	Ttn	0.758991	7.23752e-10	106.88	4	ETSRPNWAQVS(0.023)AT(0.759)VPIT(0.183)S(0.032)CT(0.002)VEK	0.49535	0.795	0.964	0.803	0.946	1.227	1.246	0.944	1.037	1.015	1.039	1.04	1.02	1.02	1.033	1.006	1.014	0.783	0.928	0.772	0.927	1.203	1.206	0.938	1.023	0.78	0.0222479
P98156	268	S	Very low-density lipoprotein receptor OS=Mus musculus OX=10090 GN=Vldlr PE=1 SV=1	Vldlr	1	4.90992e-19	161.68	3	CDGDPDCKDGS(1)DEVNCPSR	-0.89209	0.971	1.017	1.245	1.147	1.017	0.939	0.794	0.974			0.822	0.681			0.983	1.036			1.515	1.684			0.808	0.94	1.83	0.0224362
P15327	92	Y	Bisphosphoglycerate mutase OS=Mus musculus OX=10090 GN=Bpgm PE=1 SV=2	Bpgm	1	0.000185065	104.01	2	HY(1)GALIGLNR	1.354	0.963	0.901	0.99	0.998	0.983	1.133	1.031	1.029			0.948	0.961			1.099	1.067			1.044	1.039			0.938	0.964	1.095	0.0224854
Q9JMH9	140	S	Unconventional myosin-XVIIIa OS=Mus musculus OX=10090 GN=Myo18a PE=1 SV=2	Myo18a	0.984086	0.0124031	55.461	2	RFS(0.984)FS(0.016)QR	-0.70579	1.076	1.08	0.989	0.925	1.018	1.005	1.064	0.896	0.886	0.871	0.871	0.875	1.067	0.969	0.989	0.943	1.214	1.24	1.135	1.057	0.954	1.037	1.076	0.95	1.157	0.0225569
Q80UU9	19	S	Membrane-associated progesterone receptor component 2 OS=Mus musculus OX=10090 GN=Pgrmc2 PE=1 SV=2	Pgrmc2	0.999901	1.79277e-28	172.05	2	LSTLGSGGES(1)GGDGSPGGAGATAAR	-0.30066	1.148	1.078	1.158	1.272	0.999	0.813	0.858	0.817	1.07	0.876	1.013	1.224	1.225	0.758	0.968	0.988	1.073	1.231	1.143	1.039	0.816	1.073	0.886	0.827	1.245	0.0226176
A2ASS6	32730	Y	Titin OS=Mus musculus OX=10090 GN=Ttn PE=1 SV=1	Ttn	0.860669	3.75743e-05	112.13	3	Y(0.861)QS(0.139)NATLVCK	0.3727	1.199	1.041	1.245	1.014	0.869	0.957	0.888	0.916	1.015	1.039	1.04	1.02	1.02	1.033	1.006	1.014	1.181	1.002	1.197	0.994	0.852	0.926	0.883	0.903	1.227	0.0226295
Q9WV95	117	S	Pleckstrin homology-like domain family A member 3 OS=Mus musculus OX=10090 GN=Phlda3 PE=1 SV=1	Phlda3	0.964034	0.00820883	62.081	2	QS(0.964)LGT(0.034)GT(0.002)LVS	-0.98324	0.853	0.905	0.885	0.877	1.139	1.102	1.048	1.161	1.085	1.011	1.014	0.968	1.27	0.996	0.952	0.96	0.786	0.895	0.873	0.906	0.897	1.106	1.101	1.209	0.802	0.0226876
A2ASS6	16784	T	Titin OS=Mus musculus OX=10090 GN=Ttn PE=1 SV=1	Ttn	0.995385	1.33991e-09	98.151	4	FS(0.001)PPS(0.004)DPKT(0.995)ARDPISPPGPPVPR	-0.38778	0.953	0.91	0.849	0.955	1.022	1.086	1.219	1.002	1.015	1.039	1.04	1.02	1.02	1.033	1.006	1.014	0.939	0.876	0.816	0.936	1.002	1.051	1.212	0.988	0.839	0.0227401
Q8BWB1	718	T	Synaptopodin 2-like protein OS=Mus musculus OX=10090 GN=Synpo2l PE=1 SV=1	Synpo2l	1	1.20324e-05	113.54	3	T(1)PPPVAPK	-0.1227	1.067	1.049	1.252	1.018	0.947	0.836	1.08	0.868	0.904	0.997	0.967	0.876	0.965	0.906	0.994	1.006	1.18	1.052	1.295	1.162	0.981	0.923	1.087	0.863	1.217	0.0229041
A2ASS6	15614	T	Titin OS=Mus musculus OX=10090 GN=Ttn PE=1 SV=1	Ttn	0.989354	0.000557384	84.896	3	KAT(0.989)DS(0.011)DVWHK	-0.67855	1.003	0.877	0.879	0.858	1.248	1.121	0.959	1.05	1.015	1.039	1.04	1.02	1.02	1.033	1.006	1.014	0.988	0.844	0.845	0.841	1.224	1.085	0.953	1.036	0.819	0.0231093
P47857	304	T	ATP-dependent 6-phosphofructokinase, muscle type OS=Mus musculus OX=10090 GN=Pfkm PE=1 SV=3	Pfkm	0.96153	0.00429154	71.153	2	GGT(0.962)PS(0.038)AFDR	-1.3364	1.168	1.091	1.058	1.191	0.999	0.831	0.884	0.89	1.061	1.03	1.11	1.09	0.998	0.992	1.011	0.99	1.101	1.059	0.953	1.093	1.001	0.838	0.874	0.899	1.164	0.023205
A2ASS6	21690	T	Titin OS=Mus musculus OX=10090 GN=Ttn PE=1 SV=1	Ttn	0.992503	0.00669718	76.228	2	S(0.004)S(0.003)CT(0.993)IGWK	0.94955	0.766	1.005	0.866	0.965	1.091	1.217	1	1.06	1.015	1.039	1.04	1.02	1.02	1.033	1.006	1.014	0.755	0.967	0.833	0.946	1.07	1.178	0.994	1.045	0.817	0.0232343
A2ASS6	14111	T	Titin OS=Mus musculus OX=10090 GN=Ttn PE=1 SV=1	Ttn	1	0.0155253	73.885	3	WFKNGT(1)EILK	-0.32315	0.922	0.909	0.87	0.997	1.017	1.227	1.021	1.032	1.015	1.039	1.04	1.02	1.02	1.033	1.006	1.014	0.908	0.875	0.837	0.977	0.997	1.188	1.015	1.018	0.853	0.0232656
Q6P8J7	151	T	Creatine kinase S-type, mitochondrial OS=Mus musculus OX=10090 GN=Ckmt2 PE=1 SV=1	Ckmt2	1	0.000640637	84.479	3	IT(1)HGQFDER	1.0284	0.953	1.098	0.847	1.035	1.108	0.965	0.864	1.133	1.287	1.138	1.234	1.285	0.95	0.93	0.961	0.915	0.74	0.965	0.686	0.805	1.166	1.038	0.899	1.238	0.736	0.0234596
Q8R429	457	T	Sarcoplasmic/endoplasmic reticulum calcium ATPase 1 OS=Mus musculus OX=10090 GN=Atp2a1 PE=1 SV=1	Atp2a1	1	0.00133381	85.522	2	MNVFNT(1)EVR	0.98122	0.783	0.879	0.99	0.824	1.156	0.971	1.122	1.243	1.011	1.015	1.021	0.988	1.024	1.067	0.991	0.995	0.774	0.866	0.97	0.834	1.129	0.91	1.132	1.249	0.779	0.0235625
A2ASS6	25217	T	Titin OS=Mus musculus OX=10090 GN=Ttn PE=1 SV=1	Ttn	0.999984	4.25039e-28	186.45	3	EPGPPGT(1)PFVTAISK	-0.42328	0.93	0.919	0.9	0.985	1.059	1.2	0.964	1.042	1.015	1.039	1.04	1.02	1.02	1.033	1.006	1.014	0.916	0.885	0.865	0.966	1.038	1.162	0.958	1.028	0.868	0.0235839
Q62407	423	S	Striated muscle-specific serine/threonine-protein kinase OS=Mus musculus OX=10090 GN=Speg PE=1 SV=2	Speg	0.995299	0.000126764	111.58	2	S(0.005)DS(0.995)PPAPLRPWVPLR	0.19867	1.297	1.031	1.071	1.096	0.958	1.05	0.88	0.748	0.971	0.966	0.928	0.898	0.933	1.002	0.913	0.896	1.336	1.067	1.154	1.22	1.027	1.048	0.964	0.835	1.233	0.0237493
Q9CYT6	311	S	Adenylyl cyclase-associated protein 2 OS=Mus musculus OX=10090 GN=Cap2 PE=1 SV=1	Cap2	0.887192	0.000714253	86.911	3	THTPS(0.001)PT(0.112)S(0.887)PK	-0.45496	1.055	1.121	1.179	1.051	0.858	0.843	0.943	1.044	0.934	0.981	0.953	0.95	1.122	1.144	1.033	0.951	1.13	1.143	1.237	1.106	0.765	0.737	0.913	1.098	1.314	0.0237521
Q5SX39	776	T	Myosin-4 OS=Mus musculus OX=10090 GN=Myh4 PE=2 SV=1	Myh4	1	9.17196e-14	143.67	3	AGLLGT(1)LEEMRDEK	0.19135	1.014	1.04	1.185	1.071	0.927	1.025	0.975	0.861	0.985	1.017	0.998	0.988	1	1.033	0.994	0.983	1.029	1.023	1.187	1.084	0.927	0.992	0.981	0.876	1.145	0.0237596
Q3MI48	225	S	Junctional sarcoplasmic reticulum protein 1 OS=Mus musculus OX=10090 GN=Jsrp1 PE=1 SV=2	Jsrp1	0.999815	1.18313e-63	230.39	2	GGSIS(1)EAS(0.998)GEES(0.002)VPLGDR	-0.093802	0.831	0.777	0.857	0.779	0.87	1.309	1.29	1.223	0.921	1.032	0.941	0.867	0.979	0.953	0.865	0.864	0.902	0.753	0.911	0.899	0.889	1.374	1.491	1.416	0.67	0.0240208
Q8CAQ8	355	S	MICOS complex subunit Mic60 OS=Mus musculus OX=10090 GN=Immt PE=1 SV=1	Immt	0.989848	6.18362e-05	90.453	3	VVS(0.99)QY(0.01)HELVVQAR	1.1481	0.923	0.775	0.896	1.004	0.983	1.167	1.202	1.046	1.151	1.049	1.054	1.07	1.097	1.033	0.98	1.009	0.802	0.739	0.85	0.938	0.896	1.13	1.227	1.037	0.776	0.0242808
A2ASS6	22702	S	Titin OS=Mus musculus OX=10090 GN=Ttn PE=1 SV=1	Ttn	0.997943	0.000628677	84.817	2	S(0.998)Y(0.001)S(0.001)TVTTK	-0.78463	0.904	0.907	0.82	0.981	1.175	0.956	1.065	1.168	1.015	1.039	1.04	1.02	1.02	1.033	1.006	1.014	0.891	0.873	0.788	0.962	1.152	0.925	1.059	1.152	0.819	0.0243581
Q80XB4	275	S	Nebulin-related-anchoring protein OS=Mus musculus OX=10090 GN=Nrap PE=1 SV=3	Nrap	1	4.02793e-07	127.97	2	GMAS(1)PVGAEGGMTK	1.4655	1.182	0.946	1.003	0.938	1.1	0.923	1.085	0.896	0.906	0.748	0.878	0.855	1.016	0.97	1.099	1.146	1.305	1.265	1.142	1.097	1.083	0.952	0.987	0.782	1.264	0.024425
Q3UMU9	635	S	Hepatoma-derived growth factor-related protein 2 OS=Mus musculus OX=10090 GN=Hdgfl2 PE=1 SV=1	Hdgfl2	1	3.22464e-17	171.21	3	GGSSEELHDS(1)PR	-0.056286	0.813	0.918	0.958	0.906	0.929	1.16	1.173	1.124	0.978	0.987	0.992	0.932	0.938	0.874	0.847	1.009	0.831	0.93	0.966	0.972	0.99	1.327	1.385	1.114	0.768	0.0245307
Q8BWB1	789	S	Synaptopodin 2-like protein OS=Mus musculus OX=10090 GN=Synpo2l PE=1 SV=1	Synpo2l	0.971408	2.99692e-19	185.25	2	S(0.998)PS(0.971)PT(0.03)PSLPPSWK	-1.4334	1.106	1.024	1.151	1.02	0.969	0.963	0.965	0.9	0.904	0.997	0.967	0.876	0.965	0.906	0.994	1.006	1.223	1.027	1.19	1.164	1.004	1.063	0.971	0.895	1.171	0.0246056
A2ASS6	27242	S	Titin OS=Mus musculus OX=10090 GN=Ttn PE=1 SV=1	Ttn	0.991337	0.00132672	102.52	2	TVTT(0.008)LS(0.991)IK	-0.080872	0.901	0.93	0.901	1.035	1.072	1.093	0.975	1.095	1.015	1.039	1.04	1.02	1.02	1.033	1.006	1.014	0.888	0.895	0.866	1.015	1.051	1.058	0.969	1.08	0.881	0.0246378
Q3UZA1	333	S	CapZ-interacting protein OS=Mus musculus OX=10090 GN=Rcsd1 PE=1 SV=1	Rcsd1	1	5.41341e-24	180.08	3	S(1)PDANMPEEEGVVR	0.34576	1.073	1.118	1.18	0.987	0.896	0.927	1.036	0.884	0.89	1.096	0.852	0.902	0.987	1.033	1.008	0.948	1.206	1.02	1.385	1.094	0.908	0.897	1.028	0.932	1.25	0.0247519
Q9JJW5	101	S	Myozenin-2 OS=Mus musculus OX=10090 GN=Myoz2 PE=1 SV=1	Myoz2	0.999642	2.51269e-09	108.71	3	VDGSNLEGGS(1)QQGPS(0.102)T(0.889)PPNT(0.009)PDPR	-0.42709	1.203	1.08	1.013	1.241	0.938	0.932	0.817	0.888	0.991	0.9	1.011	0.908	0.975	0.916	0.972	0.907	1.214	1.2	1.002	1.367	0.962	1.017	0.841	0.979	1.259	0.0248349
Q6PIE5	665	S	Sodium/potassium-transporting ATPase subunit alpha-2 OS=Mus musculus OX=10090 GN=Atp1a2 PE=1 SV=1	Atp1a2	1	0.00170671	64.224	2	ACVVHGS(1)DLK	-1.1279	1.024	0.861	0.969	0.89	1.075	1.212	1.046	0.948	1.03	1.013	1.066	0.975	1.02	0.962	0.944	0.962	0.994	0.85	0.909	0.913	1.054	1.26	1.108	0.985	0.832	0.0249515
A2ASS6	32433	S	Titin OS=Mus musculus OX=10090 GN=Ttn PE=1 SV=1	Ttn	0.940257	0.000975355	89.356	2	YYGAVGS(0.94)T(0.06)LR	0.47337	0.935	0.93	0.859	0.905	1.159	1.172	1.137	0.903	1.015	1.039	1.04	1.02	1.02	1.033	1.006	1.014	0.921	0.895	0.826	0.887	1.136	1.135	1.13	0.891	0.822	0.0251088
Q8R3Z5	70	S	Voltage-dependent L-type calcium channel subunit beta-1 OS=Mus musculus OX=10090 GN=Cacnb1 PE=1 SV=1	Cacnb1	0.998612	2.22682e-17	181.51	2	PS(0.001)DS(0.999)DVS(1)LEEDR	0.36913	0.859	0.997	1.051	0.953	1.046	1.043	0.953	1.114	0.873	1.081	1.158	0.972	0.96	0.885	0.983	0.983	0.984	0.922	0.908	0.98	1.09	1.179	0.969	1.133	0.868	0.0251867
Q5XKE0	404	S	Myosin-binding protein C, fast-type OS=Mus musculus OX=10090 GN=Mybpc2 PE=1 SV=1	Mybpc2	0.999998	3.11879e-25	180.84	2	HILIYS(1)DVAQEDGGR	-0.46272	0.743	0.827	0.795	1.009	1.137	1.357	1.04	1.043	0.967	1.016	0.995	0.985	1.039	1.072	1.038	1.037	0.768	0.814	0.799	1.024	1.094	1.266	1.002	1.006	0.78	0.0253791
Q70IV5	1087	S	Synemin OS=Mus musculus OX=10090 GN=Synm PE=1 SV=2	Synm	0.999781	1.43965e-37	197.73	3	ELYSPSGERDDAGQVS(1)PSSDQR	0.0077959	1	1.003	1.021	1.055	1.023	0.979	1.004	0.969	1.016	1.001	0.966	1.002	1.075	1.073	1.007	1.043	0.984	1.002	1.057	1.053	0.952	0.912	0.997	0.929	1.081	0.0254687
Q8BL65	378	T	Actin-binding LIM protein 2 OS=Mus musculus OX=10090 GN=Ablim2 PE=1 SV=1	Ablim2	0.859476	9.69362e-36	189.52	3	T(0.091)S(0.122)S(0.597)PS(0.181)S(0.009)AGSVSLGHY(0.001)T(0.859)PT(0.082)S(0.058)R	1.0478	1.011	0.932	1.018	1	1.027	0.999	1.154	0.91	1.003	0.922	0.979	1.001	0.879	0.735	0.927	0.826	1.008	1.011	1.04	0.999	1.168	1.359	1.245	1.102	0.833	0.0255215
A2ASS6	21621	S	Titin OS=Mus musculus OX=10090 GN=Ttn PE=1 SV=1	Ttn	0.98509	2.79975e-12	173.59	2	S(0.985)WS(0.015)TVTTECSK	-0.61296	0.952	0.884	0.954	0.968	1.107	1.173	1.009	0.972	1.015	1.039	1.04	1.02	1.02	1.033	1.006	1.014	0.938	0.851	0.917	0.949	1.085	1.136	1.003	0.959	0.874	0.0256024
Q9JMH9	1994	S	Unconventional myosin-XVIIIa OS=Mus musculus OX=10090 GN=Myo18a PE=1 SV=2	Myo18a	0.99907	0.000152991	111.94	2	APS(0.999)DDGS(0.001)LK	-0.59455	1.051	0.991	1.043	0.951	1.151	0.931	1.067	0.879	0.886	0.871	0.871	0.875	1.067	0.969	0.989	0.943	1.186	1.138	1.197	1.087	1.079	0.961	1.079	0.932	1.137	0.0257948
A2ASS6	30852	S	Titin OS=Mus musculus OX=10090 GN=Ttn PE=1 SV=1	Ttn	1	0.000115151	78.976	4	AGS(1)DLVLDAAVGGKPEPK	-0.29637	0.847	0.947	0.938	1.025	1.008	1.115	1.101	1.024	1.015	1.039	1.04	1.02	1.02	1.033	1.006	1.014	0.834	0.911	0.902	1.005	0.988	1.079	1.094	1.01	0.876	0.0258403
Q923T9	381	S	Calcium/calmodulin-dependent protein kinase type II subunit gamma OS=Mus musculus OX=10090 GN=Camk2g PE=1 SV=1	Camk2g	0.976311	3.17881e-66	253.83	3	GS(0.976)T(0.024)ESCNTTTEDEDLK	0.57355	1.04	0.974	1.019	1.077	1.105	0.948	0.927	0.974	0.842	0.905	0.89	0.81	1.016	0.974	0.929	0.937	1.235	1.076	1.145	1.33	1.088	0.973	0.998	1.039	1.168	0.0260209
Q5SX39	1370	S	Myosin-4 OS=Mus musculus OX=10090 GN=Myh4 PE=2 SV=1	Myh4	1	0.000366841	107.53	2	ANS(1)EVAQWR	-3.1536	0.959	1.011	0.906	0.959	0.996	1.126	1.037	1.017	0.985	1.017	0.998	0.988	1	1.033	0.994	0.983	0.974	0.994	0.908	0.971	0.996	1.09	1.043	1.035	0.924	0.026131
P68134	305	T	Actin, alpha skeletal muscle OS=Mus musculus OX=10090 GN=Acta1 PE=1 SV=1	Acta1	0.98479	1.05483e-26	173.18	3	DLYANNVMSGGT(0.985)T(0.015)MYPGIADR	1.0731	0.947	0.936	0.965	0.991	1.077	1.055	1.085	0.969	0.99	1.024	1.007	0.995	1.008	1.045	0.998	0.978	0.957	0.914	0.958	0.996	1.068	1.01	1.087	0.991	0.92	0.026138
A2ASS6	33607	S	Titin OS=Mus musculus OX=10090 GN=Ttn PE=1 SV=1	Ttn	0.99998	0.000638798	76.24	3	VS(1)GIPAPTLK	1.184	0.938	0.962	0.943	1.026	1.034	1.099	1.001	1.018	1.015	1.039	1.04	1.02	1.02	1.033	1.006	1.014	0.924	0.926	0.907	1.006	1.014	1.064	0.995	1.004	0.923	0.026268
Q02257	182	S	Junction plakoglobin OS=Mus musculus OX=10090 GN=Jup PE=1 SV=3	Jup	1	7.56882e-05	105.96	3	ALMGS(1)PQLVAAVVR	0.5977	0.968	0.985	1.049	1.068	0.95	1.104	0.989	0.943			1.029	0.997			1.146	1.06			1.019	1.071			0.863	0.89	1.192	0.026659
P35564	553	S	Calnexin OS=Mus musculus OX=10090 GN=Canx PE=1 SV=1	Canx	1	1.02125e-27	177.06	4	QKS(1)DAEEDGVTGSQDEEDSKPK	0.051138	1.331	1.166	1.119	1.122	0.905	0.888	0.7	0.911	1.036	0.97	0.988	0.957	0.942	0.934	0.916	0.814	1.285	1.202	1.133	1.172	0.961	0.951	0.764	1.119	1.263	0.0269847
P68134	251	T	Actin, alpha skeletal muscle OS=Mus musculus OX=10090 GN=Acta1 PE=1 SV=1	Acta1	1	3.39594e-66	254.54	2	SYELPDGQVIT(1)IGNER	0.92297	0.73	0.944	0.727	1.014	1.144	1.263	0.968	1.143	0.99	1.024	1.007	0.995	1.008	1.045	0.998	0.978	0.737	0.922	0.722	1.019	1.135	1.209	0.97	1.169	0.758	0.0271331
Q8CC35	854	S	Synaptopodin OS=Mus musculus OX=10090 GN=Synpo PE=1 SV=2	Synpo	1	0.000278695	104.26	2	AGLPPS(1)PALPR	-0.97902	0.936	0.904	0.921	0.981	1.047	1.045	1.087	1.086	1.018	0.978	1.081	1.197	0.99	1.025	1.203	1.048	0.919	0.924	0.852	0.82	1.058	1.02	0.904	1.036	0.875	0.0271956
Q8R429	499	S	Sarcoplasmic/endoplasmic reticulum calcium ATPase 1 OS=Mus musculus OX=10090 GN=Atp2a1 PE=1 SV=1	Atp2a1	0.998145	0.000304865	99.498	3	SMSVY(0.002)CS(0.998)PAK	-0.51599	1.041	1.063	1.246	1.01	0.92	1.074	0.832	0.917	1.011	1.015	1.021	0.988	1.024	1.067	0.991	0.995	1.03	1.047	1.22	1.022	0.898	1.007	0.84	0.922	1.178	0.0273888
Q148W8	555	S	Inactive dual specificity phosphatase 27 OS=Mus musculus OX=10090 GN=Dusp27 PE=1 SV=1	Dusp27	0.999372	1.12222e-10	139.67	5	KDS(0.999)EAGDGGS(0.001)EHGTEEAAAGEK	1.719	1.023	1.105	0.983	0.814	1.05	0.936	1.218	0.905	1.3	1.204	1.502	0.947	1.181	0.881	0.982	0.803	0.787	0.918	0.654	0.86	0.889	1.062	1.24	1.127	0.745	0.0273954
A2ASS6	31092	T	Titin OS=Mus musculus OX=10090 GN=Ttn PE=1 SV=1	Ttn	0.803776	3.18781e-06	123.6	3	LKVT(0.804)S(0.196)LMEGCDYQFR	-0.90774	0.84	0.996	0.894	0.975	1.055	1.21	0.991	1.029	1.015	1.039	1.04	1.02	1.02	1.033	1.006	1.014	0.828	0.959	0.86	0.956	1.034	1.171	0.985	1.015	0.857	0.0274028
Q63918	218	S	Caveolae-associated protein 2 OS=Mus musculus OX=10090 GN=Cavin2 PE=1 SV=3	Cavin2	1	1.47748e-20	186.72	3	DEEALEDS(1)AEEKMEESR	-0.17953	1.204	1.017	1.152	1.003	1.004	0.904	0.887	0.938	0.966	0.886	0.873	0.966	0.978	0.864	0.921	0.939	1.246	1.148	1.32	1.038	1.027	1.046	0.963	0.999	1.178	0.0274164
Q9CZJ2	42	T	Heat shock 70 kDa protein 12B OS=Mus musculus OX=10090 GN=Hspa12b PE=1 SV=1	Hspa12b	0.979866	6.97039e-08	126.68	3	TQESCGIAPLT(0.98)PS(0.05)QS(0.971)PKPEAR	-1.0546	1.02	0.991	1.212	1.236	0.924	0.802	1.014	0.92	0.878	0.784	0.923	1.172	0.96	0.759	0.991	1.13	1.162	1.264	1.313	1.055	0.963	1.057	1.023	0.814	1.243	0.0277029
A2ASS6	15396	T	Titin OS=Mus musculus OX=10090 GN=Ttn PE=1 SV=1	Ttn	0.999735	0.000549309	83.54	4	TANSIFLT(1)WDPPK	0.44355	1.029	0.91	0.902	0.907	1.053	1.161	1.071	0.981	1.015	1.039	1.04	1.02	1.02	1.033	1.006	1.014	1.014	0.876	0.867	0.889	1.032	1.124	1.065	0.967	0.871	0.0278157
Q6P8J7	211	S	Creatine kinase S-type, mitochondrial OS=Mus musculus OX=10090 GN=Ckmt2 PE=1 SV=1	Ckmt2	0.998451	3.02778e-06	118.52	3	YYKLS(0.998)EMT(0.002)EQDQQR	0.21749	1.222	1.17	1.313	1.317	0.874	0.856	0.756	0.691	1.287	1.138	1.234	1.285	0.95	0.93	0.961	0.915	0.949	1.028	1.064	1.025	0.92	0.92	0.787	0.755	1.202	0.0279365
A2ASS6	17978	S	Titin OS=Mus musculus OX=10090 GN=Ttn PE=1 SV=1	Ttn	0.97563	1.22333e-36	193.59	3	RS(0.976)DT(0.021)GLY(0.001)S(0.003)ITAVNNLGTASK	0.64096	0.911	0.94	0.96	1.023	0.992	1.119	1.029	1.041	1.015	1.039	1.04	1.02	1.02	1.033	1.006	1.014	0.898	0.905	0.923	1.003	0.973	1.083	1.023	1.027	0.908	0.0279838
O88990	455	S	Alpha-actinin-3 OS=Mus musculus OX=10090 GN=Actn3 PE=2 SV=1	Actn3	1	1.91663e-20	165.03	3	RHEAFES(1)DLAAHQDR	-1.6832	0.943	0.884	0.961	0.86	1.077	1.209	0.953	1.11	0.974	0.996	1.034	1.001	0.977	1.017	1.021	1.026	0.968	0.888	0.929	0.859	1.102	1.189	0.933	1.082	0.846	0.0281203
Q6WVG3	198	T	BTB/POZ domain-containing protein KCTD12 OS=Mus musculus OX=10090 GN=Kctd12 PE=1 SV=1	Kctd12	0.972898	2.96703e-05	74.287	3	SPSGGAAGPLLT(0.973)PS(0.019)QS(0.007)LDGS(0.001)R	0.89779	0.939	0.865	1.013	1.101	1.095	1.044	0.942	1.038	1.097	0.991			0.948	0.803			0.856	0.873			1.155	1.3			0.704	0.0282746
Q8K1M6	622	S	Dynamin-1-like protein OS=Mus musculus OX=10090 GN=Dnm1l PE=1 SV=2	Dnm1l	0.999999	8.90774e-05	85.563	3	SKPIPIMPAS(1)PQK	-1.17	1.051	0.889	1.244	1.508	0.969	0.846	0.953	0.711	0.918	0.955	0.896	0.99	1.007	1.035	1.075	1.128	1.145	0.931	1.388	1.523	0.962	0.817	0.887	0.63	1.513	0.0285074
Q8BH59	242	T	Calcium-binding mitochondrial carrier protein Aralar1 OS=Mus musculus OX=10090 GN=Slc25a12 PE=1 SV=1	Slc25a12	0.999992	0.00285668	78.043	2	IYSTLAGT(1)R	-0.2417	0.803	0.824	0.812	0.903	1.095	1.097	0.961	1.433	1.013	0.934	1.076	1.103	1.036	1.053	1.1	1.054	0.793	0.882	0.755	0.819	1.057	1.042	0.874	1.36	0.75	0.0286039
Q70KF4	201	T	Cardiomyopathy-associated protein 5 OS=Mus musculus OX=10090 GN=Cmya5 PE=1 SV=2	Cmya5	0.989701	3.69608e-06	122.44	3	T(0.002)AS(0.009)NT(0.99)PPITGAIYK	0.48967	1.036	1.323	1.209	1.121	0.821	0.694	1.063	0.858	0.976	0.999	0.982	0.957	0.986	1.007	0.961	0.937	1.061	1.324	1.231	1.171	0.833	0.689	1.106	0.916	1.351	0.0286791
P05064	39	S	Fructose-bisphosphate aldolase A OS=Mus musculus OX=10090 GN=Aldoa PE=1 SV=2	Aldoa	0.991315	1.89145e-48	233.57	3	GILAADES(0.844)T(0.164)GS(0.991)IAK	0.26813	0.607	0.954	0.654	0.921	1.06	1.265	1.205	1.219	0.947	0.976	0.972	0.99	0.923	0.984	1.058	1.017	0.641	0.977	0.673	0.93	1.148	1.286	1.139	1.199	0.675	0.028707
Q9JMH9	1966	S	Unconventional myosin-XVIIIa OS=Mus musculus OX=10090 GN=Myo18a PE=1 SV=2	Myo18a	1	3.6721e-72	268.42	4	LEGDS(1)DVDS(1)ELEDRVDGVK	-0.37646	1.06	0.977	0.971	1.097	1.056	1.014	0.854	1.024	0.886	0.871	0.871	0.875	1.067	0.969	0.989	0.943	1.196	1.122	1.115	1.254	0.99	1.046	0.863	1.086	1.176	0.0287125
P57776	133	S	Elongation factor 1-delta OS=Mus musculus OX=10090 GN=Eef1d PE=1 SV=3	Eef1d	0.999984	1.98314e-07	123.14	3	ATAPQTQHVS(1)PMR	-0.31416	1.006	1.009	0.961	0.979	1.022	1.008	1.04	1.008	1.087	1.026	0.99	0.944	1.006	0.949	0.969	0.934	0.925	0.983	0.971	1.037	1.016	1.062	1.073	1.079	0.926	0.0287866
P70302	40	S	Stromal interaction molecule 1 OS=Mus musculus OX=10090 GN=Stim1 PE=1 SV=2	Stim1	0.991025	1.72989e-108	275.39	2	NTGASSGAT(0.009)S(0.991)EESTEAEFCR	1.1404	1.084	1.059	1.155	1.098	0.948	0.984	0.841	0.934	1.079	1.04	0.946	0.838	1.141	1.098	0.932	0.927	1.005	1.018	1.221	1.31	0.831	0.896	0.902	1.008	1.252	0.0288272
A2ASS6	20220	Y	Titin OS=Mus musculus OX=10090 GN=Ttn PE=1 SV=1	Ttn	0.903214	0.000746563	93.649	3	SITGY(0.097)Y(0.903)LEK	-0.94276	0.92	0.927	1.023	0.861	1.157	1.142	0.958	1.024	1.015	1.039	1.04	1.02	1.02	1.033	1.006	1.014	0.906	0.892	0.984	0.844	1.134	1.106	0.952	1.01	0.863	0.0293408
Q3MI48	223	S	Junctional sarcoplasmic reticulum protein 1 OS=Mus musculus OX=10090 GN=Jsrp1 PE=1 SV=2	Jsrp1	0.986757	5.61714e-100	284.21	3	GGS(0.987)IS(0.014)EAS(0.999)GEESVPLGDR	0.10834	0.996	0.809	0.771	0.766	0.998	1.213	0.996	1.388	0.921	1.032	0.941	0.867	0.979	0.953	0.865	0.864	1.081	0.784	0.819	0.884	1.019	1.273	1.151	1.606	0.707	0.0294307
Q5XKE0	297	Y	Myosin-binding protein C, fast-type OS=Mus musculus OX=10090 GN=Mybpc2 PE=1 SV=1	Mybpc2	1	0.000146872	115.71	2	Y(1)VFENVGK	0.39788	1.078	1.105	1.172	0.982	1.028	1.067	0.811	0.855	0.967	1.016	0.995	0.985	1.039	1.072	1.038	1.037	1.115	1.088	1.178	0.997	0.989	0.995	0.781	0.824	1.22	0.0294641
Q6PIE5	10	S	Sodium/potassium-transporting ATPase subunit alpha-2 OS=Mus musculus OX=10090 GN=Atp1a2 PE=1 SV=1	Atp1a2	0.999992	1.00562e-40	226.23	2	EYS(1)PAATTAENGGGK	-0.45828	1.106	1.007	1.224	1.019	1.008	0.959	0.879	0.909	1.03	1.013	1.066	0.975	1.02	0.962	0.944	0.962	1.074	0.994	1.148	1.045	0.988	0.997	0.931	0.945	1.104	0.0294805
A2ASS6	27451	Y	Titin OS=Mus musculus OX=10090 GN=Ttn PE=1 SV=1	Ttn	1	0.000235368	102.87	2	VY(1)AENIAGIGK	-1.2843	0.945	0.934	0.945	0.983	1.079	1.161	1.004	0.969	1.015	1.039	1.04	1.02	1.02	1.033	1.006	1.014	0.931	0.899	0.909	0.964	1.058	1.124	0.998	0.956	0.895	0.0297129
A2AAJ9	5778	S	Obscurin OS=Mus musculus OX=10090 GN=Obscn PE=1 SV=3	Obscn	0.999693	0.000552589	68.972	3	AGGPGIS(1)PLASK	0.83106	1.08	1.222	1.164	0.972	0.856	0.851	1.016	0.936	1.002	1.027	1.021	0.949	1.023	1.001	0.953	0.989	1.078	1.19	1.14	1.024	0.837	0.85	1.066	0.946	1.198	0.0297753
A2ASS6	19338	T	Titin OS=Mus musculus OX=10090 GN=Ttn PE=1 SV=1	Ttn	0.999796	0.000476994	96.171	3	WTTDGT(1)EIK	-0.73593	0.558	0.816	0.602	1.021	1.179	1.333	1.116	1.247	1.015	1.039	1.04	1.02	1.02	1.033	1.006	1.014	0.55	0.785	0.579	1.001	1.156	1.29	1.109	1.23	0.609	0.029807
Q9WUZ5	58	S	Troponin I, slow skeletal muscle OS=Mus musculus OX=10090 GN=Tnni1 PE=1 SV=3	Tnni1	0.999678	4.27564e-16	167.89	3	GLS(1)LSALQDLCR	0.021635	0.871	1.194	1.267	1.014	0.981	0.942	0.994	0.833	1.199	1.56	1.88	1.505	0.845	0.763	1.03	1.142	0.726	0.765	0.674	0.674	1.161	1.235	0.965	0.729	0.694	0.0298414
A2ASS6	19114	S	Titin OS=Mus musculus OX=10090 GN=Ttn PE=1 SV=1	Ttn	0.999958	9.24514e-05	104.24	4	KDS(1)CYLTWK	0.54803	0.979	1.197	1.063	1.098	0.949	0.99	0.84	0.957	1.015	1.039	1.04	1.02	1.02	1.033	1.006	1.014	0.965	1.152	1.022	1.076	0.93	0.958	0.835	0.944	1.149	0.0299283
A2ASS6	26807	S	Titin OS=Mus musculus OX=10090 GN=Ttn PE=1 SV=1	Ttn	0.836908	3.25009e-10	142.41	3	S(0.163)S(0.837)VSLAWNKPIYDGGAPVR	-0.67402	1.011	0.884	0.948	0.765	1.136	1.147	0.953	1.148	1.015	1.039	1.04	1.02	1.02	1.033	1.006	1.014	0.996	0.851	0.912	0.75	1.114	1.11	0.947	1.132	0.815	0.0299361
Q70KF4	860	S	Cardiomyopathy-associated protein 5 OS=Mus musculus OX=10090 GN=Cmya5 PE=1 SV=2	Cmya5	0.93241	3.45236e-48	205.02	4	SSNEPAVFS(0.001)EDDEERES(0.065)Y(0.001)S(0.932)PAMTSVSEQSLSPSTTEK	1.5088	1.143	1.011	1.165	1.022	0.951	0.898	0.976	0.937	0.976	0.999	0.982	0.957	0.986	1.007	0.961	0.937	1.171	1.012	1.186	1.068	0.965	0.892	1.016	1	1.146	0.0299806
Q60949	700	S	TBC1 domain family member 1 OS=Mus musculus OX=10090 GN=Tbc1d1 PE=1 SV=3	Tbc1d1	0.990352	3.81546e-26	203.11	2	LHSSS(0.01)S(0.99)VPNFLK	1.6708	1.405	1.149	1.087	1.024	0.934	0.776	0.953	0.817	0.865	0.894	0.913	0.972	0.934	0.861	0.922	0.863	1.624	1.285	1.191	1.053	1	0.901	1.034	0.947	1.327	0.0300197
Q3MI48	299	S	Junctional sarcoplasmic reticulum protein 1 OS=Mus musculus OX=10090 GN=Jsrp1 PE=1 SV=2	Jsrp1	1	0.000183849	94.688	3	DS(1)RDLLEHGK	1.052	0.889	0.91	0.99	0.954	1.057	1.117	1.036	1.055	0.921	1.032	0.941	0.867	0.979	0.953	0.865	0.864	0.965	0.882	1.052	1.1	1.08	1.172	1.198	1.221	0.856	0.030073
P14602	13	S	Heat shock protein beta-1 OS=Mus musculus OX=10090 GN=Hspb1 PE=1 SV=3	Hspb1	0.947949	0.00228996	88.495	2	S(0.948)PS(0.052)WEPFR	-1.4959	1.265	0.846	1.259	1.432	0.876	0.703	1.141	0.677	1.061	0.976	0.954	1.028	1.079	0.96	1.133	1.006	1.192	0.867	1.32	1.393	0.812	0.732	1.007	0.673	1.48	0.0301169
A2ASS6	5280	S	Titin OS=Mus musculus OX=10090 GN=Ttn PE=1 SV=1	Ttn	0.996954	0.0211452	64.841	2	ES(0.997)PY(0.002)FT(0.001)K	1.4444	0.908	0.802	1.024	0.958	1.042	1.048	1.061	1.167	1.015	1.039	1.04	1.02	1.02	1.033	1.006	1.014	0.895	0.772	0.985	0.939	1.022	1.015	1.055	1.151	0.846	0.0302617
P06745	86	S	Glucose-6-phosphate isomerase OS=Mus musculus OX=10090 GN=Gpi PE=1 SV=4	Gpi	0.994853	0.0035969	68.515	2	DNMFS(0.995)GS(0.005)K	-1.0193	0.882	0.877	0.859	0.936	1.06	1.16	1.125	1.081	0.944	0.917	0.925	0.936	0.951	1.014	1.112	1.069	0.934	0.956	0.929	1	1.115	1.144	1.012	1.011	0.892	0.0302912
Q60949	248	S	TBC1 domain family member 1 OS=Mus musculus OX=10090 GN=Tbc1d1 PE=1 SV=3	Tbc1d1	1	0.0442061	50.484	2	EFQDAS(1)LR	0.84436	0.936	0.962	0.714	0.984	1.169	1.087	1.095	1.025	0.865	0.894	0.913	0.972	0.934	0.861	0.922	0.863	1.082	1.076	0.782	1.012	1.252	1.262	1.188	1.188	0.808	0.0303884
A2ASS6	5362	S	Titin OS=Mus musculus OX=10090 GN=Ttn PE=1 SV=1	Ttn	0.909862	0.000256661	90.385	2	VTNEVGS(0.044)S(0.91)T(0.044)CS(0.002)AR	-0.52346	0.877	0.848	0.898	0.907	1.156	0.885	1.142	1.259	1.015	1.039	1.04	1.02	1.02	1.033	1.006	1.014	0.864	0.816	0.863	0.889	1.133	0.857	1.135	1.242	0.786	0.0305913
A2ASS6	7277	S	Titin OS=Mus musculus OX=10090 GN=Ttn PE=1 SV=1	Ttn	0.948725	0.00184088	96.171	2	IS(0.949)GS(0.051)PEIK	1.0703	0.935	0.836	0.983	0.97	0.986	1.112	1.158	1.035	1.015	1.039	1.04	1.02	1.02	1.033	1.006	1.014	0.921	0.805	0.945	0.951	0.967	1.076	1.151	1.021	0.859	0.0306158
P55302	53	S	Alpha-2-macroglobulin receptor-associated protein OS=Mus musculus OX=10090 GN=Lrpap1 PE=1 SV=1	Lrpap1	1	0.000161411	110.08	3	RES(1)GEEFR	-0.082184	0.984	1.132	1.243	1.049	0.969	0.92	0.904	0.904	1.034	1.112	1.064	1.064	1.006	1.052	1.05	1.082	0.952	1.018	1.168	0.986	0.963	0.875	0.861	0.835	1.167	0.0306471
A2ASS6	18954	T	Titin OS=Mus musculus OX=10090 GN=Ttn PE=1 SV=1	Ttn	0.999589	2.20384e-06	114.31	3	ANHT(1)PESCPETK	0.21827	0.988	0.752	0.87	0.968	1.181	1.007	1.171	1.063	1.015	1.039	1.04	1.02	1.02	1.033	1.006	1.014	0.973	0.724	0.837	0.949	1.158	0.975	1.164	1.048	0.802	0.0306935
Q62234	777	T	Myomesin-1 OS=Mus musculus OX=10090 GN=Myom1 PE=1 SV=2	Myom1	0.999538	0.000263417	97.095	3	FT(1)CHGLTTAQSYIFR	0.19192	0.833	0.935	0.908	0.914	0.91	1.127	1.206	1.141	0.987	1.033	1.019	1.016	1.022	1.034	0.98	0.998	0.844	0.905	0.891	0.9	0.89	1.09	1.231	1.143	0.813	0.0307089
Q3UMU9	620	S	Hepatoma-derived growth factor-related protein 2 OS=Mus musculus OX=10090 GN=Hdgfl2 PE=1 SV=1	Hdgfl2	1	9.63048e-19	184.22	2	AQEDGQDS(1)EDGPR	-1.0347	0.936	0.939	0.763	0.838	1.012	0.862	1.263	1.332	0.978	0.987	0.992	0.932	0.938	0.874	0.847	1.009	0.957	0.951	0.769	0.899	1.079	0.986	1.491	1.32	0.733	0.0307093
A2ASS6	30689	Y	Titin OS=Mus musculus OX=10090 GN=Ttn PE=1 SV=1	Ttn	1	0.000666568	89.698	2	VPCLECNY(1)K	-0.66841	0.974	0.904	0.922	1.009	1.036	1.144	1.016	1.012	1.015	1.039	1.04	1.02	1.02	1.033	1.006	1.014	0.96	0.87	0.887	0.989	1.016	1.107	1.01	0.998	0.897	0.0308341
Q9JJG0	354	S	Transforming acidic coiled-coil-containing protein 2 OS=Mus musculus OX=10090 GN=Tacc2 PE=1 SV=2	Tacc2	0.999292	4.30706e-16	151.67	3	ETQQEPGEES(0.999)PVPS(0.001)EEHLAPETK	-0.53753	1.034	1.014	1.238	0.972	0.986	1.007	1.014	0.837	0.876	0.939	1.003	0.8	0.927	1.038	0.963	1.027	1.18	1.08	1.234	1.215	1.064	0.97	1.053	0.815	1.207	0.030868
O55103	1369	S	Periaxin OS=Mus musculus OX=10090 GN=Prx PE=1 SV=1	Prx	0.999876	2.47324e-19	169.62	3	LPS(1)VGFSETAVPGSTR	2.0502	1.222	1.074	0.601	1.487	1.062	0.965	0.928	0.735	1.08	0.898	0.608	1.284	1.181	1.059	0.873	0.907	1.131	1.196	0.988	1.158	0.899	0.911	1.063	0.81	1.214	0.0309008
Q8BWB1	787	S	Synaptopodin 2-like protein OS=Mus musculus OX=10090 GN=Synpo2l PE=1 SV=1	Synpo2l	0.999938	2.99692e-19	185.25	2	S(1)PS(0.889)PT(0.111)PSLPPSWK	0.2696	1.086	1.036	1.139	1.023	0.982	0.984	0.948	0.896	0.904	0.997	0.967	0.876	0.965	0.906	0.994	1.006	1.201	1.039	1.178	1.168	1.018	1.086	0.954	0.891	1.161	0.0309461
A2ASS6	6715	S	Titin OS=Mus musculus OX=10090 GN=Ttn PE=1 SV=1	Ttn	0.868639	5.59948e-29	189.52	3	VAGS(0.131)S(0.869)PISIAWFHEK	-1.5281	0.923	0.869	1.042	0.919	1.041	1.187	1.041	1	1.015	1.039	1.04	1.02	1.02	1.033	1.006	1.014	0.909	0.836	1.002	0.901	1.021	1.149	1.035	0.986	0.87	0.0310124
A2ASS6	7594	S	Titin OS=Mus musculus OX=10090 GN=Ttn PE=1 SV=1	Ttn	1	0.00538176	53.237	2	IPS(1)AEMNDK	-2.6894	0.998	0.872	0.911	0.986	1.093	1.127	0.975	1.052	1.015	1.039	1.04	1.02	1.02	1.033	1.006	1.014	0.983	0.839	0.876	0.967	1.072	1.091	0.969	1.037	0.879	0.0310399
Q9ET80	448	S	Junctophilin-1 OS=Mus musculus OX=10090 GN=Jph1 PE=1 SV=1	Jph1	1	2.68936e-46	215.59	5	VLEKPPS(1)PKES(1)PHFYR	0.66297	1.032	1.009	1.126	1.007	0.992	1.056	0.902	0.95	0.977	0.965	0.983	0.925	0.975	1.01	0.957	0.976	1.056	1.046	1.145	1.089	1.017	1.046	0.943	0.973	1.09	0.0310869
P54822	334	S	Adenylosuccinate lyase OS=Mus musculus OX=10090 GN=Adsl PE=1 SV=2	Adsl	0.999909	0.00945763	46.844	3	TLDDS(1)ANRR	-1.0913	0.743	0.772	0.672	0.914	1.065	0.96	1.164	1.591	0.96	0.927	0.99	0.962	0.976	1.026	1.081	1.049	0.774	0.833	0.679	0.95	1.091	0.936	1.077	1.517	0.7	0.0311957
A2ASS6	25767	T	Titin OS=Mus musculus OX=10090 GN=Ttn PE=1 SV=1	Ttn	1	3.80237e-05	113.69	2	VT(1)RFEIAK	-0.56821	0.593	1.029	0.562	0.835	1.159	1.308	1.043	1.322	1.015	1.039	1.04	1.02	1.02	1.033	1.006	1.014	0.584	0.99	0.54	0.819	1.136	1.266	1.037	1.304	0.618	0.0312314
Q00PI9	186	S	Heterogeneous nuclear ribonucleoprotein U-like protein 2 OS=Mus musculus OX=10090 GN=Hnrnpul2 PE=1 SV=2	Hnrnpul2	1	2.10359e-09	93.172	4	AVEEQGDDQDS(1)EKS(1)KPAGS(1)DGER	1.1509	1.086	1.241	1.229	1.223	0.761	0.893	0.721	0.98	1.056	1.31	0.982	1.111	1.04	1.004	1.141	1.031	1.028	0.947	1.252	1.101	0.732	0.889	0.632	0.951	1.351	0.0313267
Q00PI9	191	S	Heterogeneous nuclear ribonucleoprotein U-like protein 2 OS=Mus musculus OX=10090 GN=Hnrnpul2 PE=1 SV=2	Hnrnpul2	1	2.10359e-09	93.172	4	AVEEQGDDQDS(1)EKS(1)KPAGS(1)DGER	1.1509	1.086	1.241	1.229	1.223	0.761	0.893	0.721	0.98	1.056	1.31	0.982	1.111	1.04	1.004	1.141	1.031	1.028	0.947	1.252	1.101	0.732	0.889	0.632	0.951	1.351	0.0313267
P35123	655	S	Ubiquitin carboxyl-terminal hydrolase 4 OS=Mus musculus OX=10090 GN=Usp4 PE=1 SV=3	Usp4	0.805347	2.97342e-64	229.07	3	S(0.195)S(0.805)YEGDEEEEMDHQEEGK	1.1536	1.084	1.025	1.082	0.942	0.947	0.962	0.999	1.022	0.798	0.903	0.886	0.961	1.024	1.004	0.983	1.239	1.358	1.135	1.221	0.98	0.925	0.958	1.016	0.825	1.26	0.0313299
O55103	1028	S	Periaxin OS=Mus musculus OX=10090 GN=Prx PE=1 SV=1	Prx	0.99995	5.14826e-05	101.05	2	EAETQDGRVS(1)PGEK	-0.14636	1.194	1.009	0.647	1.357	1.023	0.996	0.857	0.961	1.08	0.898	0.608	1.284	1.181	1.059	0.873	0.907	1.106	1.124	1.064	1.057	0.866	0.941	0.982	1.06	1.13	0.0314653
Q9CRB9	29	S	MICOS complex subunit Mic19 OS=Mus musculus OX=10090 GN=Chchd3 PE=1 SV=1	Chchd3	1	0.0142422	63.091	2	LS(1)ENVIDR	0.085332	1.103	0.857	0.783	1.007	1.151	1.007	1.056	1.047	1.153	1.014	1.013	1.037	1.074	0.979	0.962	0.954	0.957	0.845	0.773	0.971	1.072	1.029	1.098	1.097	0.825	0.0317107
Q9CY58	234	S	Plasminogen activator inhibitor 1 RNA-binding protein OS=Mus musculus OX=10090 GN=Serbp1 PE=1 SV=2	Serbp1	0.999772	0.0022806	73.499	3	DELTES(1)PK	-1.0246	1.016	1.085	0.987	0.886	1.005	0.856	1.041	1.146	1.04	0.977	1.035	0.735	1.135	1.043	1.088	1.293	0.977	1.111	0.954	1.205	0.885	0.821	0.957	0.886	1.197	0.0317194
P97807	168	S	Fumarate hydratase, mitochondrial OS=Mus musculus OX=10090 GN=Fh PE=1 SV=3	Fh	1	0.0093362	45.992	3	AIEMLGGELGS(1)KK	-1.4909	0.977	0.886	0.922	0.92	1.206	0.975	1.029	1.09	1.071	1.02	1	1.122	0.993	1.059	1.017	1.01	0.912	0.869	0.922	0.82	1.215	0.921	1.012	1.079	0.833	0.0318722
A2ASS6	11688	S	Titin OS=Mus musculus OX=10090 GN=Ttn PE=1 SV=1	Ttn	1	0.000659901	83.137	3	S(1)LEEPPK	-0.57078	1.06	0.838	0.805	0.811	1.114	0.99	1.071	1.28	1.015	1.039	1.04	1.02	1.02	1.033	1.006	1.014	1.044	0.807	0.774	0.795	1.092	0.958	1.065	1.262	0.781	0.0321521
A2ASS6	22513	T	Titin OS=Mus musculus OX=10090 GN=Ttn PE=1 SV=1	Ttn	0.954758	0.00503277	80.986	2	DT(0.013)T(0.955)GT(0.033)ALR	1.1294	0.654	0.886	0.616	1.026	1.114	1.039	1.067	1.476	1.015	1.039	1.04	1.02	1.02	1.033	1.006	1.014	0.644	0.853	0.592	1.006	1.092	1.006	1.061	1.456	0.671	0.0322669
A2ASS6	4642	S	Titin OS=Mus musculus OX=10090 GN=Ttn PE=1 SV=1	Ttn	0.999999	0.000101193	84.166	3	KVDPSYLMLPGES(1)AR	0.048441	0.98	0.987	0.872	0.968	1.069	1.12	1.024	0.992	1.015	1.039	1.04	1.02	1.02	1.033	1.006	1.014	0.966	0.95	0.838	0.949	1.048	1.084	1.018	0.978	0.897	0.0323205
Q3UH68	379	S	LIM and calponin homology domains-containing protein 1 OS=Mus musculus OX=10090 GN=Limch1 PE=1 SV=2	Limch1	0.955236	0.00157908	70.496	3	S(0.045)AS(0.955)QDLIK	0.66534	1.186	1.254	1.25	1.136	0.829	0.83	0.781	0.883	1.287	1.023	0.937	0.908	0.881	1.182	0.858	0.936	0.922	1.226	1.334	1.251	0.941	0.702	0.91	0.943	1.354	0.0324173
Q80X90	2478	S	Filamin-B OS=Mus musculus OX=10090 GN=Flnb PE=1 SV=3	Flnb	0.998713	3.07578e-19	159.2	3	LVS(0.999)PGS(0.001)ANETSSILVESVTR	1.0142	1.086	1.088	0.963	0.764	1.01	1.074	1.077	0.965	1.16	1.166	1.123	1.052	1.031	0.875	0.847	0.982	0.936	0.933	0.858	0.726	0.98	1.227	1.272	0.983	0.774	0.032613
O70456	64	S	14-3-3 protein sigma OS=Mus musculus OX=10090 GN=Sfn PE=1 SV=2	Sfn	0.975892	0.000188131	110.38	2	VLS(0.024)S(0.976)IEQK	0.38602	0.996	1.067	0.783	0.911	1.003	1.027	1.175	1.029	1.302	1.242	1.082	1.112	1.199	1.12	1.219	1.153	0.765	0.859	0.724	0.819	0.837	0.917	0.964	0.892	0.877	0.0329034
A2ASS6	19518	S	Titin OS=Mus musculus OX=10090 GN=Ttn PE=1 SV=1	Ttn	0.999988	2.64614e-20	167.35	2	S(1)DGGSPITGYYVER	-0.42367	0.971	0.889	0.946	1.011	1.015	1.052	1.109	1.031	1.015	1.039	1.04	1.02	1.02	1.033	1.006	1.014	0.957	0.856	0.91	0.991	0.995	1.018	1.102	1.017	0.899	0.032965
Q8CI12	274	S	Smoothelin-like protein 2 OS=Mus musculus OX=10090 GN=Smtnl2 PE=1 SV=1	Smtnl2	0.999627	2.51372e-20	152.77	4	RKDS(0.986)PPLVT(0.015)PPQS(1)PPSSQPPAMTQAPR	0.27224	0.991	0.998	1.044	0.994	1.059	0.967	1.051	0.949	0.861	0.809	0.818	0.929	0.939	0.97	1.115	1.096	1.151	1.234	1.276	1.07	1.128	0.997	0.943	0.866	1.203	0.033034
Q8CAQ8	593	S	MICOS complex subunit Mic60 OS=Mus musculus OX=10090 GN=Immt PE=1 SV=1	Immt	0.999966	2.73735e-05	103.6	3	TSSAEMPTIPLGS(1)AVEAIR	1.6109	0.851	0.671	0.94	1.009	1.155	1.146	1.049	1.162	1.151	1.049	1.054	1.07	1.097	1.033	0.98	1.009	0.739	0.64	0.892	0.943	1.053	1.109	1.07	1.152	0.733	0.0331305
A2ASS6	27782	S	Titin OS=Mus musculus OX=10090 GN=Ttn PE=1 SV=1	Ttn	0.755153	1.31508e-61	226.7	3	ALDPFTTPSPPTSLEIT(0.214)S(0.755)VT(0.03)K	0.47128	0.848	0.918	0.926	1.004	1.028	1.249	0.999	1.024	1.015	1.039	1.04	1.02	1.02	1.033	1.006	1.014	0.835	0.884	0.89	0.984	1.008	1.209	0.993	1.01	0.851	0.0331407
P70670	1579	S	Nascent polypeptide-associated complex subunit alpha, muscle-specific form OS=Mus musculus OX=10090 GN=Naca PE=1 SV=2	Naca	0.993259	5.96767e-10	119.38	3	EAPAT(0.002)LPPS(0.993)PT(0.349)KS(0.656)PK	0.7276	0.938	1.054	0.857	0.794	0.941	1.12	1.138	1.131	0.98	1.059	1.012	0.981	0.983	0.97	1.06	1.024	0.957	0.995	0.847	0.809	0.957	1.155	1.074	1.104	0.841	0.0332039
Q5XKE0	144	S	Myosin-binding protein C, fast-type OS=Mus musculus OX=10090 GN=Mybpc2 PE=1 SV=1	Mybpc2	0.983739	0.00092153	62.055	3	DVCDS(0.016)CS(0.984)FNVDVEAPR	-1.0198	1.227	0.982	0.986	1.11	0.896	1.001	0.917	0.968	0.967	1.016	0.995	0.985	1.039	1.072	1.038	1.037	1.269	0.967	0.991	1.127	0.862	0.934	0.883	0.933	1.205	0.0333496
P20152	39	S	Vimentin OS=Mus musculus OX=10090 GN=Vim PE=1 SV=3	Vim	0.964484	0.00150317	60.541	3	T(0.033)YS(0.964)LGS(0.002)ALRPSTSR	0.1427	0.953	0.998	0.785	0.692	0.996	1.107	1.301	1.119	1.086	1.092	0.984	1.189	1.088	0.874	1.058	1.061	0.878	0.914	0.798	0.582	0.915	1.267	1.23	1.055	0.71	0.0333643
P21550	72	T	Beta-enolase OS=Mus musculus OX=10090 GN=Eno3 PE=1 SV=3	Eno3	1	0.00279807	78.324	3	T(1)LGPALLEK	0.30862	0.913	0.82	0.796	1.006	1.016	1.19	1.251	0.99	0.974	0.986	0.946	0.969	0.933	1.001	1.117	1.015	0.937	0.832	0.841	1.038	1.089	1.189	1.12	0.975	0.834	0.0334116
Q9D0F9	521	Y	Phosphoglucomutase-1 OS=Mus musculus OX=10090 GN=Pgm1 PE=1 SV=4	Pgm1	0.999999	2.21302e-15	155.75	3	LYIDSY(1)EK	0.40913	0.794	0.792	0.869	0.893	1.072	1.106	1.146	1.273	0.931	0.883	0.85	0.908	0.958	0.991	1.17	1.114	0.853	0.897	1.022	0.983	1.119	1.116	0.979	1.143	0.862	0.0335312
A2ASS6	12625	T	Titin OS=Mus musculus OX=10090 GN=Ttn PE=1 SV=1	Ttn	1	0.000219967	83.182	3	KET(1)PPVEER	-0.82522	0.989	0.889	0.919	1.007	1.062	1.007	1.049	1.094	1.015	1.039	1.04	1.02	1.02	1.033	1.006	1.014	0.974	0.856	0.884	0.987	1.041	0.975	1.043	1.079	0.894	0.0336663
A2ASS6	18104	S	Titin OS=Mus musculus OX=10090 GN=Ttn PE=1 SV=1	Ttn	0.999999	3.10846e-05	86.791	4	NLFS(1)VPGAPDKPTVSSVTR	-0.53866	0.897	0.85	0.952	0.993	1.162	1.19	0.972	0.993	1.015	1.039	1.04	1.02	1.02	1.033	1.006	1.014	0.884	0.818	0.915	0.974	1.139	1.152	0.966	0.979	0.848	0.0336806
A2ASS6	32140	S	Titin OS=Mus musculus OX=10090 GN=Ttn PE=1 SV=1	Ttn	0.822298	0.00139176	66.004	3	SSVS(0.005)LS(0.173)WS(0.822)RPK	-0.27933	0.944	0.867	0.925	0.929	1.007	1.288	1.075	0.971	1.015	1.039	1.04	1.02	1.02	1.033	1.006	1.014	0.93	0.834	0.889	0.911	0.987	1.247	1.069	0.958	0.836	0.0337913
A2ASS6	21626	T	Titin OS=Mus musculus OX=10090 GN=Ttn PE=1 SV=1	Ttn	0.799114	3.077e-09	140.31	3	SWST(0.003)VT(0.799)T(0.198)ECSK	-0.87223	0.489	0.698	0.367	1.083	1.006	1.75	1.015	1.393	1.015	1.039	1.04	1.02	1.02	1.033	1.006	1.014	0.482	0.672	0.353	1.062	0.986	1.694	1.009	1.374	0.507	0.0338538
Q80XK6	255	S	Autophagy-related protein 2 homolog B OS=Mus musculus OX=10090 GN=Atg2b PE=1 SV=3	Atg2b	0.996828	0.00354001	81.017	2	LS(0.997)PS(0.003)WNPK	-1.8299	1.254	1.004	1.079	0.904	0.928	0.957	1.023	0.942	0.995	0.898			1.187	1.131			1.26	1.118			0.782	0.846			1.461	0.0340417
O70373	138	S	Xin actin-binding repeat-containing protein 1 OS=Mus musculus OX=10090 GN=Xirp1 PE=1 SV=2	Xirp1	0.874922	2.22426e-05	56.729	4	KFEEGS(0.006)FT(0.014)NS(0.875)S(0.105)DQEPEGLRPSGGDVQAAR	-0.34738	1.024	1.202	1.224	1.131	1.06	0.854	0.76	0.867	1.043	1.067	0.919	0.732	1.088	0.95	1.022	0.892	0.982	1.127	1.332	1.545	0.974	0.899	0.744	0.972	1.389	0.0341436
A2ASS6	283	S	Titin OS=Mus musculus OX=10090 GN=Ttn PE=1 SV=1	Ttn	1	7.81512e-06	117.4	2	QQS(1)PS(1)PIRHS(1)PS(1)PVR	-0.13791	1.015	0.994	0.948	0.93	1.021	1.046	0.996	1.071	1.015	1.039	1.04	1.02	1.02	1.033	1.006	1.014	1	0.957	0.912	0.912	1.001	1.013	0.99	1.056	0.931	0.0342591
Q5SX39	1725	T	Myosin-4 OS=Mus musculus OX=10090 GN=Myh4 PE=2 SV=1	Myh4	0.93449	3.26545e-19	151.58	3	VQLLHTQNT(0.934)S(0.065)LINTK	0.020413	0.956	0.984	0.964	0.995	1.075	1.065	0.996	0.992	0.985	1.017	0.998	0.988	1	1.033	0.994	0.983	0.971	0.968	0.966	1.007	1.075	1.031	1.002	1.009	0.95	0.0343301
A2ASS6	28346	T	Titin OS=Mus musculus OX=10090 GN=Ttn PE=1 SV=1	Ttn	0.943118	7.89772e-11	141.53	2	YEITAANS(0.002)S(0.002)GT(0.943)T(0.053)K	-0.9396	0.619	1.023	0.617	0.89	1.236	1.265	1.005	1.225	1.015	1.039	1.04	1.02	1.02	1.033	1.006	1.014	0.61	0.985	0.593	0.873	1.212	1.225	0.999	1.208	0.659	0.0343745
Q9CRB9	51	S	MICOS complex subunit Mic19 OS=Mus musculus OX=10090 GN=Chchd3 PE=1 SV=1	Chchd3	0.988457	8.29999e-73	260.65	2	YS(0.012)S(0.988)VYGASVSDEDLK	-0.55272	0.923	1.051	0.777	0.895	1.008	1.076	1.18	1.061	1.153	1.014	1.013	1.037	1.074	0.979	0.962	0.954	0.801	1.036	0.767	0.863	0.939	1.099	1.227	1.112	0.792	0.0344445
A2ASS6	22380	S	Titin OS=Mus musculus OX=10090 GN=Ttn PE=1 SV=1	Ttn	0.999478	0.00300608	83.182	2	NTAT(0.001)VS(0.999)WK	0.18225	0.926	0.95	0.802	1.009	1.135	1.145	0.991	1.029	1.015	1.039	1.04	1.02	1.02	1.033	1.006	1.014	0.912	0.914	0.771	0.989	1.113	1.108	0.985	1.015	0.85	0.0345807
Q61584	643	S	Fragile X mental retardation syndrome-related protein 1 OS=Mus musculus OX=10090 GN=Fxr1 PE=1 SV=2	Fxr1	0.999833	3.06157e-28	186.15	2	AINGPTSAS(1)GDEIPK	-0.3865	1.026	1.212	1.041	0.95	0.944	0.991	0.943	0.952	0.963	1.155	1.055	0.933	0.942	1.093	1.119	1.005	1.065	1.049	0.987	1.018	1.002	0.907	0.843	0.947	1.114	0.0347243
P06745	212	T	Glucose-6-phosphate isomerase OS=Mus musculus OX=10090 GN=Gpi PE=1 SV=4	Gpi	0.991415	2.32705e-13	148.19	3	T(0.991)FT(0.009)TQETITNAETAK	1.147	0.593	0.915	0.653	0.892	0.98	1.417	1.178	1.247	0.944	0.917	0.925	0.936	0.951	1.014	1.112	1.069	0.628	0.998	0.706	0.953	1.03	1.397	1.059	1.167	0.706	0.0347995
A2ASS6	20497	S	Titin OS=Mus musculus OX=10090 GN=Ttn PE=1 SV=1	Ttn	0.998424	2.73136e-08	131.94	3	VLDTPGPVADLKVS(0.998)DVT(0.002)K	-1.3564	0.905	0.81	0.87	1.061	1.058	1.215	1.05	1.029	1.015	1.039	1.04	1.02	1.02	1.033	1.006	1.014	0.892	0.78	0.837	1.04	1.037	1.176	1.044	1.015	0.831	0.0348001
Q70KF4	1015	S	Cardiomyopathy-associated protein 5 OS=Mus musculus OX=10090 GN=Cmya5 PE=1 SV=2	Cmya5	0.999	1.197e-16	169.64	3	GLS(0.999)DPAT(0.001)LLEEEK	0.22435	0.883	1.086	1.311	1.626	0.778	0.8	0.841	0.84	0.976	0.999	0.982	0.957	0.986	1.007	0.961	0.937	0.905	1.087	1.335	1.699	0.789	0.794	0.875	0.896	1.499	0.0349012
A2ASS6	22423	T	Titin OS=Mus musculus OX=10090 GN=Ttn PE=1 SV=1	Ttn	1	5.26426e-14	153.36	3	VT(1)GLQEGNTYEFR	-1.2829	0.853	0.964	0.857	1.021	0.988	1.143	1.009	1.144	1.015	1.039	1.04	1.02	1.02	1.033	1.006	1.014	0.84	0.928	0.824	1.001	0.969	1.106	1.003	1.128	0.854	0.0350623
P70670	963	S	Nascent polypeptide-associated complex subunit alpha, muscle-specific form OS=Mus musculus OX=10090 GN=Naca PE=1 SV=2	Naca	0.752764	8.36333e-06	120.9	3	SPVSDTLSGALT(0.247)S(0.753)PPPK	1.518	1.044	0.913	1.343	1.686	0.816	0.834	0.806	0.761	0.98	1.059	1.012	0.981	0.983	0.97	1.06	1.024	1.065	0.862	1.327	1.719	0.83	0.86	0.76	0.743	1.557	0.0351739
Q3UZA1	216	S	CapZ-interacting protein OS=Mus musculus OX=10090 GN=Rcsd1 PE=1 SV=1	Rcsd1	1	1.76233e-41	190.13	4	DPGS(1)PQLNQEAMADGVEGTPWSAEKPR	-0.51545	1.101	1.046	1.066	1.148	0.986	0.96	1.013	0.783	0.89	1.096	0.852	0.902	0.987	1.033	1.008	0.948	1.237	0.954	1.251	1.273	0.999	0.929	1.005	0.826	1.254	0.0352081
Q70KF4	850	S	Cardiomyopathy-associated protein 5 OS=Mus musculus OX=10090 GN=Cmya5 PE=1 SV=2	Cmya5	1	5.86183e-41	221.99	2	SSNEPAVFS(1)EDDEER	-0.3096	1.186	1.02	1.154	1.013	0.972	0.87	0.983	0.913	0.976	0.999	0.982	0.957	0.986	1.007	0.961	0.937	1.215	1.021	1.175	1.059	0.986	0.864	1.023	0.974	1.162	0.0352447
A2ASS6	19730	T	Titin OS=Mus musculus OX=10090 GN=Ttn PE=1 SV=1	Ttn	0.85581	0.000552716	77.776	2	GRPEPDIT(0.856)WS(0.144)K	0.91603	0.772	0.884	0.991	1.014	1.095	1.173	1.085	0.988	1.015	1.039	1.04	1.02	1.02	1.033	1.006	1.014	0.761	0.851	0.953	0.994	1.074	1.136	1.079	0.974	0.835	0.0353018
A2ASS6	264	S	Titin OS=Mus musculus OX=10090 GN=Ttn PE=1 SV=1	Ttn	1	1.03051e-06	121.02	2	S(1)RS(1)PT(1)PPS(1)IAAK	-0.47146	1.038	1.049	1.068	1.046	0.944	1.054	0.904	0.967	1.015	1.039	1.04	1.02	1.02	1.033	1.006	1.014	1.023	1.01	1.027	1.025	0.925	1.02	0.899	0.954	1.076	0.0355012
Q8BX10	79	S	Serine/threonine-protein phosphatase PGAM5, mitochondrial OS=Mus musculus OX=10090 GN=Pgam5 PE=1 SV=1	Pgam5	0.999997	0.000469534	96.773	2	NVES(1)GEDELTSR	-0.99708	1.136	1.123	1.122	1.043	0.952	0.93	0.84	0.952	1.048	1.019	1.059	1.069	0.975	0.934	0.946	0.991	1.084	1.102	1.059	0.976	0.976	0.996	0.888	0.961	1.105	0.0355861
A2ASS6	28917	T	Titin OS=Mus musculus OX=10090 GN=Ttn PE=1 SV=1	Ttn	0.999869	2.33676e-05	112.55	3	QKVT(1)GLTENSDYQYR	0.35977	0.927	0.951	0.97	0.953	1.036	1.199	0.976	1.004	1.015	1.039	1.04	1.02	1.02	1.033	1.006	1.014	0.913	0.915	0.933	0.934	1.016	1.161	0.97	0.99	0.893	0.0356387
Q62407	382	S	Striated muscle-specific serine/threonine-protein kinase OS=Mus musculus OX=10090 GN=Speg PE=1 SV=2	Speg	0.998107	1.549e-12	137.25	3	SSGPSLAGT(0.002)VES(0.998)RPQT(1)PLS(0.998)EAS(0.002)GR	-1.3476	1.046	1.031	1.092	1.046	0.915	1.06	0.944	0.943	0.971	0.966	0.928	0.898	0.933	1.002	0.913	0.896	1.077	1.067	1.177	1.165	0.981	1.058	1.034	1.052	1.088	0.0356721
O88990	594	T	Alpha-actinin-3 OS=Mus musculus OX=10090 GN=Actn3 PE=2 SV=1	Actn3	0.998585	0.00820007	52.576	3	ICQT(0.999)Y(0.001)GLRPK	0.63196	0.92	0.961	1.028	0.812	1.092	1.101	1.066	1.032	0.974	0.996	1.034	1.001	0.977	1.017	1.021	1.026	0.945	0.965	0.994	0.811	1.118	1.083	1.044	1.006	0.874	0.0357279
A2ASS6	21980	S	Titin OS=Mus musculus OX=10090 GN=Ttn PE=1 SV=1	Ttn	0.972313	0.000232495	72.891	4	HDS(0.972)VS(0.028)LTWTDPK	-0.31216	0.719	1.007	0.862	0.959	1.267	1.113	1.021	1.016	1.015	1.039	1.04	1.02	1.02	1.033	1.006	1.014	0.708	0.969	0.829	0.94	1.242	1.077	1.015	1.002	0.795	0.0359029
A2ASS6	30105	T	Titin OS=Mus musculus OX=10090 GN=Ttn PE=1 SV=1	Ttn	0.99993	2.78461e-10	138.66	2	YTVT(1)DLQAGEEYK	1.2487	0.67	0.916	0.811	1.064	1.002	1.147	1.142	1.19	1.015	1.039	1.04	1.02	1.02	1.033	1.006	1.014	0.66	0.882	0.78	1.043	0.982	1.11	1.135	1.174	0.765	0.0361753
A2ASS6	24868	S	Titin OS=Mus musculus OX=10090 GN=Ttn PE=1 SV=1	Ttn	0.999999	6.20067e-11	170.11	2	S(1)YAAVVTNCHK	0.030638	0.95	0.884	0.961	0.99	1.043	1.176	0.968	1.044	1.015	1.039	1.04	1.02	1.02	1.033	1.006	1.014	0.936	0.851	0.924	0.971	1.023	1.138	0.962	1.03	0.887	0.0361803
A2ASS6	1390	S	Titin OS=Mus musculus OX=10090 GN=Ttn PE=1 SV=1	Ttn	0.866584	2.22167e-09	94.019	3	LYVEPAAPFS(0.867)APT(0.131)Y(0.001)MPT(0.001)PEAVSR	4.1933	1.012	1.182	1.061	1.064	0.872	0.902	1.021	0.957	1.015	1.039	1.04	1.02	1.02	1.033	1.006	1.014	0.997	1.138	1.02	1.043	0.855	0.873	1.015	0.944	1.139	0.0362317
A2ASS6	13764	S	Titin OS=Mus musculus OX=10090 GN=Ttn PE=1 SV=1	Ttn	1	8.9952e-06	117.41	3	VS(1)MHDEGK	-1.9259	0.905	0.938	0.909	1	0.996	0.996	1.085	1.166	1.015	1.039	1.04	1.02	1.02	1.033	1.006	1.014	0.892	0.903	0.874	0.98	0.976	0.964	1.079	1.15	0.875	0.0363798
A2ASS6	34391	S	Titin OS=Mus musculus OX=10090 GN=Ttn PE=1 SV=1	Ttn	0.957001	0.00142068	84.173	2	EGQVVS(0.957)T(0.04)S(0.003)AR	1.3156	0.896	0.945	0.815	1.022	1.03	1.02	1.068	1.181	1.015	1.039	1.04	1.02	1.02	1.033	1.006	1.014	0.883	0.91	0.784	1.002	1.01	0.987	1.062	1.165	0.847	0.0365945
Q62234	1026	S	Myomesin-1 OS=Mus musculus OX=10090 GN=Myom1 PE=1 SV=2	Myom1	0.999993	0.000111141	91.64	3	CEEWTIAVPGPPHS(1)VK	-0.24768	0.666	0.99	0.912	0.969	1.016	1.173	1.09	1.143	0.987	1.033	1.019	1.016	1.022	1.034	0.98	0.998	0.675	0.958	0.895	0.954	0.994	1.134	1.112	1.145	0.794	0.0366569
Q8CI12	270	T	Smoothelin-like protein 2 OS=Mus musculus OX=10090 GN=Smtnl2 PE=1 SV=1	Smtnl2	0.999973	5.53897e-11	107.43	4	RKDS(1)PPLVT(1)PPQS(1)PPSSQPPAMTQAPR	0.21286	0.987	0.975	1.048	1.005	1.055	0.975	1.076	0.934	0.861	0.809	0.818	0.929	0.939	0.97	1.115	1.096	1.146	1.205	1.281	1.082	1.124	1.005	0.965	0.852	1.195	0.0367259
P23116	574	T	Eukaryotic translation initiation factor 3 subunit A OS=Mus musculus OX=10090 GN=Eif3a PE=1 SV=5	Eif3a	1	0.00305217	76.228	3	RQT(1)IEER	0.44951	0.98	0.47	0.849	0.807	1.295	0.936	1.459	1.166	0.979	1.033	1.045	1.044	0.983	0.933	1.061	1.046	1.001	0.455	0.812	0.773	1.317	1.003	1.375	1.115	0.632	0.0368782
P68134	364	Y	Actin, alpha skeletal muscle OS=Mus musculus OX=10090 GN=Acta1 PE=1 SV=1	Acta1	1	7.08432e-16	156.96	2	QEY(1)DEAGPSIVHR	0.74542	0.882	0.903	1.049	0.936	1.098	1.033	1.087	1.033	0.99	1.024	1.007	0.995	1.008	1.045	0.998	0.978	0.891	0.882	1.042	0.941	1.089	0.989	1.089	1.056	0.889	0.0369793
P58252	57	T	Elongation factor 2 OS=Mus musculus OX=10090 GN=Eef2 PE=1 SV=2	Eef2	1	1.68956e-10	156.11	3	FT(1)DT(1)RKDEQER	-0.33243	0.779	1.057	0.368	0.641	1.115	1.039	1.328	1.488	1.016	1.026	0.99	0.99	0.962	1.009	1.078	1.066	0.767	1.03	0.372	0.647	1.159	1.03	1.232	1.396	0.585	0.0372801
A2ASS6	32936	S	Titin OS=Mus musculus OX=10090 GN=Ttn PE=1 SV=1	Ttn	0.999826	3.27194e-26	174.63	2	DSVNLTWTEPAS(1)DGGSK	1.1778	0.957	0.844	0.953	1.03	1.069	1.104	1.02	1.042	1.015	1.039	1.04	1.02	1.02	1.033	1.006	1.014	0.943	0.812	0.916	1.01	1.048	1.069	1.014	1.028	0.885	0.0375419
A2ASS6	32863	Y	Titin OS=Mus musculus OX=10090 GN=Ttn PE=1 SV=1	Ttn	1	7.12581e-19	160.27	3	GQDLIDNNGHY(1)QVIVTR	0.6766	1.041	0.912	0.848	0.909	1.164	1.108	0.978	1.041	1.015	1.039	1.04	1.02	1.02	1.033	1.006	1.014	1.026	0.878	0.815	0.891	1.141	1.073	0.972	1.027	0.857	0.0377362
A2ASS6	17341	T	Titin OS=Mus musculus OX=10090 GN=Ttn PE=1 SV=1	Ttn	0.996152	2.6282e-06	116.6	2	SEWEEVT(0.004)NT(0.996)AVER	0.44877	0.61	1.029	0.704	0.96	1.061	1.378	1.062	1.105	1.015	1.039	1.04	1.02	1.02	1.033	1.006	1.014	0.601	0.99	0.677	0.941	1.04	1.334	1.056	1.09	0.71	0.0377983
P57787	465	T	Monocarboxylate transporter 4 OS=Mus musculus OX=10090 GN=Slc16a3 PE=1 SV=1	Slc16a3	0.999148	0.000297508	82.8	3	AEPEKNGEVVHT(0.999)PET(0.944)S(0.057)V	-0.19463	0.892	0.924	0.944	1.045	1.058	0.945	1.108	1.094	0.967	0.985	1.151	1.025	1.018	0.925	0.91	1.032	0.922	0.938	0.82	1.02	1.039	1.022	1.218	1.06	0.853	0.0379147
Q9QXS1	728	S	Plectin OS=Mus musculus OX=10090 GN=Plec PE=1 SV=3	Plec	0.999881	9.41975e-05	100.31	3	NDESQLS(1)PATR	1.1941	0.985	1.046	1.052	1.085	0.967	0.975	0.98	0.971	1.012	0.977	0.965	0.987	1.009	0.989	0.983	1.001	0.973	1.071	1.09	1.099	0.958	0.986	0.997	0.97	1.082	0.0380903
Q5SX39	1413	S	Myosin-4 OS=Mus musculus OX=10090 GN=Myh4 PE=2 SV=1	Myh4	1	5.11529e-20	163.62	3	LQDAEEHVEAVNS(1)K	1.1985	0.889	0.926	1.039	0.95	1.08	1.114	1.042	0.984	0.985	1.017	0.998	0.988	1	1.033	0.994	0.983	0.903	0.911	1.041	0.962	1.08	1.078	1.048	1.001	0.907	0.0381673
A2ASS6	2306	Y	Titin OS=Mus musculus OX=10090 GN=Ttn PE=1 SV=1	Ttn	1	0.000318714	107.79	2	WY(1)HNDVELK	-0.10642	0.817	0.932	0.9	1.061	1.019	1.162	1.049	1.054	1.015	1.039	1.04	1.02	1.02	1.033	1.006	1.014	0.805	0.897	0.865	1.04	0.999	1.125	1.043	1.039	0.858	0.0381977
P23927	59	S	Alpha-crystallin B chain OS=Mus musculus OX=10090 GN=Cryab PE=1 SV=2	Cryab	0.999989	3.5066e-28	213.55	2	APS(1)WIDTGLSEMR	-0.71811	1.219	0.844	1.28	2.704	0.628	0.508	0.636	0.525	1.17	1.085	1.072	1.084	0.89	0.871	0.918	0.905	1.042	0.778	1.194	2.494	0.706	0.583	0.693	0.58	2.15	0.0383905
Q8BWB1	127	S	Synaptopodin 2-like protein OS=Mus musculus OX=10090 GN=Synpo2l PE=1 SV=1	Synpo2l	0.999422	9.44008e-64	220.91	3	S(0.999)PPDS(0.001)EAYYGETDSDVDGPATQEKPR	-0.11982	1.09	1.183	1.127	1.134	0.945	1.02	0.786	0.828	0.904	0.997	0.967	0.876	0.965	0.906	0.994	1.006	1.206	1.187	1.165	1.295	0.979	1.126	0.791	0.823	1.305	0.0385027
P82347	7	S	Delta-sarcoglycan OS=Mus musculus OX=10090 GN=Sgcd PE=1 SV=1	Sgcd	0.999898	0.000217844	88.338	3	PQEQYS(1)HHR	-0.20445	0.826	0.839	0.382	0.944	1.133	0.979	1.377	1.377	0.91	1.166	0.923	1.037	0.977	1.03	0.978	0.934	0.908	0.72	0.414	0.91	1.16	0.95	1.408	1.474	0.591	0.0385102
A2ASS6	32065	Y	Titin OS=Mus musculus OX=10090 GN=Ttn PE=1 SV=1	Ttn	0.996082	1.78049e-05	122.44	3	AAWY(0.996)T(0.004)IDSR	0.34135	1.026	0.954	0.985	0.951	1.053	1.052	1.001	1.012	1.015	1.039	1.04	1.02	1.02	1.033	1.006	1.014	1.011	0.918	0.947	0.932	1.032	1.018	0.995	0.998	0.942	0.0386908
Q3V1D3	204	Y	AMP deaminase 1 OS=Mus musculus OX=10090 GN=Ampd1 PE=1 SV=2	Ampd1	1	0.000119048	102.87	3	TEDLPANLGY(1)HLK	0.10915	0.861	1.127	0.765	0.744	0.992	1.025	1.178	1.242	1.035	1.086	1.068	0.958	1.018	1.037	1.05	1.038	0.832	1.038	0.716	0.777	0.974	0.988	1.122	1.197	0.786	0.0390355
A2AAJ9	6512	S	Obscurin OS=Mus musculus OX=10090 GN=Obscn PE=1 SV=3	Obscn	0.999999	9.52209e-20	179.1	2	LQVPGGDS(1)DEETK	-0.20208	1.024	1.028	1.095	1.019	1.029	1	0.904	0.97	1.002	1.027	1.021	0.949	1.023	1.001	0.953	0.989	1.022	1.001	1.072	1.074	1.006	0.999	0.949	0.981	1.059	0.039036
Q3UM45	45	S	Protein phosphatase 1 regulatory subunit 7 OS=Mus musculus OX=10090 GN=Ppp1r7 PE=1 SV=2	Ppp1r7	1	2.08318e-06	85.185	4	HGGGGIVANLS(1)EQS(1)LKDGVDR	1.0182	1.21	0.863	1.818	1.137	0.912	0.77	0.846	0.709	0.848	0.919	0.966	0.967	0.916	0.905	0.956	1.038	1.427	0.939	1.882	1.176	0.996	0.851	0.885	0.683	1.588	0.0393277
Q3UM45	48	S	Protein phosphatase 1 regulatory subunit 7 OS=Mus musculus OX=10090 GN=Ppp1r7 PE=1 SV=2	Ppp1r7	1	2.08318e-06	85.185	4	HGGGGIVANLS(1)EQS(1)LKDGVDR	1.0182	1.21	0.863	1.818	1.137	0.912	0.77	0.846	0.709	0.848	0.919	0.966	0.967	0.916	0.905	0.956	1.038	1.427	0.939	1.882	1.176	0.996	0.851	0.885	0.683	1.588	0.0393277
Q5SX40	1309	S	Myosin-1 OS=Mus musculus OX=10090 GN=Myh1 PE=1 SV=1	Myh1	0.999995	0.000830242	93.623	2	DSLVSQLS(1)R	2.2958	1.121	0.886	0.814	0.849	1.215	0.973	0.882	1.249	1.183	1.051	1.043	1.044	1.041	1.049	0.942	0.994	0.948	0.843	0.78	0.813	1.167	0.928	0.936	1.257	0.789	0.0393589
P06151	213	S	L-lactate dehydrogenase A chain OS=Mus musculus OX=10090 GN=Ldha PE=1 SV=3	Ldha	0.99999	9.03468e-06	119.27	3	S(1)LNPELGTDADKEQWK	0.51383	1.084	0.891	1.107	1.018	0.835	1.043	1.079	1.016	0.979	0.893	0.884	0.914	0.953	1.004	1.119	1.063	1.107	0.998	1.252	1.114	0.876	1.039	0.964	0.956	1.166	0.0395779
Q8CC35	403	S	Synaptopodin OS=Mus musculus OX=10090 GN=Synpo PE=1 SV=2	Synpo	0.978588	1.7924e-06	116.99	2	VSAPPSAAS(0.001)T(0.02)FS(0.979)R	-0.72843	1.13	1.201	1.131	1.037	0.943	0.83	0.971	0.867	1.018	0.978	1.081	1.197	0.99	1.025	1.203	1.048	1.11	1.228	1.046	0.866	0.953	0.81	0.807	0.827	1.251	0.0395972
Q5SX39	1657	T	Myosin-4 OS=Mus musculus OX=10090 GN=Myh4 PE=2 SV=1	Myh4	0.99997	2.80699e-05	109.23	4	NTQGMLKDT(1)QLHLDDALR	-1.4301	0.905	0.918	0.947	0.991	0.974	1.074	1.049	1.144	0.985	1.017	0.998	0.988	1	1.033	0.994	0.983	0.919	0.903	0.949	1.003	0.974	1.04	1.055	1.164	0.892	0.0399086
P26231	641	S	Catenin alpha-1 OS=Mus musculus OX=10090 GN=Ctnna1 PE=1 SV=1	Ctnna1	0.999999	2.09697e-195	356.44	3	TPEELDDS(1)DFETEDFDVR	0.29558	1.126	1.23	1.181	1.168	0.979	0.836	0.851	0.769	1.276	1.34			1.28	1.047			0.882	0.918			0.765	0.798			1.152	0.0399088
Q64727	721	S	Vinculin OS=Mus musculus OX=10090 GN=Vcl PE=1 SV=4	Vcl	0.999999	5.55598e-11	166.62	3	S(1)LLDASEEAIKK	-0.4113	1.132	1.082	1.126	1.08	1.024	0.91	1.005	0.757	0.98	0.99	0.923	1.021	0.995	0.952	1.007	0.989	1.155	1.093	1.22	1.058	1.029	0.956	0.998	0.765	1.208	0.0399697
A2AAJ9	6311	S	Obscurin OS=Mus musculus OX=10090 GN=Obscn PE=1 SV=3	Obscn	0.999999	4.13476e-06	124.2	4	GPSEPEEKPAS(1)DVHER	2.1741	1.042	1.062	1.209	1.084	0.926	0.829	1.013	0.943	1.002	1.027	1.021	0.949	1.023	1.001	0.953	0.989	1.04	1.034	1.184	1.142	0.905	0.828	1.063	0.953	1.174	0.040002
A2ASS6	23506	S	Titin OS=Mus musculus OX=10090 GN=Ttn PE=1 SV=1	Ttn	0.998287	4.39617e-14	152.01	3	FKVS(0.998)GLT(0.002)EGHEYEFR	-0.11467	0.863	0.85	1.013	0.969	1.104	1.226	0.966	1.019	1.015	1.039	1.04	1.02	1.02	1.033	1.006	1.014	0.85	0.818	0.974	0.95	1.082	1.187	0.96	1.005	0.848	0.0400637
Q9Z0J4	116	T	Nitric oxide synthase, brain OS=Mus musculus OX=10090 GN=Nos1 PE=1 SV=1	Nos1	1	1.3096e-36	197.28	4	GPEGFTTHLETTFTGDGT(1)PK	-0.35689	1.254	1.002	1.219	1.255	0.821	0.936	0.829	0.845	1.428	0.889	1.089	1.053	1.283	1.632	0.955	0.879	0.878	1.127	1.119	1.192	0.64	0.574	0.868	0.961	1.418	0.0400947
Q923T9	311	S	Calcium/calmodulin-dependent protein kinase type II subunit gamma OS=Mus musculus OX=10090 GN=Camk2g PE=1 SV=1	Camk2g	1	2.01942e-09	129.54	2	GAILTTMLVS(1)R	0.1703	1.067	1.22	0.943	1.142	0.894	0.865	1.152	0.798	0.842	0.905	0.89	0.81	1.016	0.974	0.929	0.937	1.267	1.348	1.06	1.41	0.88	0.888	1.24	0.852	1.317	0.0401101
P17751	262	S	Triosephosphate isomerase OS=Mus musculus OX=10090 GN=Tpi1 PE=1 SV=4	Tpi1	0.996249	1.77452e-15	154.46	2	IIYGGS(0.996)VT(0.004)GATCK	0.35193	0.901	0.794	0.84	0.928	1.041	1.122	1.186	1.157	0.893	0.873	0.896	0.96	0.893	0.934	1.184	1.111	1.009	0.91	0.938	0.967	1.166	1.201	1.002	1.041	0.867	0.0401122
P06745	131	S	Glucose-6-phosphate isomerase OS=Mus musculus OX=10090 GN=Gpi PE=1 SV=4	Gpi	1	0.00775342	61.593	3	MKS(1)FCQR	-1.2995	0.698	0.856	0.669	1.008	1.026	1.295	1.166	1.192	0.944	0.917	0.925	0.936	0.951	1.014	1.112	1.069	0.739	0.933	0.723	1.077	1.079	1.277	1.049	1.115	0.768	0.0401298
A2ASS6	20882	S	Titin OS=Mus musculus OX=10090 GN=Ttn PE=1 SV=1	Ttn	1	0.00082568	91.62	2	FPFDVPS(1)EPK	1.424	0.988	0.928	1.029	0.926	1.03	1.061	1.012	1.057	1.015	1.039	1.04	1.02	1.02	1.033	1.006	1.014	0.973	0.893	0.989	0.908	1.01	1.027	1.006	1.042	0.921	0.0401602
O88990	437	S	Alpha-actinin-3 OS=Mus musculus OX=10090 GN=Actn3 PE=2 SV=1	Actn3	0.99949	2.75568e-36	188.38	3	GKEEMLNQHDYES(0.999)AS(0.001)LQEVR	0.27202	0.83	0.913	0.931	1.043	1.046	1.139	0.998	1.096	0.974	0.996	1.034	1.001	0.977	1.017	1.021	1.026	0.852	0.917	0.9	1.042	1.071	1.12	0.977	1.068	0.876	0.0401764
Q8VDN2	684	Y	Sodium/potassium-transporting ATPase subunit alpha-1 OS=Mus musculus OX=10090 GN=Atp1a1 PE=1 SV=1	Atp1a1	0.999275	1.35623e-05	131.41	3	Y(0.999)HT(0.001)EIVFAR	-0.23589	0.933	0.957	1.061	0.838	1.078	1.088	1.062	1.007	1.087	1	1.002	1.077	0.978	0.945	0.909	0.89	0.858	0.957	1.059	0.778	1.102	1.151	1.168	1.131	0.802	0.0402206
Q9ERV1	139	S	Probable E3 ubiquitin-protein ligase makorin-2 OS=Mus musculus OX=10090 GN=Mkrn2 PE=1 SV=2	Mkrn2	0.850215	6.30779e-25	160.07	4	VNNPGGCSDPQT(0.15)S(0.85)PEMKPHSYLDAIR	-0.61833	1.097	1.193	1.281	1.039	0.758	1.03	0.959	0.779	1.14	1.045	1.051	0.984	1.107	1.083	1.009	1.121	0.962	1.142	1.219	1.056	0.685	0.951	0.95	0.695	1.335	0.0402339
P19246	763	S	Neurofilament heavy polypeptide OS=Mus musculus OX=10090 GN=Nefh PE=1 SV=3	Nefh	1	5.88737e-05	108.71	4	S(1)PIEVKS(1)PEK	1.2934	1.297	1.079	0.594	1.481	1.054	0.927	0.823	0.822	1.161	1.007	0.582	1.313	1.135	1.03	0.769	0.844	1.117	1.071	1.021	1.128	0.929	0.9	1.07	0.974	1.12	0.0405998
A2AAJ9	5754	S	Obscurin OS=Mus musculus OX=10090 GN=Obscn PE=1 SV=3	Obscn	0.992793	4.56419e-40	204.51	2	TGEADLSHT(0.076)S(0.931)S(0.993)DDESR	0.57381	1.097	1.125	1.082	1.111	0.784	1.042	0.927	0.924	1.002	1.027	1.021	0.949	1.023	1.001	0.953	0.989	1.095	1.095	1.06	1.171	0.766	1.041	0.973	0.934	1.19	0.0406064
Q91ZV0	1178	S	Melanoma inhibitory activity protein 2 OS=Mus musculus OX=10090 GN=Mia2 PE=1 SV=3	Mia2	0.999996	2.47168e-06	123.42	2	GESSYDRLS(1)DAPR	-0.16499	1.261	1.048	1.199	0.99	0.951	0.812	0.866	0.998	1.085	0.95			1.16	1.162			1.162	1.103			0.82	0.699			1.491	0.0408996
Q149B8	156	S	PGC-1 and ERR-induced regulator in muscle protein 1 OS=Mus musculus OX=10090 GN=Perm1 PE=1 SV=2	Perm1	0.826836	1.06085e-40	190.59	4	APHS(0.827)PES(0.087)PGHS(0.087)DNPQSSPDSLEASPR	-0.11064	1.44	1.116	1.486	0.894	0.869	0.735	1.041	0.644	1.292	1.19	1.017	1.149	1.344	1.181	1.155	1.067	1.115	0.938	1.461	0.778	0.647	0.622	0.901	0.604	1.547	0.0409444
A2AAJ9	7150	S	Obscurin OS=Mus musculus OX=10090 GN=Obscn PE=1 SV=3	Obscn	1	3.9187e-05	110.84	2	GGGELYMQS(1)PALR	-0.64225	1.016	1.028	1.09	1.099	0.979	0.967	0.913	0.983	1.002	1.027	1.021	0.949	1.023	1.001	0.953	0.989	1.014	1.001	1.068	1.158	0.957	0.966	0.958	0.994	1.094	0.0411129
Q5SX39	79	S	Myosin-4 OS=Mus musculus OX=10090 GN=Myh4 PE=2 SV=1	Myh4	1	0.000164064	104.94	2	DDQVFS(1)MNPPK	0.34177	0.893	0.972	0.974	1.015	1.024	1.084	1.009	1.048	0.985	1.017	0.998	0.988	1	1.033	0.994	0.983	0.907	0.956	0.976	1.027	1.024	1.049	1.015	1.066	0.931	0.0411935
Q3UTJ2	239	S	Sorbin and SH3 domain-containing protein 2 OS=Mus musculus OX=10090 GN=Sorbs2 PE=1 SV=2	Sorbs2	0.976897	6.32343e-05	109.99	3	S(0.023)HS(0.977)DNGTDAFK	-0.16106	1.078	1.046	1.089	1.14	1.021	0.862	0.858	0.997	1.094	1.005	0.849	0.987	1.167	1.066	0.845	1.043	0.985	1.041	1.283	1.155	0.875	0.809	1.015	0.956	1.221	0.0414208
Q62407	546	T	Striated muscle-specific serine/threonine-protein kinase OS=Mus musculus OX=10090 GN=Speg PE=1 SV=2	Speg	0.995917	9.9806e-05	110.44	2	EPGEPPLFSRPS(0.004)T(0.996)PK	-0.2312	1.195	1.208	1.148	1.058	0.797	1.086	0.953	0.688	0.971	0.966	0.928	0.898	0.933	1.002	0.913	0.896	1.231	1.251	1.237	1.178	0.854	1.084	1.044	0.768	1.306	0.0415371
A2ASS6	27381	T	Titin OS=Mus musculus OX=10090 GN=Ttn PE=1 SV=1	Ttn	0.978088	1.82722e-10	109.48	5	SSYSESSAVVAEYPFS(0.022)PPGPPGT(0.978)PK	0.23453	0.963	0.976	0.841	0.777	1.194	1.009	1.264	0.96	1.015	1.039	1.04	1.02	1.02	1.033	1.006	1.014	0.949	0.939	0.809	0.762	1.171	0.977	1.256	0.947	0.795	0.0415585
A2ASS6	14961	T	Titin OS=Mus musculus OX=10090 GN=Ttn PE=1 SV=1	Ttn	0.999993	1.47566e-55	237.39	2	VGT(1)GEPVETDSPVEAR	-0.60553	0.906	0.833	0.977	1.016	1.041	1.14	1.129	0.977	1.015	1.039	1.04	1.02	1.02	1.033	1.006	1.014	0.893	0.802	0.939	0.996	1.021	1.104	1.122	0.964	0.862	0.0415841
A2ASS6	16428	Y	Titin OS=Mus musculus OX=10090 GN=Ttn PE=1 SV=1	Ttn	0.93046	0.000273511	89.911	4	CNEHLVPVLT(0.029)Y(0.93)T(0.041)AK	0.23651	0.879	0.863	0.931	1.057	1.09	0.99	1.068	1.127	1.015	1.039	1.04	1.02	1.02	1.033	1.006	1.014	0.866	0.831	0.895	1.036	1.069	0.958	1.062	1.111	0.864	0.0416265
A2ASS6	28502	S	Titin OS=Mus musculus OX=10090 GN=Ttn PE=1 SV=1	Ttn	1	0.000256386	90.793	3	DRNS(1)ILWQK	0.16144	0.91	1.018	0.931	0.968	1.129	1.085	1	0.973	1.015	1.039	1.04	1.02	1.02	1.033	1.006	1.014	0.897	0.98	0.895	0.949	1.107	1.05	0.994	0.96	0.905	0.0418138
P58252	59	T	Elongation factor 2 OS=Mus musculus OX=10090 GN=Eef2 PE=1 SV=2	Eef2	1	1.68956e-10	156.11	3	FT(1)DT(1)RKDEQER	-0.33243	0.757	1.077	0.299	0.59	1.142	1.089	1.356	1.482	1.016	1.026	0.99	0.99	0.962	1.009	1.078	1.066	0.745	1.05	0.302	0.596	1.187	1.079	1.258	1.39	0.548	0.0418465
Q91ZJ5	102	S	UTP--glucose-1-phosphate uridylyltransferase OS=Mus musculus OX=10090 GN=Ugp2 PE=1 SV=3	Ugp2	0.750628	0.000710203	90.259	2	GLPDNIS(0.751)S(0.249)VLNK	-1.1543	0.718	0.94	0.916	1.09	1.017	1.149	1.085	1.067	1.047	0.982	1.016	1.035	0.94	0.943	0.978	0.937	0.686	0.957	0.902	1.053	1.082	1.218	1.109	1.139	0.791	0.0422173
A2ASS6	21688	S	Titin OS=Mus musculus OX=10090 GN=Ttn PE=1 SV=1	Ttn	0.831531	0.000967484	79.128	2	S(0.164)S(0.832)CT(0.004)IGWK	-0.0074312	0.957	0.823	0.932	0.943	1.188	1.211	0.93	1.022	1.015	1.039	1.04	1.02	1.02	1.033	1.006	1.014	0.943	0.792	0.896	0.925	1.165	1.172	0.924	1.008	0.833	0.0422805
Q9WUB3	204	Y	Glycogen phosphorylase, muscle form OS=Mus musculus OX=10090 GN=Pygm PE=1 SV=3	Pygm	1	7.66348e-14	149.35	4	ARPEFTLPVHFY(1)GR	-0.26983	0.93	0.823	0.875	0.967	1.141	1.035	1.12	1.1	0.922	0.957	0.918	0.921	1.008	1.015	0.981	0.996	1.009	0.86	0.953	1.05	1.132	1.02	1.142	1.104	0.88	0.0427083
Q9WUB3	524	S	Glycogen phosphorylase, muscle form OS=Mus musculus OX=10090 GN=Pygm PE=1 SV=3	Pygm	0.999982	5.22338e-10	134.37	3	KLLS(1)YVDDEAFIR	0.47882	0.825	0.893	0.869	1.016	1.06	1.097	1.111	1.109	0.922	0.957	0.918	0.921	1.008	1.015	0.981	0.996	0.895	0.933	0.947	1.103	1.052	1.081	1.133	1.113	0.886	0.042715
A2ASS6	24061	S	Titin OS=Mus musculus OX=10090 GN=Ttn PE=1 SV=1	Ttn	0.904788	1.3558e-40	227.64	3	YDGGS(0.095)S(0.905)INNYIVEK	0.53522	0.972	0.865	0.958	0.97	1.154	1.127	1.022	0.957	1.015	1.039	1.04	1.02	1.02	1.033	1.006	1.014	0.958	0.833	0.921	0.951	1.131	1.091	1.016	0.944	0.876	0.0427637
Q62407	2042	S	Striated muscle-specific serine/threonine-protein kinase OS=Mus musculus OX=10090 GN=Speg PE=1 SV=2	Speg	1	0.000587225	96.229	2	AAS(1)VELPQR	-0.61108	1.272	1.191	0.935	1.03	0.883	0.904	1	0.876	0.971	0.966	0.928	0.898	0.933	1.002	0.913	0.896	1.31	1.233	1.008	1.147	0.946	0.902	1.095	0.978	1.198	0.0430158
P16045	71	T	Galectin-1 OS=Mus musculus OX=10090 GN=Lgals1 PE=1 SV=3	Lgals1	0.99426	0.000481475	91.961	2	EDGT(0.006)WGT(0.994)EHR	-0.0084263	0.88	0.947	0.885	0.87	1	1.206	1.078	1.11	0.999	0.994	0.906	0.993	1.054	0.976	1.039	0.993	0.881	0.953	0.977	0.876	0.949	1.236	1.038	1.118	0.849	0.0430905
A2ASS6	24967	S	Titin OS=Mus musculus OX=10090 GN=Ttn PE=1 SV=1	Ttn	0.999983	0.0144234	68.972	2	NTDKWS(1)ECAR	1.536	0.772	0.863	0.914	0.957	1.298	1.256	0.986	0.937	1.015	1.039	1.04	1.02	1.02	1.033	1.006	1.014	0.761	0.831	0.879	0.938	1.273	1.216	0.98	0.924	0.776	0.0437212
O89104	254	S	Synaptophysin-like protein 2 OS=Mus musculus OX=10090 GN=Sypl2 PE=1 SV=1	Sypl2	0.995213	4.9838e-41	187.32	4	ETPWHGQGQDQGQGPS(0.005)QES(0.995)AAEQGAVEK	-0.097085	1.238	1.018	1.06	1.162	1.138	0.784	0.879	0.844	1	0.969	1.017	0.955	1.097	1.032	0.889	0.923	1.238	1.051	1.042	1.217	1.037	0.76	0.989	0.914	1.229	0.0438267
Q5SX39	1041	S	Myosin-4 OS=Mus musculus OX=10090 GN=Myh4 PE=2 SV=1	Myh4	1	5.82863e-66	250.52	3	LEQQVDDLEGS(1)LEQEK	0.55964	0.924	0.895	0.943	0.962	1.195	1.095	0.944	1.048	0.985	1.017	0.998	0.988	1	1.033	0.994	0.983	0.938	0.88	0.945	0.974	1.195	1.06	0.95	1.066	0.875	0.0438652
A2ASS6	19444	S	Titin OS=Mus musculus OX=10090 GN=Ttn PE=1 SV=1	Ttn	0.997566	0.000631825	92.38	2	GTWGVVS(0.998)AGS(0.002)SK	0.47751	0.926	0.936	0.92	1.052	1.03	1.097	0.995	1.057	1.015	1.039	1.04	1.02	1.02	1.033	1.006	1.014	0.912	0.901	0.885	1.031	1.01	1.062	0.989	1.042	0.909	0.043991
P60335	190	S	Poly(rC)-binding protein 1 OS=Mus musculus OX=10090 GN=Pcbp1 PE=1 SV=1	Pcbp1	0.790868	4.96161e-10	113.15	4	VMTIPYQPMPAS(0.209)S(0.791)PVICAGGQDR	-0.66682	1.095	1.111	1.049	1.11	0.888	1.008	0.926	0.9	0.906	0.988	1.016	0.861	0.952	0.94	0.89	0.929	1.209	1.124	1.032	1.289	0.933	1.072	1.04	0.969	1.159	0.0440514
A2ASS6	14831	T	Titin OS=Mus musculus OX=10090 GN=Ttn PE=1 SV=1	Ttn	0.964618	0.00726275	74.611	2	ENEPLS(0.035)T(0.965)K	0.068133	0.621	1.032	0.834	0.92	1.22	1.072	0.973	1.254	1.015	1.039	1.04	1.02	1.02	1.033	1.006	1.014	0.612	0.993	0.802	0.902	1.196	1.038	0.967	1.237	0.746	0.0441148
Q62446	36	S	Peptidyl-prolyl cis-trans isomerase FKBP3 OS=Mus musculus OX=10090 GN=Fkbp3 PE=1 SV=2	Fkbp3	0.995569	1.30512e-20	167.45	3	FLQDHGS(0.004)DS(0.996)FLAEHK	-0.89993	1.098	1.157	1.14	0.803	0.904	0.897	1.069	1.001	0.958	1.153	0.979	0.908	1.129	1.101	1.132	1.12	1.146	1.003	1.164	0.884	0.801	0.815	0.944	0.894	1.215	0.0441559
Q5SX39	1714	S	Myosin-4 OS=Mus musculus OX=10090 GN=Myh4 PE=2 SV=1	Myh4	1	1.09895e-06	124.2	2	VAEQELLDAS(1)ER	-0.34665	0.943	0.84	0.725	1.017	0.962	1.182	1.13	1.163	0.985	1.017	0.998	0.988	1	1.033	0.994	0.983	0.957	0.826	0.726	1.029	0.962	1.144	1.137	1.183	0.799	0.0441978
A2ASS6	21802	S	Titin OS=Mus musculus OX=10090 GN=Ttn PE=1 SV=1	Ttn	0.953837	0.00526433	82.651	3	PAPS(0.954)VS(0.046)WK	0.16145	0.889	0.971	0.872	0.986	1.11	1.216	0.969	0.984	1.015	1.039	1.04	1.02	1.02	1.033	1.006	1.014	0.876	0.935	0.838	0.967	1.088	1.177	0.963	0.97	0.861	0.0442041
Q9JLV1	270	S	BAG family molecular chaperone regulator 3 OS=Mus musculus OX=10090 GN=Bag3 PE=1 SV=2	Bag3	1	0.0270097	55.335	3	AAS(1)PFRS(1)PVR	-0.22051	1.024	1.114	0.844	0.736	1.042	0.966	1.108	1.148	1.1	1.045	0.955	0.975	0.973	0.948	0.978	0.939	0.931	1.066	0.884	0.755	1.071	1.019	1.133	1.223	0.818	0.044227
Q1XH17	255	S	Tripartite motif-containing protein 72 OS=Mus musculus OX=10090 GN=Trim72 PE=1 SV=1	Trim72	0.99457	0.00164402	64.711	3	ILS(0.005)ES(0.995)PPPAR	-0.53169	1.001	1.092	0.939	0.89	0.942	0.886	1.089	1.17	1.098	1.064	1.071	0.997	0.913	0.911	0.92	0.913	0.912	1.026	0.877	0.893	1.032	0.973	1.184	1.281	0.83	0.0442778
Q9JI91	840	S	Alpha-actinin-2 OS=Mus musculus OX=10090 GN=Actn2 PE=1 SV=2	Actn2	1	3.8181e-05	122.49	2	ILAS(1)DKPYILAEELR	-0.032189	0.854	0.872	0.993	0.942	1.144	1.258	0.903	1.035	1.049	1.003	1.03	1.002	1.072	1.006	0.946	1.019	0.814	0.869	0.964	0.94	1.067	1.25	0.955	1.016	0.837	0.0442926
Q9CY64	229	S	Biliverdin reductase A OS=Mus musculus OX=10090 GN=Blvra PE=1 SV=1	Blvra	1	0.0172086	47.603	3	HIS(1)IHFK	-0.22592	0.933	0.973	1.049	0.968	0.981	1.082	0.974	1.072			0.871	0.817			1.016	1.035			1.204	1.185			0.959	1.036	1.197	0.0443425
Q60932	117	S	Voltage-dependent anion-selective channel protein 1 OS=Mus musculus OX=10090 GN=Vdac1 PE=1 SV=3	Vdac1	0.998986	1.7705e-15	154.47	3	LTFDSS(0.001)FS(0.999)PNTGK	0.25453	1.071	1.016	1.123	1.047	0.935	1.122	0.968	0.81	0.972	0.94	1.03	1.021	1.056	1.052	1.034	1.015	1.102	1.081	1.09	1.025	0.885	1.067	0.936	0.798	1.166	0.0443776
Q3UHX2	60	S	28 kDa heat- and acid-stable phosphoprotein OS=Mus musculus OX=10090 GN=Pdap1 PE=1 SV=1	Pdap1	0.998285	4.0171e-166	332.57	2	S(0.002)LDS(0.998)DES(1)EDEDDDYQQK	1.139	1.091	1.155	1.081	0.926	0.938	1.02	0.947	0.918	0.945	0.996	0.891	0.93	0.999	0.939	0.998	0.955	1.154	1.16	1.213	0.996	0.939	1.086	0.949	0.961	1.149	0.0446172
P07310	103	T	Creatine kinase M-type OS=Mus musculus OX=10090 GN=Ckm PE=1 SV=1	Ckm	0.999961	0.000707078	77.062	3	HGGYKPT(1)DK	-1.4401	0.642	0.845	0.589	0.956	0.939	0.908	1.555	1.434	0.905	0.922	0.911	0.94	0.915	0.958	1.132	1.078	0.709	0.916	0.647	1.017	1.026	0.948	1.374	1.33	0.703	0.0447292
Q8R429	186	S	Sarcoplasmic/endoplasmic reticulum calcium ATPase 1 OS=Mus musculus OX=10090 GN=Atp2a1 PE=1 SV=1	Atp2a1	0.902122	1.77797e-49	229.68	3	VDQSILTGES(0.098)VS(0.902)VIK	-0.68357	0.999	1.036	1.062	0.994	1.017	1.029	0.933	0.985	1.011	1.015	1.021	0.988	1.024	1.067	0.991	0.995	0.988	1.021	1.04	1.006	0.993	0.964	0.941	0.99	1.043	0.0449546
A2ASS6	23053	T	Titin OS=Mus musculus OX=10090 GN=Ttn PE=1 SV=1	Ttn	1	1.01203e-05	120.11	3	VPGPPGT(1)PQVTAVTK	-0.52437	0.932	0.933	0.951	1.003	1.05	1.146	0.942	1.056	1.015	1.039	1.04	1.02	1.02	1.033	1.006	1.014	0.918	0.898	0.914	0.983	1.029	1.109	0.936	1.041	0.902	0.0450611
A2ASS6	28276	Y	Titin OS=Mus musculus OX=10090 GN=Ttn PE=1 SV=1	Ttn	0.999987	2.36921e-07	161.67	3	NFPSHTVY(1)VR	0.58143	0.935	0.866	0.941	1.058	1.027	1.064	1.058	1.069	1.015	1.039	1.04	1.02	1.02	1.033	1.006	1.014	0.921	0.833	0.905	1.037	1.007	1.03	1.052	1.054	0.892	0.0450857
Q7TQ48	490	Y	Sarcalumenin OS=Mus musculus OX=10090 GN=Srl PE=1 SV=1	Srl	0.99531	4.80456e-48	208.28	4	TLMLNEDKPADDY(0.995)S(0.005)AVLQR	-0.30788	0.848	0.819	0.939	1.024	1.081	1.118	1.103	1.064	0.938	0.94	0.977	0.955	1.053	1.016	0.99	1.007	0.904	0.871	0.961	1.072	1.027	1.1	1.114	1.057	0.886	0.0452796
A2ASS6	23179	S	Titin OS=Mus musculus OX=10090 GN=Ttn PE=1 SV=1	Ttn	0.942443	0.00635938	143.96	2	IT(0.058)S(0.942)YVVEK	-0.7179	0.914	1.012	0.895	0.993	1.058	1.142	0.985	1.005	1.015	1.039	1.04	1.02	1.02	1.033	1.006	1.014	0.9	0.974	0.861	0.974	1.037	1.106	0.979	0.991	0.902	0.0455619
Q62234	1520	T	Myomesin-1 OS=Mus musculus OX=10090 GN=Myom1 PE=1 SV=2	Myom1	1	4.54492e-14	145.91	4	YVMELFDGKT(1)GHQK	0.43475	0.819	1.031	0.947	0.959	1.014	1.174	1.063	0.992	0.987	1.033	1.019	1.016	1.022	1.034	0.98	0.998	0.83	0.998	0.929	0.944	0.992	1.135	1.085	0.994	0.88	0.045592
O54724	169	S	Caveolae-associated protein 1 OS=Mus musculus OX=10090 GN=Cavin1 PE=1 SV=1	Cavin1	0.998093	0.000606869	71.085	4	LPAKLS(0.998)VS(0.002)K	-0.59441	1.149	1.347	1.39	1.375	0.55	1.177	0.824	0.418	0.928	1.026	1.019	0.984	0.996	1.086	0.999	0.965	1.238	1.313	1.364	1.397	0.552	1.084	0.825	0.433	1.836	0.0456502
A2ASS6	18562	S	Titin OS=Mus musculus OX=10090 GN=Ttn PE=1 SV=1	Ttn	1	0.00246212	74.987	2	VTNDNLLS(1)R	0.3799	0.915	0.821	0.967	0.954	1.062	1.302	1.008	0.978	1.015	1.039	1.04	1.02	1.02	1.033	1.006	1.014	0.901	0.79	0.93	0.935	1.041	1.26	1.002	0.964	0.833	0.0458513
A2ASS6	25178	T	Titin OS=Mus musculus OX=10090 GN=Ttn PE=1 SV=1	Ttn	0.830005	0.000789156	77.776	3	LKT(0.83)GT(0.17)EYQFR	0.40516	0.819	1.009	0.922	0.943	1.226	1.083	0.951	1.037	1.015	1.039	1.04	1.02	1.02	1.033	1.006	1.014	0.807	0.971	0.887	0.925	1.202	1.048	0.945	1.023	0.851	0.0459158
Q4U4S6	567	S	Xin actin-binding repeat-containing protein 2 OS=Mus musculus OX=10090 GN=Xirp2 PE=1 SV=1	Xirp2	1	0.000542488	103.91	3	GIS(1)MEENVK	0.57951	1.11	0.92	1.622	1.237	1.003	0.619	1.013	0.705	0.918	0.936	0.963	0.927	0.972	0.911	0.972	0.909	1.209	0.983	1.684	1.334	1.032	0.679	1.042	0.776	1.476	0.0459164
Q62234	1444	S	Myomesin-1 OS=Mus musculus OX=10090 GN=Myom1 PE=1 SV=2	Myom1	0.997774	0.000279997	93.345	3	IALS(0.998)AT(0.002)DLK	-1.538	1.064	1.108	1.133	0.969	1.011	1.022	0.897	0.883	0.987	1.033	1.019	1.016	1.022	1.034	0.98	0.998	1.078	1.073	1.112	0.954	0.989	0.988	0.915	0.885	1.116	0.0461942
P68134	55	Y	Actin, alpha skeletal muscle OS=Mus musculus OX=10090 GN=Acta1 PE=1 SV=1	Acta1	0.999843	8.63395e-13	181.53	3	DSY(1)VGDEAQSK	-0.55773	0.912	0.756	0.82	1.041	1.161	0.978	1.154	1.158	0.99	1.024	1.007	0.995	1.008	1.045	0.998	0.978	0.921	0.738	0.814	1.046	1.152	0.936	1.156	1.184	0.795	0.0462024
Q5SX39	1695	S	Myosin-4 OS=Mus musculus OX=10090 GN=Myh4 PE=2 SV=1	Myh4	0.999996	1.95025e-12	152.52	3	ANLMQAEIEELRAS(1)LEQTER	0.14531	0.897	0.903	0.798	1.004	1.255	0.979	1.09	1.056	0.985	1.017	0.998	0.988	1	1.033	0.994	0.983	0.911	0.888	0.8	1.016	1.255	0.948	1.097	1.074	0.826	0.0462255
A2AAJ9	5753	S	Obscurin OS=Mus musculus OX=10090 GN=Obscn PE=1 SV=3	Obscn	0.930679	4.56419e-40	204.51	2	TGEADLSHT(0.076)S(0.931)S(0.993)DDESR	0.57381	1.078	1.15	1.041	1.12	0.819	1.072	0.863	0.939	1.002	1.027	1.021	0.949	1.023	1.001	0.953	0.989	1.076	1.12	1.02	1.18	0.801	1.071	0.906	0.949	1.18	0.0462529
E9PZQ0	3669	S	Ryanodine receptor 1 OS=Mus musculus OX=10090 GN=Ryr1 PE=1 SV=1	Ryr1	1	8.14891e-29	198.98	2	ASWILTEDHS(1)FEDR	-0.20978	1.05	0.963	0.973	0.886	1.075	1.041	1.009	1.031	0.997	0.969	1.01	0.975	0.994	0.988	0.969	0.972	1.053	0.994	0.963	0.909	1.081	1.054	1.041	1.061	0.925	0.0463381
Q921U8	440	T	Smoothelin OS=Mus musculus OX=10090 GN=Smtn PE=1 SV=2	Smtn	0.788888	2.87655e-15	109.56	4	AGGPKPCS(0.004)EEPS(0.207)T(0.789)PPPVAVGTGEPGGSMK	0.51072	1.233	1.063	1.12	1.058	1.041	0.852	0.876	0.877	0.847	0.857			1.13	0.901			1.456	1.24			0.921	0.946			1.444	0.046472
A2ASS6	22994	T	Titin OS=Mus musculus OX=10090 GN=Ttn PE=1 SV=1	Ttn	0.945213	7.3183e-05	111.45	3	QT(0.001)DS(0.008)T(0.046)T(0.945)WVELATTVIR	-0.089189	1.097	0.306	0.686	0.644	1.508	0.988	1.566	1.133	1.015	1.039	1.04	1.02	1.02	1.033	1.006	1.014	1.081	0.295	0.66	0.631	1.478	0.956	1.557	1.117	0.522	0.0466207
Q9JKS4	251	S	LIM domain-binding protein 3 OS=Mus musculus OX=10090 GN=Ldb3 PE=1 SV=1	Ldb3	0.999737	1.13594e-26	189.25	2	TQS(1)KPEDEADEWAR	-0.16369	1.019	1.006	1.101	1.292	0.981	0.923	0.954	0.832	1.046	1.013	0.99	1.031	1.019	1.05	0.997	0.94	0.974	0.993	1.112	1.253	0.963	0.879	0.957	0.885	1.176	0.0466224
Q5SX39	1421	T	Myosin-4 OS=Mus musculus OX=10090 GN=Myh4 PE=2 SV=1	Myh4	0.9986	0.0176815	47.894	3	CAS(0.001)LEKT(0.999)K	-1.3992	0.599	0.926	0.646	0.874	1.197	0.798	1.429	1.402	0.985	1.017	0.998	0.988	1	1.033	0.994	0.983	0.608	0.911	0.647	0.885	1.197	0.773	1.438	1.426	0.631	0.0467468
A2ASS6	30424	S	Titin OS=Mus musculus OX=10090 GN=Ttn PE=1 SV=1	Ttn	0.973102	1.25338e-05	159.09	2	EAFS(0.027)S(0.973)VIIK	-0.51586	0.683	1.094	0.753	0.908	1.016	1.124	1.047	1.291	1.015	1.039	1.04	1.02	1.02	1.033	1.006	1.014	0.673	1.053	0.724	0.89	0.996	1.088	1.041	1.273	0.759	0.0467783
Q7TQ48	902	T	Sarcalumenin OS=Mus musculus OX=10090 GN=Srl PE=1 SV=1	Srl	0.984756	0.0419548	46.069	3	T(0.015)GCGET(0.985)PKNR	1.335	0.74	0.805	0.75	1.024	1.242	0.953	1.072	1.339	0.938	0.94	0.977	0.955	1.053	1.016	0.99	1.007	0.789	0.856	0.768	1.072	1.179	0.938	1.083	1.33	0.769	0.0468319
P49817	9	S	Caveolin-1 OS=Mus musculus OX=10090 GN=Cav1 PE=1 SV=1	Cav1	1	4.85941e-20	164.01	2	YVDS(1)EGHLYTVPIR	-0.22775	1.009	0.982	0.896	1.078	1.17	0.959	0.981	0.96	1.255	1.116	1.034	1.062	1.019	1.001	0.902	0.972	0.804	0.88	0.867	1.015	1.148	0.958	1.088	0.988	0.853	0.0468583
Q3TTA7	525	S	E3 ubiquitin-protein ligase CBL-B OS=Mus musculus OX=10090 GN=Cblb PE=1 SV=3	Cblb	0.90455	0.00681715	50.04	3	S(0.093)PCGS(0.905)PT(0.048)GS(0.954)PK	0.63471	0.771	0.988	0.927	0.867	1.05	1.062	1.194	1.11	0.949	1.114	0.959	1.347	1.04	1.099	1.071	1.071	0.812	0.887	0.967	0.644	1.01	0.966	1.115	1.036	0.802	0.0471196
Q3TTA7	529	S	E3 ubiquitin-protein ligase CBL-B OS=Mus musculus OX=10090 GN=Cblb PE=1 SV=3	Cblb	0.953964	0.00681715	50.04	3	S(0.093)PCGS(0.905)PT(0.048)GS(0.954)PK	0.63471	0.771	0.988	0.927	0.867	1.05	1.062	1.194	1.11	0.949	1.114	0.959	1.347	1.04	1.099	1.071	1.071	0.812	0.887	0.967	0.644	1.01	0.966	1.115	1.036	0.802	0.0471196
Q61234	187	S	Alpha-1-syntrophin OS=Mus musculus OX=10090 GN=Snta1 PE=1 SV=1	Snta1	1	4.79347e-47	205.77	2	NSAGGTSVGWDS(1)PPAS(1)PLQR	1.3504	1.037	0.98	1.301	1.124	0.98	0.844	0.909	0.95	1.048	0.951	0.981	1.005	0.983	1.038	1.011	0.998	0.99	1.03	1.326	1.118	0.997	0.813	0.899	0.952	1.219	0.0473239
O70373	531	S	Xin actin-binding repeat-containing protein 1 OS=Mus musculus OX=10090 GN=Xirp1 PE=1 SV=2	Xirp1	0.982291	0.000479687	105.2	2	S(0.982)PS(0.017)TIDVVR	-0.043274	1.23	0.901	1.438	1.352	0.784	0.869	0.86	0.778	1.043	1.067	0.919	0.732	1.088	0.95	1.022	0.892	1.179	0.844	1.565	1.847	0.721	0.915	0.841	0.872	1.623	0.0474409
P21619	383	S	Lamin-B2 OS=Mus musculus OX=10090 GN=Lmnb2 PE=1 SV=2	Lmnb2	0.914535	0.000694161	80.312	3	LKLS(0.915)PS(0.081)PS(0.004)SR	-0.21106	1.085	1.139	1.191	1.134	0.919	0.962	0.844	0.848	1.101	1.172	0.992	1.053	1.017	0.992	0.906	0.933	0.985	0.972	1.201	1.077	0.904	0.97	0.932	0.909	1.14	0.0475486
P70670	748	T	Nascent polypeptide-associated complex subunit alpha, muscle-specific form OS=Mus musculus OX=10090 GN=Naca PE=1 SV=2	Naca	0.941536	0.01027	63.473	3	LS(0.057)PT(0.942)PPS(0.001)SK	0.50076	0.945	1.249	1.126	1.11	0.724	0.934	1.039	0.955	0.98	1.059	1.012	0.981	0.983	0.97	1.06	1.024	0.964	1.179	1.113	1.131	0.737	0.963	0.98	0.933	1.214	0.047601
G5E8K5	1451	S	Ankyrin-3 OS=Mus musculus OX=10090 GN=Ank3 PE=1 SV=1	Ank3	1	2.74068e-05	107.99	3	RQS(1)FASLALR	-0.49495	0.989	0.882	0.789	0.953	1.103	1.02	1.142	1.105	1.032	1.011	0.982	0.997	1.054	1.092	0.955	1.048	0.958	0.872	0.803	0.956	1.046	0.934	1.196	1.054	0.848	0.0480135
Q3USB7	96	S	Inactive phospholipase C-like protein 1 OS=Mus musculus OX=10090 GN=Plcl1 PE=1 SV=3	Plcl1	0.969588	3.86598e-05	101.38	3	T(0.021)VS(0.97)FS(0.009)SMPSEK	-0.042378	0.937	0.837	0.802	0.951	1.089	0.985	1.223	1.148	0.959	1.11	0.978	1.021	1.037	1.085	0.924	0.919	0.977	0.754	0.82	0.931	1.05	0.908	1.324	1.249	0.768	0.0480761
Q3UTJ2	382	S	Sorbin and SH3 domain-containing protein 2 OS=Mus musculus OX=10090 GN=Sorbs2 PE=1 SV=2	Sorbs2	0.933588	8.01243e-07	115.83	2	SFIS(0.002)S(0.009)S(0.034)PS(0.021)S(0.934)PS(0.001)R	0.60397	1.111	1.053	1.006	1.218	0.985	0.798	0.867	1.046	1.094	1.005	0.849	0.987	1.167	1.066	0.845	1.043	1.016	1.048	1.185	1.234	0.844	0.749	1.026	1.003	1.238	0.0480949
Q61234	169	Y	Alpha-1-syntrophin OS=Mus musculus OX=10090 GN=Snta1 PE=1 SV=1	Snta1	0.999862	0.0104034	70.912	3	EVSPY(1)FK	1.547	1.032	1.146	1.192	1.045	0.996	0.814	0.893	0.981	1.048	0.951	0.981	1.005	0.983	1.038	1.011	0.998	0.985	1.205	1.215	1.04	1.013	0.784	0.883	0.983	1.213	0.0481027
Q91Z83	1648	S	Myosin-7 OS=Mus musculus OX=10090 GN=Myh7 PE=2 SV=1	Myh7	0.995948	0.00771526	77.662	2	S(0.004)LQS(0.996)LLK	-0.1304	1.237	1.429	1.496	1.103	0.865	0.717	0.71	0.67	1.299	1.583	1.668	1.399	0.826	0.683	0.768	0.681	0.952	0.903	0.897	0.788	1.047	1.05	0.924	0.984	0.884	0.0482188
A2ASS6	17820	S	Titin OS=Mus musculus OX=10090 GN=Ttn PE=1 SV=1	Ttn	0.999991	0.000152702	93.424	3	NTVHLS(1)WKPPK	0.8581	0.874	0.925	0.921	0.954	1.12	1.249	0.994	0.962	1.015	1.039	1.04	1.02	1.02	1.033	1.006	1.014	0.861	0.89	0.886	0.935	1.098	1.209	0.988	0.949	0.842	0.048281
Q149B8	198	S	PGC-1 and ERR-induced regulator in muscle protein 1 OS=Mus musculus OX=10090 GN=Perm1 PE=1 SV=2	Perm1	0.944196	8.94642e-09	134.09	3	HS(0.052)GS(0.944)LDS(0.004)AATQMSSPQLTR	0.069145	0.823	0.955	0.87	0.885	1.316	0.943	1.125	1.058	1.292	1.19	1.017	1.149	1.344	1.181	1.155	1.067	0.637	0.803	0.855	0.77	0.979	0.798	0.974	0.992	0.819	0.0489441
A2ASS6	34009	S	Titin OS=Mus musculus OX=10090 GN=Ttn PE=1 SV=1	Ttn	0.999999	2.4029e-16	158.98	3	LSEYKS(1)ELDYMSK	-0.37471	1.015	1.16	1.215	0.968	0.995	0.914	0.961	0.872	1.015	1.039	1.04	1.02	1.02	1.033	1.006	1.014	1	1.116	1.168	0.949	0.975	0.885	0.955	0.86	1.152	0.0489551
P70670	1583	S	Nascent polypeptide-associated complex subunit alpha, muscle-specific form OS=Mus musculus OX=10090 GN=Naca PE=1 SV=2	Naca	0.938982	3.17368e-05	119.38	4	EAPAT(0.049)LPPS(0.731)PT(0.281)KS(0.939)PK	1.1001	0.922	1.085	0.773	0.747	0.916	1.166	1.15	1.187	0.98	1.059	1.012	0.981	0.983	0.97	1.06	1.024	0.941	1.025	0.764	0.761	0.932	1.202	1.085	1.159	0.797	0.0494644
P97855	231	S	Ras GTPase-activating protein-binding protein 1 OS=Mus musculus OX=10090 GN=G3bp1 PE=1 SV=1	G3bp1	0.997919	7.28108e-57	241.08	2	ST(0.002)S(0.998)PAPADVAPAQEDLR	-0.47381	1.11	1.14	1.106	1.041	0.945	0.973	0.852	0.928	0.938	1.031	1.058	0.889	0.954	0.908	1.178	1.097	1.183	1.106	1.045	1.171	0.991	1.072	0.723	0.846	1.24	0.0496929
Q8K4L3	960	S	Supervillin OS=Mus musculus OX=10090 GN=Svil PE=1 SV=1	Svil	0.995448	3.16811e-06	119.45	3	RGS(0.995)LELGNPS(0.005)AAHLGDELK	-0.50665	1.165	1.073	1.109	1.036	1.078	0.846	0.972	0.831	1.102	1.072	0.994	0.999	1.079	1.008	0.973	0.904	1.057	1.001	1.116	1.037	0.999	0.839	0.999	0.919	1.121	0.0498323
P08553	779	S	Neurofilament medium polypeptide OS=Mus musculus OX=10090 GN=Nefm PE=1 SV=4	Nefm	0.917644	0.0183173	40.968	3	KGEDS(0.918)S(0.082)DDKVVVTK	-1.0885	1.069	1.078	0.881	1.591	0.909	0.975	0.807	0.799	1.053	0.985	0.641	1.316	1.091	0.919	0.837	0.827	1.015	1.094	1.374	1.209	0.833	1.061	0.964	0.966	1.227	0.049921
A2ASS6	25521	T	Titin OS=Mus musculus OX=10090 GN=Ttn PE=1 SV=1	Ttn	0.999583	1.21841e-06	107.65	4	VLDRPGPPEGPVQVTGVT(1)AEK	0.7185	0.965	0.898	0.982	0.938	1.137	1.15	0.973	0.982	1.015	1.039	1.04	1.02	1.02	1.033	1.006	1.014	0.951	0.864	0.944	0.92	1.115	1.113	0.967	0.968	0.884	0.0501706
Q6NZJ6	1231	S	Eukaryotic translation initiation factor 4 gamma 1 OS=Mus musculus OX=10090 GN=Eif4g1 PE=1 SV=1	Eif4g1	0.999999	6.52158e-05	111.83	2	EATLPPVS(1)PPK	-0.1138	1.033	0.968	1.288	1.132	0.827	0.951	1.063	0.863	0.935	0.958	0.947	0.857	1.01	0.981	0.993	0.885	1.105	1.01	1.36	1.321	0.819	0.969	1.07	0.975	1.251	0.0502506
Q9QXZ0	280	S	Microtubule-actin cross-linking factor 1 OS=Mus musculus OX=10090 GN=Macf1 PE=1 SV=2	Macf1	1	0.000440024	68.41	3	LLDAEDVDVPS(1)PDEK	1.1353	0.955	0.995	0.82	1.154	0.795	0.969	1.19	1.129	1.496	1.419			0.883	0.932			0.638	0.701			0.9	1.04			0.69	0.0504869
P10637	58	T	Microtubule-associated protein tau OS=Mus musculus OX=10090 GN=Mapt PE=1 SV=3	Mapt	0.786259	1.25448e-07	129.44	2	S(0.21)T(0.786)PT(0.003)AEDVTAPLVDER	-3.9568	0.959	1.018	1.095	0.97	0.916	0.86	1.147	1.082	0.872	0.931	0.922	0.859	0.987	0.895	1.033	1.03	1.1	1.093	1.188	1.129	0.928	0.961	1.11	1.05	1.114	0.050723
Q7TQ95	316	S	Endoplasmic reticulum junction formation protein lunapark OS=Mus musculus OX=10090 GN=Lnpk PE=1 SV=1	Lnpk	1	0.000588343	91.313	3	LPEFS(1)FEKR	2.0536	0.891	0.865	0.807	0.875	1.152	1.136	1.214	1.03	0.918	0.949			1.034	1.054			0.971	0.911			1.114	1.078			0.859	0.0509094
Q62261	2160	S	Spectrin beta chain, non-erythrocytic 1 OS=Mus musculus OX=10090 GN=Sptbn1 PE=1 SV=2	Sptbn1	0.992593	2.7684e-13	153.65	3	T(0.764)S(0.241)S(0.993)KES(0.396)S(0.607)PVPSPTLDR	-0.47236	1.111	1.114	1.048	1.064	1.036	0.945	0.837	0.929	1.059	1.045	0.987	0.976	1.03	0.999	0.884	0.883	1.049	1.066	1.062	1.09	1.006	0.946	0.947	1.052	1.08	0.0510527
Q8BWB1	418	S	Synaptopodin 2-like protein OS=Mus musculus OX=10090 GN=Synpo2l PE=1 SV=1	Synpo2l	0.995072	5.08088e-31	178.33	3	VASSSQELAQVGPAAMLNGQS(0.005)LQS(0.995)PPR	0.36201	1.024	1.051	1.094	0.955	0.962	0.945	1.076	0.957	0.904	0.997	0.967	0.876	0.965	0.906	0.994	1.006	1.133	1.054	1.131	1.09	0.997	1.043	1.082	0.951	1.082	0.0510837
A2ASS6	1408	S	Titin OS=Mus musculus OX=10090 GN=Ttn PE=1 SV=1	Ttn	0.977666	0.0135766	53.756	3	IRS(0.022)VS(0.978)PR	-0.051437	1.032	0.918	0.887	0.937	1.027	1.157	1.086	0.97	1.015	1.039	1.04	1.02	1.02	1.033	1.006	1.014	1.017	0.884	0.853	0.919	1.007	1.12	1.08	0.957	0.882	0.0511619
Q5NBX1	314	S	Protein cordon-bleu OS=Mus musculus OX=10090 GN=Cobl PE=1 SV=1	Cobl	0.999652	3.94599e-05	97.542	3	SLTLGPSLS(0.001)LGNIS(1)GVS(1)MK	-0.31744	1.003	1.269	1.142	0.997	0.975	0.941	0.76	0.992	0.863	0.785	0.903	0.82	0.977	0.843	1.156	0.973	1.162	1.617	1.265	1.216	0.998	1.116	0.657	1.02	1.387	0.0511905
Q5NBX1	317	S	Protein cordon-bleu OS=Mus musculus OX=10090 GN=Cobl PE=1 SV=1	Cobl	0.999669	3.94599e-05	97.542	3	SLTLGPSLS(0.001)LGNIS(1)GVS(1)MK	-0.31744	1.003	1.269	1.142	0.997	0.975	0.941	0.76	0.992	0.863	0.785	0.903	0.82	0.977	0.843	1.156	0.973	1.162	1.617	1.265	1.216	0.998	1.116	0.657	1.02	1.387	0.0511905
P21550	236	Y	Beta-enolase OS=Mus musculus OX=10090 GN=Eno3 PE=1 SV=3	Eno3	1	0.000216808	103.76	2	TAIQAAGY(1)PDK	-1.8973	0.944	1.037	1.058	1.079	0.882	0.93	1.089	1.032	0.974	0.986	0.946	0.969	0.933	1.001	1.117	1.015	0.969	1.052	1.118	1.114	0.945	0.929	0.975	1.017	1.1	0.0514706
A2ASS6	28115	S	Titin OS=Mus musculus OX=10090 GN=Ttn PE=1 SV=1	Ttn	0.933669	0.000188277	107.46	2	AWVS(0.934)VT(0.066)NNCNR	-1.4171	0.98	0.911	0.899	0.991	1.101	1.147	0.938	1.043	1.015	1.039	1.04	1.02	1.02	1.033	1.006	1.014	0.966	0.877	0.864	0.972	1.079	1.11	0.932	1.029	0.887	0.0515577
Q8BI84	1566	S	Transport and Golgi organization protein 1 homolog OS=Mus musculus OX=10090 GN=Mia3 PE=1 SV=2	Mia3	0.99998	0.00337112	57.434	2	KLS(1)QEEYER	0.81838	0.903	0.702	1.031	0.762	1.355	1.12	1.153	0.974	1.02	0.951	1.026	1.017	0.918	0.897	1.081	1.096	0.885	0.738	1.005	0.749	1.476	1.249	1.067	0.889	0.721	0.0516749
A2AAJ9	5703	T	Obscurin OS=Mus musculus OX=10090 GN=Obscn PE=1 SV=3	Obscn	0.99999	5.76793e-78	264.83	2	EPT(1)LDS(0.982)IS(0.018)ELPEEDSR	0.23052	1.213	1.022	1.133	1.005	0.929	0.861	1.016	0.928	1.002	1.027	1.021	0.949	1.023	1.001	0.953	0.989	1.211	0.995	1.11	1.059	0.908	0.86	1.066	0.938	1.16	0.0520035
Q62234	16	S	Myomesin-1 OS=Mus musculus OX=10090 GN=Myom1 PE=1 SV=2	Myom1	0.918567	0.0114504	45.992	3	S(0.002)HQHY(0.069)DLS(0.919)Y(0.011)R	0.48005	0.759	0.914	0.931	1.032	0.978	1.198	0.995	1.171	0.987	1.033	1.019	1.016	1.022	1.034	0.98	0.998	0.769	0.885	0.914	1.016	0.957	1.159	1.015	1.173	0.833	0.0520114
A2ASS6	22922	S	Titin OS=Mus musculus OX=10090 GN=Ttn PE=1 SV=1	Ttn	0.985094	0.0020199	72.321	2	S(0.015)DS(0.985)GPYPLTAK	-0.32919	0.79	1.066	0.915	0.955	1.133	1.041	1.058	1.031	1.015	1.039	1.04	1.02	1.02	1.033	1.006	1.014	0.778	1.026	0.88	0.936	1.111	1.008	1.052	1.017	0.864	0.052115
A2ASS6	29299	S	Titin OS=Mus musculus OX=10090 GN=Ttn PE=1 SV=1	Ttn	0.999985	8.53813e-10	129.11	3	GEQAWS(1)HAGISK	-0.93468	0.81	1.029	0.838	0.993	1.073	1.175	0.995	1.061	1.015	1.039	1.04	1.02	1.02	1.033	1.006	1.014	0.798	0.99	0.806	0.974	1.052	1.137	0.989	1.046	0.845	0.0522903
A2ASS6	18753	S	Titin OS=Mus musculus OX=10090 GN=Ttn PE=1 SV=1	Ttn	0.892997	3.95091e-10	136.39	2	DIWMPVT(0.107)S(0.893)ASAK	-0.65746	0.896	0.952	0.903	1.051	1.014	1.145	1.004	1.04	1.015	1.039	1.04	1.02	1.02	1.033	1.006	1.014	0.883	0.916	0.868	1.03	0.994	1.108	0.998	1.026	0.896	0.05233
G5E8K5	1883	S	Ankyrin-3 OS=Mus musculus OX=10090 GN=Ank3 PE=1 SV=1	Ank3	0.998223	1.19561e-06	120.77	3	T(0.001)EEPVS(0.998)PLTAYQK	1.7037	0.991	0.922	1.443	1.595	0.829	0.757	0.924	0.748	1.032	1.011	0.982	0.997	1.054	1.092	0.955	1.048	0.96	0.912	1.469	1.6	0.787	0.693	0.968	0.714	1.563	0.0524489
A2ASS6	17904	T	Titin OS=Mus musculus OX=10090 GN=Ttn PE=1 SV=1	Ttn	1	0.00133199	90.348	3	DQT(1)CPPAIELK	-4.2552	0.834	0.946	0.886	1.071	1.014	1.154	1.026	1.064	1.015	1.039	1.04	1.02	1.02	1.033	1.006	1.014	0.822	0.91	0.852	1.05	0.994	1.117	1.02	1.049	0.869	0.052591
E9PV24	330	S	Fibrinogen alpha chain OS=Mus musculus OX=10090 GN=Fga PE=1 SV=1	Fga	0.75542	8.59361e-05	74.876	3	NPGT(0.041)T(0.198)GS(0.755)DGT(0.005)GDWGTGSPR	-0.11661	1.15	1.059	0.79	0.776	1	1.153	0.898	1.162	1.339	1.554	1.662	1.162	1.28	1.212	1.01	1.093	0.859	0.681	0.475	0.668	0.781	0.951	0.889	1.063	0.728	0.0525976
E9PZQ0	4501	T	Ryanodine receptor 1 OS=Mus musculus OX=10090 GN=Ryr1 PE=1 SV=1	Ryr1	1	8.55556e-45	188.67	4	LGVDGEEEEPPPEPEPEPEPEPEKADT(1)ENGEK	1.3055	1.103	0.952	1.119	1.205	0.944	1.016	0.953	0.822	0.997	0.969	1.01	0.975	0.994	0.988	0.969	0.972	1.106	0.982	1.108	1.236	0.95	1.028	0.983	0.846	1.164	0.0526473
Q8R429	473	S	Sarcoplasmic/endoplasmic reticulum calcium ATPase 1 OS=Mus musculus OX=10090 GN=Atp2a1 PE=1 SV=1	Atp2a1	1	0.00142994	90.697	3	ANACNS(1)VIR	-0.1641	0.904	1.026	0.835	0.855	1.025	1	1.185	1.142	1.011	1.015	1.021	0.988	1.024	1.067	0.991	0.995	0.894	1.011	0.818	0.865	1.001	0.937	1.196	1.148	0.838	0.0528012
Q8R146	187	S	Acylamino-acid-releasing enzyme OS=Mus musculus OX=10090 GN=Apeh PE=1 SV=3	Apeh	0.994042	3.64057e-06	119.46	4	ALDVS(0.006)AS(0.994)DEEMARPK	0.67755	0.996	1.139	0.899	1.054	0.92	1.064	0.926	1.031	0.952	0.944	0.829	0.955	1.006	1.002	0.952	0.996	1.046	1.207	1.084	1.104	0.915	1.062	0.973	1.035	1.114	0.0529058
Q9EPE9	896	S	Manganese-transporting ATPase 13A1 OS=Mus musculus OX=10090 GN=Atp13a1 PE=1 SV=2	Atp13a1	0.999754	0.00192174	73.927	2	DS(1)PVLSNSGPR	-0.51754	0.949	1.08	1.361	1.13	1.019	0.851	0.734	0.997	0.816	0.795	1.075	1.048	0.919	0.873	0.977	0.968	1.163	1.358	1.266	1.078	1.109	0.975	0.751	1.03	1.259	0.0531612
Q62234	160	S	Myomesin-1 OS=Mus musculus OX=10090 GN=Myom1 PE=1 SV=2	Myom1	1	0.00144965	71.03	2	QVHIS(1)GIR	-1.3822	1.176	1.191	1.09	1.095	0.686	1.124	0.932	0.819	0.987	1.033	1.019	1.016	1.022	1.034	0.98	0.998	1.191	1.153	1.07	1.078	0.671	1.087	0.951	0.821	1.273	0.0534358
A2ASS6	20770	T	Titin OS=Mus musculus OX=10090 GN=Ttn PE=1 SV=1	Ttn	0.962788	3.60533e-19	167.85	3	DSGYYSLTAENSS(0.001)GS(0.036)DT(0.963)QK	0.57391	0.703	1.036	0.762	0.971	1.071	1.201	1.046	1.145	1.015	1.039	1.04	1.02	1.02	1.033	1.006	1.014	0.693	0.997	0.733	0.952	1.05	1.163	1.04	1.129	0.77	0.0534609
A2ASS6	27341	T	Titin OS=Mus musculus OX=10090 GN=Ttn PE=1 SV=1	Ttn	0.980343	1.98238e-07	166.24	2	LT(0.98)T(0.019)GS(0.001)EYQFR	-0.72	0.821	1.038	0.783	0.985	1.164	1.152	0.948	1.076	1.015	1.039	1.04	1.02	1.02	1.033	1.006	1.014	0.809	0.999	0.753	0.966	1.141	1.115	0.942	1.061	0.828	0.0538055
P26443	450	S	Glutamate dehydrogenase 1, mitochondrial OS=Mus musculus OX=10090 GN=Glud1 PE=1 SV=1	Glud1	0.997951	0.00151901	65.179	3	NLNHVS(0.998)Y(0.002)GR	-3.1284	0.849	0.985	0.967	1.053	0.921	1.199	1.128	0.919	1.125	1.154	1.135	1.187	1.014	1.011	0.851	0.954	0.755	0.854	0.852	0.887	0.908	1.186	1.325	0.963	0.764	0.0538615
A2ASS6	13228	S	Titin OS=Mus musculus OX=10090 GN=Ttn PE=1 SV=1	Ttn	0.96433	2.05963e-07	121.82	4	GELLRPS(0.964)PT(0.036)CEIK	-0.051707	0.966	0.92	0.976	1.009	1.112	1.042	0.974	1.028	1.015	1.039	1.04	1.02	1.02	1.033	1.006	1.014	0.952	0.885	0.938	0.989	1.09	1.009	0.968	1.014	0.922	0.0539181
P19246	757	S	Neurofilament heavy polypeptide OS=Mus musculus OX=10090 GN=Nefh PE=1 SV=3	Nefh	1	0.000117487	108.71	3	S(1)PGEAKS(1)PAEAKS(1)PAEAK	0.89647	1.285	1.105	0.557	1.597	1.052	0.88	0.779	0.825	1.161	1.007	0.582	1.313	1.135	1.03	0.769	0.844	1.107	1.097	0.957	1.216	0.927	0.854	1.013	0.977	1.161	0.0539924
P53986	210	S	Monocarboxylate transporter 1 OS=Mus musculus OX=10090 GN=Slc16a1 PE=1 SV=1	Slc16a1	1	4.23403e-15	168.64	2	LKS(1)KES(1)LQEAGK	0.49993	1.145	1.189	1.282	1.124	0.76	0.901	0.879	0.869	1.134	0.971	1.097	1.131	0.96	0.889	0.886	1.037	1.01	1.225	1.169	0.994	0.792	1.013	0.992	0.838	1.21	0.0541735
A2ASS6	19163	T	Titin OS=Mus musculus OX=10090 GN=Ttn PE=1 SV=1	Ttn	1	3.74338e-10	158.42	3	HLT(1)EGNQYLFR	-0.56502	0.775	0.98	0.834	1.026	1.056	1.281	1.003	1.018	1.015	1.039	1.04	1.02	1.02	1.033	1.006	1.014	0.764	0.943	0.802	1.006	1.035	1.24	0.997	1.004	0.822	0.0542997
Q3TWW8	303	S	Serine/arginine-rich splicing factor 6 OS=Mus musculus OX=10090 GN=Srsf6 PE=1 SV=1	Srsf6	0.99999	7.19074e-05	111.59	3	S(1)HS(1)PLPAPPSK	3.3232	1.146	1.018	1.231	0.953	0.923	1.005	0.94	0.897	1.347	1.052	1.031	0.935	1.171	1.29	1.003	1.134	0.851	0.968	1.194	1.019	0.788	0.779	0.937	0.791	1.224	0.0543176
Q8BWB1	714	T	Synaptopodin 2-like protein OS=Mus musculus OX=10090 GN=Synpo2l PE=1 SV=1	Synpo2l	0.807668	0.000201871	70.837	4	T(0.975)PPPT(0.808)T(0.18)PKT(0.037)PPPVAPK	0.45491	1.014	0.887	1.586	1.616	0.833	0.679	0.926	0.702	0.904	0.997	0.967	0.876	0.965	0.906	0.994	1.006	1.122	0.89	1.64	1.845	0.863	0.749	0.932	0.698	1.696	0.0543223
A2ASS6	21724	S	Titin OS=Mus musculus OX=10090 GN=Ttn PE=1 SV=1	Ttn	0.999648	7.24965e-05	108.9	2	S(1)LSLQYSTK	0.19604	0.858	0.805	0.992	0.997	1.145	1.254	0.983	0.976	1.015	1.039	1.04	1.02	1.02	1.033	1.006	1.014	0.845	0.775	0.954	0.977	1.123	1.214	0.977	0.963	0.83	0.0543735
Q5XKE0	616	T	Myosin-binding protein C, fast-type OS=Mus musculus OX=10090 GN=Mybpc2 PE=1 SV=1	Mybpc2	0.999996	0.00345266	57.41	3	VT(1)NPVGEDVASIFLR	0.39443	0.839	1.196	1.199	1.622	0.695	0.761	1.175	0.668	0.967	1.016	0.995	0.985	1.039	1.072	1.038	1.037	0.868	1.177	1.205	1.647	0.669	0.71	1.132	0.644	1.552	0.0544589
Q9WUZ5	60	S	Troponin I, slow skeletal muscle OS=Mus musculus OX=10090 GN=Tnni1 PE=1 SV=3	Tnni1	0.971922	3.02904e-17	179.66	3	GLS(0.028)LS(0.972)ALQDLCR	1.7086	0.812	1.317	1.083	1.182	0.996	0.89	0.91	0.88	1.199	1.56	1.88	1.505	0.845	0.763	1.03	1.142	0.677	0.844	0.576	0.785	1.179	1.166	0.883	0.771	0.721	0.0544738
Q5SX39	668	S	Myosin-4 OS=Mus musculus OX=10090 GN=Myh4 PE=2 SV=1	Myh4	0.885103	0.000129697	75.018	3	S(0.885)T(0.115)HPHFVR	-0.12478	1.16	1.009	1.264	0.995	0.907	0.969	0.931	0.891	0.985	1.017	0.998	0.988	1	1.033	0.994	0.983	1.178	0.992	1.267	1.007	0.907	0.938	0.937	0.906	1.205	0.0546795
P19246	721	S	Neurofilament heavy polypeptide OS=Mus musculus OX=10090 GN=Nefh PE=1 SV=3	Nefh	1	0.00329257	69.747	3	S(1)PAAVKS(1)PAEAK	0.12557	1.318	1.001	0.633	1.608	1.069	0.846	0.813	0.813	1.161	1.007	0.582	1.313	1.135	1.03	0.769	0.844	1.135	0.994	1.088	1.225	0.942	0.821	1.057	0.963	1.174	0.0547348
P19246	727	S	Neurofilament heavy polypeptide OS=Mus musculus OX=10090 GN=Nefh PE=1 SV=3	Nefh	1	0.00329257	69.747	3	S(1)PAAVKS(1)PAEAK	0.12557	1.318	1.001	0.633	1.608	1.069	0.846	0.813	0.813	1.161	1.007	0.582	1.313	1.135	1.03	0.769	0.844	1.135	0.994	1.088	1.225	0.942	0.821	1.057	0.963	1.174	0.0547348
Q9Z1E4	657	S	Glycogen [starch] synthase, muscle OS=Mus musculus OX=10090 GN=Gys1 PE=1 SV=2	Gys1	1	2.76109e-59	250.98	2	HS(0.015)S(0.985)PHQS(1)EDEEEPR	-1.2137	1.185	0.949	1.165	1.017	0.982	0.883	0.989	0.938	1.053	1.013	0.938	0.939	1.112	1.031	0.961	1.011	1.125	0.937	1.242	1.083	0.883	0.856	1.029	0.928	1.187	0.05487
P07310	108	T	Creatine kinase M-type OS=Mus musculus OX=10090 GN=Ckm PE=1 SV=1	Ckm	1	3.10062e-05	107.69	4	HKT(1)DLNHENLK	0.45289	1.032	0.969	1.2	1	0.731	1.017	1.065	1.064	0.905	0.922	0.911	0.94	0.915	0.958	1.132	1.078	1.14	1.051	1.317	1.064	0.799	1.062	0.941	0.987	1.207	0.0549063
O08539	298	S	Myc box-dependent-interacting protein 1 OS=Mus musculus OX=10090 GN=Bin1 PE=1 SV=1	Bin1	0.999998	8.21007e-48	223.11	3	GNKS(1)PS(1)PPPDGS(0.997)PAAT(0.003)PEIR	0.21871	0.888	0.944	0.933	0.908	1.029	1.02	1.182	1.089	0.874	0.87	0.928	0.89	0.889	0.946	1.07	1.033	1.016	1.085	1.005	1.02	1.157	1.078	1.105	1.054	0.939	0.0550692
Q5DTJ9	415	S	Myopalladin OS=Mus musculus OX=10090 GN=Mypn PE=1 SV=2	Mypn	0.999838	1.76423e-36	197.46	3	VSTVQQCQS(1)PTNYLQGLNGK	0.36241	1.033	1.149	1.146	1.024	1.038	0.908	0.886	0.907	0.955	1	1.022	1.054	0.968	0.989	1.061	1.015	1.082	1.149	1.121	0.972	1.072	0.918	0.835	0.894	1.163	0.0551094
A2ASS6	27342	T	Titin OS=Mus musculus OX=10090 GN=Ttn PE=1 SV=1	Ttn	0.968299	1.98238e-07	166.24	3	LT(0.003)T(0.968)GS(0.029)EYQFR	-1.1371	0.804	1.019	0.789	1.004	1.129	1.165	0.977	1.078	1.015	1.039	1.04	1.02	1.02	1.033	1.006	1.014	0.792	0.981	0.759	0.984	1.107	1.128	0.971	1.063	0.824	0.0551202
Q5XKE0	548	S	Myosin-binding protein C, fast-type OS=Mus musculus OX=10090 GN=Mybpc2 PE=1 SV=1	Mybpc2	0.999954	2.55386e-10	137.45	2	TSDNS(1)IVVVAGNK	1.0315	0.78	0.876	0.868	1.038	1.093	1.219	0.99	1.108	0.967	1.016	0.995	0.985	1.039	1.072	1.038	1.037	0.807	0.862	0.872	1.054	1.052	1.137	0.954	1.068	0.854	0.0551879
O88990	722	S	Alpha-actinin-3 OS=Mus musculus OX=10090 GN=Actn3 PE=2 SV=1	Actn3	1	2.05794e-07	125.54	3	HTVYS(1)MEHIR	-0.262	0.959	0.994	0.907	0.962	0.966	1.04	1.089	1.088	0.974	0.996	1.034	1.001	0.977	1.017	1.021	1.026	0.985	0.998	0.877	0.961	0.989	1.023	1.067	1.06	0.923	0.0552849
O88990	185	S	Alpha-actinin-3 OS=Mus musculus OX=10090 GN=Actn3 PE=2 SV=1	Actn3	0.752947	7.76792e-05	101.3	3	NVNVQNFHT(0.247)S(0.753)WK	-0.44132	0.922	0.95	0.847	0.889	1.197	1.167	1.104	0.917	0.974	0.996	1.034	1.001	0.977	1.017	1.021	1.026	0.947	0.954	0.819	0.888	1.225	1.147	1.081	0.894	0.83	0.0554117
A2ASS6	269	S	Titin OS=Mus musculus OX=10090 GN=Ttn PE=1 SV=1	Ttn	1	0.00105168	62.002	2	S(1)RS(1)PT(1)PPS(1)IAAK	-0.47146	0.893	0.982	0.92	1.026	1.015	1.094	0.969	1.104	1.015	1.039	1.04	1.02	1.02	1.033	1.006	1.014	0.88	0.945	0.885	1.006	0.995	1.059	0.963	1.089	0.905	0.0555585
P48962	42	S	ADP/ATP translocase 1 OS=Mus musculus OX=10090 GN=Slc25a4 PE=1 SV=4	Slc25a4	1	0.000173744	93.228	3	LLLQVQHAS(1)K	2.0182	1.228	0.775	1.452	1.259	1.027	0.879	0.795	0.787	1	0.949	1.005	1.005	1.097	0.998	0.962	0.988	1.228	0.817	1.445	1.253	0.936	0.881	0.826	0.797	1.379	0.0558399
Q00PI9	159	S	Heterogeneous nuclear ribonucleoprotein U-like protein 2 OS=Mus musculus OX=10090 GN=Hnrnpul2 PE=1 SV=2	Hnrnpul2	0.999953	5.70886e-62	225.23	3	S(1)GDET(0.998)PGS(0.002)EAPGDK	0.39505	1.111	1.116	1.116	1.205	0.899	0.837	0.844	0.981	1.056	1.31	0.982	1.111	1.04	1.004	1.141	1.031	1.052	0.852	1.136	1.085	0.864	0.834	0.74	0.952	1.217	0.0559647
Q5SX39	607	T	Myosin-4 OS=Mus musculus OX=10090 GN=Myh4 PE=2 SV=1	Myh4	1	8.46855e-05	100.39	4	NKDPLNET(1)VVGLYQK	0.16258	0.935	0.932	1.023	0.921	0.957	1.109	1.094	1.052	0.985	1.017	0.998	0.988	1	1.033	0.994	0.983	0.949	0.916	1.025	0.932	0.957	1.074	1.101	1.07	0.91	0.0559849
Q9WVT6	325	S	Carbonic anhydrase 14 OS=Mus musculus OX=10090 GN=Ca14 PE=1 SV=1	Ca14	0.999969	0.00192933	94.66	2	S(1)VVFTSAR	-0.82913	1.278	1.19	1.21	1.244	0.737	0.823	0.955	0.742	1.248	1.237			1.033	1.025			1.024	0.962			0.713	0.803			1.31	0.0561289
Q6P9Q4	502	S	FH1/FH2 domain-containing protein 1 OS=Mus musculus OX=10090 GN=Fhod1 PE=1 SV=3	Fhod1	0.987225	0.00449977	77.124	2	T(0.003)PQS(0.987)PVS(0.009)R	-1.2049	1.16	1.077	0.974	1.02	0.894	0.872	1.168	0.911	0.995	0.975	0.934	0.888	0.95	0.934	1.032	0.97	1.166	1.105	1.043	1.149	0.941	0.934	1.132	0.939	1.131	0.0562272
A2ASS6	19334	T	Titin OS=Mus musculus OX=10090 GN=Ttn PE=1 SV=1	Ttn	0.805015	0.00118321	93.345	2	WT(0.805)T(0.195)DGTEIK	-0.62943	1.034	0.799	0.899	0.943	1.134	1.195	0.944	1.062	1.015	1.039	1.04	1.02	1.02	1.033	1.006	1.014	1.019	0.769	0.864	0.925	1.112	1.157	0.938	1.047	0.841	0.0573285
Q70KF4	767	S	Cardiomyopathy-associated protein 5 OS=Mus musculus OX=10090 GN=Cmya5 PE=1 SV=2	Cmya5	0.951082	3.7837e-14	155.2	2	ET(0.044)S(0.951)PS(0.005)PLSPEVEHR	0.63139	0.859	0.85	0.938	0.783	1.477	1.235	0.863	0.975	0.976	0.999	0.982	0.957	0.986	1.007	0.961	0.937	0.88	0.851	0.955	0.818	1.498	1.226	0.898	1.041	0.751	0.0573983
Q9JLV1	274	S	BAG family molecular chaperone regulator 3 OS=Mus musculus OX=10090 GN=Bag3 PE=1 SV=2	Bag3	1	0.00949581	55.335	3	AAS(1)PFRS(1)PVR	-0.22051	1.032	1.089	0.863	0.798	1.024	0.923	1.088	1.175	1.1	1.045	0.955	0.975	0.973	0.948	0.978	0.939	0.938	1.042	0.904	0.818	1.052	0.974	1.112	1.251	0.843	0.0579604
Q5SX39	1241	T	Myosin-4 OS=Mus musculus OX=10090 GN=Myh4 PE=2 SV=1	Myh4	0.973353	4.95408e-05	109.04	3	MEIDDLAS(0.001)NMET(0.973)VS(0.025)K	-0.092902	1.001	0.914	0.714	0.923	1.185	1.003	1.029	1.193	0.985	1.017	0.998	0.988	1	1.033	0.994	0.983	1.016	0.899	0.715	0.934	1.185	0.971	1.035	1.214	0.809	0.0580092
O55103	848	S	Periaxin OS=Mus musculus OX=10090 GN=Prx PE=1 SV=1	Prx	0.999995	1.83777e-08	133.84	3	VPS(1)VEIVTPQLPTVEVEK	0.41542	1.059	1.047	0.789	1.332	1.196	1.007	0.834	0.799	1.08	0.898	0.608	1.284	1.181	1.059	0.873	0.907	0.981	1.166	1.298	1.037	1.013	0.951	0.955	0.881	1.179	0.0581529
Q3UZA1	246	S	CapZ-interacting protein OS=Mus musculus OX=10090 GN=Rcsd1 PE=1 SV=1	Rcsd1	0.894067	0.00014124	81.357	3	NT(0.006)CNS(0.894)T(0.1)EKPEELVR	-0.33913	1.008	0.958	1.446	1.589	0.814	0.859	0.864	0.678	0.89	1.096	0.852	0.902	0.987	1.033	1.008	0.948	1.133	0.874	1.697	1.762	0.825	0.832	0.857	0.715	1.693	0.0588299
A2ASS6	288	S	Titin OS=Mus musculus OX=10090 GN=Ttn PE=1 SV=1	Ttn	1	2.91266e-20	165.32	2	QQS(1)PS(1)PIRHS(1)PS(1)PVR	-0.13791	1.015	0.967	1.015	0.927	1.06	1.017	1.004	1.031	1.015	1.039	1.04	1.02	1.02	1.033	1.006	1.014	1	0.931	0.976	0.909	1.039	0.985	0.998	1.017	0.945	0.0589974
A2ASS6	18231	S	Titin OS=Mus musculus OX=10090 GN=Ttn PE=1 SV=1	Ttn	1	1.38762e-14	144.4	2	SSVDLEWS(1)PPLK	-0.34501	0.921	0.943	0.998	0.945	1.083	1.191	0.955	0.985	1.015	1.039	1.04	1.02	1.02	1.033	1.006	1.014	0.907	0.908	0.96	0.926	1.062	1.153	0.949	0.971	0.895	0.0590336
P09411	354	S	Phosphoglycerate kinase 1 OS=Mus musculus OX=10090 GN=Pgk1 PE=1 SV=4	Pgk1	1	0.000543533	126.19	3	S(1)LMDEVVK	-0.2682	0.78	0.945	0.921	0.909	0.946	1.11	1.149	1.206	0.905	0.912	0.946	0.981	0.899	0.924	1.172	1.077	0.862	1.036	0.974	0.927	1.052	1.201	0.98	1.12	0.873	0.0590428
A2ASS6	24192	T	Titin OS=Mus musculus OX=10090 GN=Ttn PE=1 SV=1	Ttn	0.943751	4.46126e-07	123.63	3	FKT(0.056)T(0.944)GLEEGIEYEFR	-0.92097	0.968	0.983	1.016	0.962	0.969	1.075	1.045	1.015	1.015	1.039	1.04	1.02	1.02	1.033	1.006	1.014	0.954	0.946	0.977	0.943	0.95	1.041	1.039	1.001	0.948	0.0591047
Q5SX39	419	T	Myosin-4 OS=Mus musculus OX=10090 GN=Myh4 PE=2 SV=1	Myh4	0.999854	0.000275735	90.464	3	GQT(1)VQQVYNSVGALAK	0.39582	1.213	1.164	1.33	0.852	0.858	0.888	0.844	0.981	0.985	1.017	0.998	0.988	1	1.033	0.994	0.983	1.231	1.145	1.333	0.862	0.858	0.86	0.849	0.998	1.282	0.059215
Q80XI3	314	S	Eukaryotic translation initiation factor 4 gamma 3 OS=Mus musculus OX=10090 GN=Eif4g3 PE=1 SV=2	Eif4g3	0.982053	5.35001e-33	181.63	3	EEDAPPVPS(0.982)PT(0.007)S(0.009)CT(0.002)AASGPSLTDNSDICK	0.12238	1.022	1.052	1.193	1.193	0.891	1.007	0.791	0.958	0.994	0.924	0.976	0.948	1.086	0.925	0.856	0.912	1.028	1.139	1.222	1.258	0.82	1.089	0.924	1.05	1.197	0.0592453
Q8R1B4	39	S	Eukaryotic translation initiation factor 3 subunit C OS=Mus musculus OX=10090 GN=Eif3c PE=1 SV=1	Eif3c	0.999999	5.16194e-40	216.35	4	QPLLLS(1)EDEEDTKR	-0.82886	1.064	1.077	1.086	1.038	0.976	0.975	0.923	0.939	0.973	1.109	1.143	0.984	1.02	1.035	1.103	1.012	1.094	0.971	0.95	1.055	0.957	0.942	0.837	0.928	1.111	0.0593943
Q70IV5	780	S	Synemin OS=Mus musculus OX=10090 GN=Synm PE=1 SV=2	Synm	0.911051	2.57266e-26	174.4	3	IDFSTPFQVEEVDDVS(0.089)PS(0.911)PK	1.216	1.052	0.964	1.084	0.993	1.012	1.007	0.983	0.97	1.016	1.001	0.966	1.002	1.075	1.073	1.007	1.043	1.035	0.963	1.122	0.991	0.941	0.938	0.976	0.93	1.086	0.0594127
Q62234	353	Y	Myomesin-1 OS=Mus musculus OX=10090 GN=Myom1 PE=1 SV=2	Myom1	0.999977	4.31035e-10	131.06	3	Y(1)KGELDESLLR	1.1091	0.9	0.841	0.992	1.025	1.039	1.172	0.969	1.075	0.987	1.033	1.019	1.016	1.022	1.034	0.98	0.998	0.912	0.814	0.974	1.009	1.017	1.133	0.989	1.077	0.88	0.0596267
A2ASS6	22341	Y	Titin OS=Mus musculus OX=10090 GN=Ttn PE=1 SV=1	Ttn	0.999999	0.000397848	105.98	3	VSAVNHY(1)GK	-0.026411	0.836	0.9	0.895	0.954	1.309	0.895	1.168	1.031	1.015	1.039	1.04	1.02	1.02	1.033	1.006	1.014	0.824	0.866	0.861	0.935	1.283	0.866	1.161	1.017	0.806	0.05964
A2ASS6	24902	Y	Titin OS=Mus musculus OX=10090 GN=Ttn PE=1 SV=1	Ttn	1	8.8408e-40	219.61	2	VTAENEY(1)GIGLPAR	-0.0079932	0.968	0.832	1.01	0.973	1.085	1.151	0.975	1.033	1.015	1.039	1.04	1.02	1.02	1.033	1.006	1.014	0.954	0.801	0.971	0.954	1.064	1.114	0.969	1.019	0.883	0.0597838
Q8R3Z5	192	S	Voltage-dependent L-type calcium channel subunit beta-1 OS=Mus musculus OX=10090 GN=Cacnb1 PE=1 SV=1	Cacnb1	0.924959	0.000584692	84.602	3	S(0.004)GDNS(0.038)S(0.124)S(0.925)S(0.907)LGDVVT(0.001)GT(0.001)R	0.75986	0.878	0.908	1.044	0.998	0.917	1.035	1.123	1.116	0.873	1.081	1.158	0.972	0.96	0.885	0.983	0.983	1.006	0.84	0.902	1.027	0.955	1.169	1.142	1.135	0.858	0.059857
P06745	109	T	Glucose-6-phosphate isomerase OS=Mus musculus OX=10090 GN=Gpi PE=1 SV=4	Gpi	0.963125	0.00202404	65.895	3	S(0.037)NT(0.963)PIKVDGK	-0.13882	0.982	1.013	1.263	1.039	0.692	0.867	1.239	0.999	0.944	0.917	0.925	0.936	0.951	1.014	1.112	1.069	1.04	1.105	1.365	1.11	0.728	0.855	1.114	0.935	1.272	0.060048
Q9WUB3	549	Y	Glycogen phosphorylase, muscle form OS=Mus musculus OX=10090 GN=Pygm PE=1 SV=3	Pygm	0.986798	0.0414024	51.346	2	FS(0.013)AY(0.987)LER	-3.6967	0.814	0.933	0.765	1.016	1.044	1.101	1.086	1.193	0.922	0.957	0.918	0.921	1.008	1.015	0.981	0.996	0.883	0.975	0.833	1.103	1.036	1.085	1.107	1.198	0.857	0.0602103
Q9QYC0	586	S	Alpha-adducin OS=Mus musculus OX=10090 GN=Add1 PE=1 SV=2	Add1	1	9.11545e-06	117.53	2	QKGS(1)EENLDETR	0.047438	1.195	1.164	0.92	1.088	0.892	0.922	0.994	0.904	1.109	0.994	0.997	1.043	1.037	1.08	0.987	0.981	1.078	1.171	0.923	1.043	0.86	0.854	1.007	0.922	1.157	0.0602188
Q61029	384	S	Lamina-associated polypeptide 2, isoforms beta/delta/epsilon/gamma OS=Mus musculus OX=10090 GN=Tmpo PE=1 SV=4	Tmpo	0.982402	0.0213988	53.237	2	MEES(0.982)FS(0.014)S(0.004)K	0.68158	0.905	0.828	0.997	0.961	1.088	0.971	1.215	1.049	0.961	0.894	0.917	0.95	0.927	0.925	0.834	0.938	0.942	0.926	1.087	1.012	1.174	1.05	1.457	1.118	0.827	0.0605685
A2AAJ9	2941	S	Obscurin OS=Mus musculus OX=10090 GN=Obscn PE=1 SV=3	Obscn	0.999239	0.000561136	82.202	3	DDTPLS(0.999)PS(0.001)EK	-0.064846	1.055	1.084	1.003	1.102	0.927	1.012	0.903	0.979	1.002	1.027	1.021	0.949	1.023	1.001	0.953	0.989	1.053	1.056	0.982	1.161	0.906	1.011	0.948	0.99	1.103	0.0605731
Q61029	59	S	Lamina-associated polypeptide 2, isoforms beta/delta/epsilon/gamma OS=Mus musculus OX=10090 GN=Tmpo PE=1 SV=4	Tmpo	1	0.00144447	63.682	3	NRPPLAAGANS(1)K	0.81747	1.011	0.792	0.82	0.923	0.877	1.046	1.179	1.321	0.961	0.894	0.917	0.95	0.927	0.925	0.834	0.938	1.052	0.886	0.894	0.972	0.946	1.131	1.414	1.408	0.776	0.0605757
Q62407	2442	S	Striated muscle-specific serine/threonine-protein kinase OS=Mus musculus OX=10090 GN=Speg PE=1 SV=2	Speg	0.833966	7.39565e-07	125.51	2	SGDGES(0.166)S(0.834)EGGS(0.322)S(0.678)AR	-0.24161	1.24	1.153	1.021	0.971	0.917	0.844	0.982	0.962	0.971	0.966	0.928	0.898	0.933	1.002	0.913	0.896	1.277	1.194	1.1	1.081	0.983	0.842	1.076	1.074	1.17	0.0606347
Q9QXS1	927	S	Plectin OS=Mus musculus OX=10090 GN=Plec PE=1 SV=3	Plec	1	0.00168944	70.056	3	GHLS(1)GLAK	-0.69968	0.86	0.916	0.837	1.047	0.97	1.177	1.049	1.123	1.012	0.977	0.965	0.987	1.009	0.989	0.983	1.001	0.85	0.938	0.867	1.061	0.961	1.19	1.067	1.122	0.856	0.0606618
P58771	45	S	Tropomyosin alpha-1 chain OS=Mus musculus OX=10090 GN=Tpm1 PE=1 SV=1	Tpm1	1	2.17638e-09	142.91	4	QLEDELVS(1)LQK	-1.2632	0.84	0.993	0.846	1.064	1.12	1.129	0.929	1.068	1.031	1.044	1.035	1.037	1.026	1.052	0.98	0.995	0.815	0.951	0.817	1.026	1.092	1.073	0.948	1.073	0.862	0.0611182
Q91YE8	694	T	Synaptopodin-2 OS=Mus musculus OX=10090 GN=Synpo2 PE=1 SV=2	Synpo2	0.764466	1.48918e-95	257.51	4	ET(0.764)KVS(0.236)PNPELLSLLQNAEGK	-0.67894	1.174	1.115	1.126	0.947	0.803	1.087	0.996	0.853	0.954	1.023	0.977	0.936	1.012	1.035	0.96	0.999	1.231	1.09	1.153	1.012	0.793	1.05	1.038	0.854	1.201	0.0611429
Q5SX39	1243	S	Myosin-4 OS=Mus musculus OX=10090 GN=Myh4 PE=2 SV=1	Myh4	0.987233	8.64838e-73	260.18	3	MEIDDLASNMET(0.013)VS(0.987)K	0.61905	0.851	1.013	0.993	0.957	1.015	1.12	0.998	1.058	0.985	1.017	0.998	0.988	1	1.033	0.994	0.983	0.864	0.996	0.995	0.969	1.015	1.084	1.004	1.076	0.915	0.0611632
P37804	181	S	Transgelin OS=Mus musculus OX=10090 GN=Tagln PE=1 SV=3	Tagln	1	0.00025597	88.224	3	HVIGLQMGS(1)NR	-0.56655	1.061	0.966	0.776	0.842	1.206	0.992	1.075	1.069	1.129	1.074	0.75	1.11	1.177	0.928	0.937	1.056	0.94	0.899	1.035	0.759	1.025	1.069	1.147	1.012	0.854	0.0611696
A2ASS6	30749	S	Titin OS=Mus musculus OX=10090 GN=Ttn PE=1 SV=1	Ttn	0.999944	0.000113438	99.409	3	STVSLIWS(1)APVYDGGSK	0.71172	0.844	0.95	0.862	0.979	1.054	1.329	0.929	1.032	1.015	1.039	1.04	1.02	1.02	1.033	1.006	1.014	0.832	0.914	0.829	0.96	1.033	1.287	0.923	1.018	0.83	0.0615102
A2ASS6	29907	T	Titin OS=Mus musculus OX=10090 GN=Ttn PE=1 SV=1	Ttn	0.999998	0.000651663	87.667	3	LIT(1)GNEYQFR	0.20665	0.816	0.998	0.726	1.021	1.09	1.285	1.035	0.988	1.015	1.039	1.04	1.02	1.02	1.033	1.006	1.014	0.804	0.961	0.698	1.001	1.069	1.244	1.029	0.974	0.803	0.0616203
Q9WV35	15	S	C->U-editing enzyme APOBEC-2 OS=Mus musculus OX=10090 GN=Apobec2 PE=1 SV=1	Apobec2	1	1.21276e-09	121.23	3	EEAAEAAAPAS(1)QNGDDLENLEDPEK	0.12987	0.952	0.983	1.101	1.111	1.049	0.946	0.862	1.06	0.931	0.894	0.843	0.905	0.97	0.968	0.928	1.033	1.023	1.1	1.306	1.228	1.081	0.977	0.929	1.026	1.16	0.0616526
P70670	442	S	Nascent polypeptide-associated complex subunit alpha, muscle-specific form OS=Mus musculus OX=10090 GN=Naca PE=1 SV=2	Naca	0.998817	8.93946e-47	215.53	3	DPAS(0.999)PVT(0.001)SLVVPAAHK	0.62009	1.011	1.015	1.502	1.15	0.819	0.748	1.16	0.77	0.98	1.059	1.012	0.981	0.983	0.97	1.06	1.024	1.032	0.958	1.484	1.172	0.833	0.771	1.094	0.752	1.347	0.0618597
E9PZQ0	1242	S	Ryanodine receptor 1 OS=Mus musculus OX=10090 GN=Ryr1 PE=1 SV=1	Ryr1	1	3.59743e-05	97.059	3	S(1)LPQFEPVPLEHPHYEVAR	0.012714	0.954	0.817	0.844	1.072	0.994	1.124	1.052	1.137	0.997	0.969	1.01	0.975	0.994	0.988	0.969	0.972	0.957	0.843	0.836	1.099	1	1.138	1.086	1.17	0.85	0.0619174
Q924C5	1626	S	Alpha-protein kinase 3 OS=Mus musculus OX=10090 GN=Alpk3 PE=1 SV=1	Alpk3	0.994873	0.00172001	72.835	3	GS(0.005)QLS(0.995)PQPQK	0.13042	0.921	0.842	0.674	0.835	1.073	0.887	1.516	1.185	0.817	0.922	0.886	0.862	0.9	0.848	0.933	1.012	1.127	0.913	0.761	0.969	1.192	1.046	1.625	1.171	0.749	0.0620101
A2ASS6	26753	T	Titin OS=Mus musculus OX=10090 GN=Ttn PE=1 SV=1	Ttn	0.99998	2.31896e-25	174.7	3	FRVT(1)GLTEGHSYEFR	-1.0368	0.924	0.913	0.912	1.055	0.994	1.138	1.075	1.002	1.015	1.039	1.04	1.02	1.02	1.033	1.006	1.014	0.91	0.879	0.877	1.034	0.975	1.102	1.069	0.988	0.895	0.0623638
Q8CI12	248	S	Smoothelin-like protein 2 OS=Mus musculus OX=10090 GN=Smtnl2 PE=1 SV=1	Smtnl2	0.999991	9.84327e-06	118.91	2	S(1)LS(0.996)GS(0.004)GYGAVTAGK	-0.52729	0.889	0.853	0.833	0.876	1.073	1.083	1.245	1.114	0.861	0.809	0.818	0.929	0.939	0.97	1.115	1.096	1.033	1.054	1.018	0.943	1.143	1.116	1.117	1.016	0.922	0.0626723
Q5SX39	1327	S	Myosin-4 OS=Mus musculus OX=10090 GN=Myh4 PE=2 SV=1	Myh4	1	0.00550757	74.987	2	QLEEES(1)KAK	1.0515	0.765	1.032	0.812	1.006	1.096	1.002	1.098	1.15	0.985	1.017	0.998	0.988	1	1.033	0.994	0.983	0.777	1.015	0.814	1.018	1.096	0.97	1.105	1.17	0.835	0.0630904
P13707	326	Y	Glycerol-3-phosphate dehydrogenase [NAD(+)], cytoplasmic OS=Mus musculus OX=10090 GN=Gpd1 PE=1 SV=3	Gpd1	0.999997	1.5765e-05	133.13	2	FPLFTAVY(1)K	2.878	0.882	0.787	1.005	1.053	0.935	1.048	1.083	1.214	0.996	0.959	1.009	1.019	0.896	0.944	1.092	1.068	0.886	0.821	0.996	1.033	1.044	1.11	0.992	1.137	0.872	0.063095
Q9R0Y5	58	S	Adenylate kinase isoenzyme 1 OS=Mus musculus OX=10090 GN=Ak1 PE=1 SV=1	Ak1	1	0.00079186	80.69	2	KLS(1)AIMEK	0.33355	1.025	0.947	1.352	0.953	0.9	0.985	1.067	0.887	0.911	0.885	0.883	0.928	0.902	0.988	1.164	1.113	1.125	1.07	1.531	1.027	0.998	0.997	0.917	0.797	1.281	0.0631194
A2ASS6	25975	Y	Titin OS=Mus musculus OX=10090 GN=Ttn PE=1 SV=1	Ttn	0.999914	6.38913e-55	249.32	2	VENLTEGAIYY(1)FR	1.665	0.889	0.923	0.989	1.023	1.078	1.143	0.964	1.009	1.015	1.039	1.04	1.02	1.02	1.033	1.006	1.014	0.876	0.888	0.951	1.003	1.057	1.106	0.958	0.995	0.903	0.0636392
A2ASS6	34653	S	Titin OS=Mus musculus OX=10090 GN=Ttn PE=1 SV=1	Ttn	0.846087	0.000332398	82.85	3	DT(0.004)T(0.021)VS(0.846)S(0.129)DSVAK	-2.3961	0.818	0.979	0.749	1.053	1.155	1.144	0.941	1.121	1.015	1.039	1.04	1.02	1.02	1.033	1.006	1.014	0.806	0.942	0.72	1.032	1.132	1.107	0.935	1.106	0.818	0.0636633
A2ASS6	26245	S	Titin OS=Mus musculus OX=10090 GN=Ttn PE=1 SV=1	Ttn	0.975964	5.11527e-13	148.06	2	DTTTTNWQMVS(0.976)AT(0.024)VAR	0.7677	0.956	0.977	0.93	1.031	1.036	1.021	0.995	1.075	1.015	1.039	1.04	1.02	1.02	1.033	1.006	1.014	0.942	0.94	0.894	1.011	1.016	0.988	0.989	1.06	0.934	0.063929
A2ASS6	24317	S	Titin OS=Mus musculus OX=10090 GN=Ttn PE=1 SV=1	Ttn	0.963205	8.97704e-48	212.32	2	NAAGVFSEPS(0.001)ES(0.963)T(0.036)GAITAR	0.034322	0.868	0.856	0.867	1.094	1.053	1.217	1.068	0.978	1.015	1.039	1.04	1.02	1.02	1.033	1.006	1.014	0.855	0.824	0.834	1.073	1.032	1.178	1.062	0.964	0.847	0.0640052
P70362	299	S	Ubiquitin recognition factor in ER-associated degradation protein 1 OS=Mus musculus OX=10090 GN=Ufd1 PE=1 SV=2	Ufd1	1	1.67323e-07	125.73	3	FIAFSGEGQS(1)LR	0.0050192	0.897	1.181	0.743	0.767	0.954	1.194	1.213	1.008			0.855	0.954			1.17	1.033			0.869	0.804			1.037	0.976	0.831	0.0640414
E9PZQ0	2754	S	Ryanodine receptor 1 OS=Mus musculus OX=10090 GN=Ryr1 PE=1 SV=1	Ryr1	1	0.00290448	88.495	2	LDS(1)FINK	0.57574	0.818	0.927	0.874	1.079	1.052	1.137	1.007	1.092	0.997	0.969	1.01	0.975	0.994	0.988	0.969	0.972	0.82	0.957	0.865	1.107	1.058	1.151	1.039	1.123	0.858	0.064043
P52480	37	S	Pyruvate kinase PKM OS=Mus musculus OX=10090 GN=Pkm PE=1 SV=4	Pkm	0.999978	0.00065889	95.264	2	LDIDS(1)APITAR	-1.3926	0.825	0.915	0.982	0.739	1.115	1.096	1.163	1.136	0.898	0.905	0.889	0.912	0.953	0.967	1.09	1.031	0.919	1.011	1.105	0.81	1.17	1.133	1.067	1.102	0.86	0.0641995
A2ASS6	25613	S	Titin OS=Mus musculus OX=10090 GN=Ttn PE=1 SV=1	Ttn	0.999995	2.72951e-06	137.89	2	S(1)LEVTNIAK	0.22134	0.98	0.864	1.056	0.891	1.017	1.086	1.135	1.003	1.015	1.039	1.04	1.02	1.02	1.033	1.006	1.014	0.966	0.832	1.015	0.874	0.997	1.051	1.128	0.989	0.885	0.0642551
Q8BWB1	791	T	Synaptopodin 2-like protein OS=Mus musculus OX=10090 GN=Synpo2l PE=1 SV=1	Synpo2l	0.826004	0.00041548	76.759	3	S(0.861)PS(0.27)PT(0.826)PS(0.043)LPPSWK	0.70293	1.059	1.136	1.192	0.904	0.931	1.042	0.932	0.894	0.904	0.997	0.967	0.876	0.965	0.906	0.994	1.006	1.171	1.139	1.233	1.032	0.965	1.15	0.938	0.889	1.161	0.0645472
Q5SX39	1261	S	Myosin-4 OS=Mus musculus OX=10090 GN=Myh4 PE=2 SV=1	Myh4	1	3.49689e-10	182.89	2	TLEDQLS(1)EVK	1.3261	0.877	0.941	0.971	1.042	1.054	1.095	1.019	1.018	0.985	1.017	0.998	0.988	1	1.033	0.994	0.983	0.89	0.925	0.973	1.055	1.054	1.06	1.025	1.036	0.92	0.0646029
A2ASS6	26671	Y	Titin OS=Mus musculus OX=10090 GN=Ttn PE=1 SV=1	Ttn	0.999995	7.47434e-13	152.94	3	Y(1)GIGEALESEPVIACNPYK	0.93749	0.952	0.828	0.903	1.066	1.02	1.153	1.025	1.063	1.015	1.039	1.04	1.02	1.02	1.033	1.006	1.014	0.938	0.797	0.868	1.045	1	1.116	1.019	1.048	0.872	0.0646376
Q8VE91	370	S	Reticulophagy regulator 1 OS=Mus musculus OX=10090 GN=Retreg1 PE=1 SV=2	Retreg1	0.999573	0.00599589	48.623	4	QQLDSAHRPS(1)KER	-0.94884	1.236	1.115	0.753	0.896	0.959	1.004	0.943	1.11	0.764	0.803			0.929	0.891			1.618	1.389			1.032	1.127			1.393	0.0646801
P14152	241	S	Malate dehydrogenase, cytoplasmic OS=Mus musculus OX=10090 GN=Mdh1 PE=1 SV=3	Mdh1	0.953029	4.36099e-07	121.24	3	KLS(0.953)S(0.046)AMS(0.001)AAK	1.032	1.053	0.964	0.924	0.924	1.029	1.08	1.062	0.991	1.049	0.999	0.967	0.941	0.97	0.943	1.056	0.989	1.004	0.965	0.956	0.982	1.061	1.145	1.006	1.002	0.927	0.0647434
A2ASS6	24669	S	Titin OS=Mus musculus OX=10090 GN=Ttn PE=1 SV=1	Ttn	0.999995	6.97171e-09	135.98	3	CDVS(1)VGEWTMCTPPTGINK	-0.49283	1.128	0.948	1.116	1.1	0.944	0.977	0.891	0.987	1.015	1.039	1.04	1.02	1.02	1.033	1.006	1.014	1.111	0.912	1.073	1.078	0.925	0.946	0.886	0.973	1.119	0.0647681
Q5SX40	1291	S	Myosin-1 OS=Mus musculus OX=10090 GN=Myh1 PE=1 SV=1	Myh1	0.991704	0.00635217	65.565	3	LQT(0.005)ES(0.992)GEY(0.001)S(0.003)R	-2.1201	0.924	0.999	0.828	1.046	0.995	1.034	1.019	1.146	1.183	1.051	1.043	1.044	1.041	1.049	0.942	0.994	0.781	0.951	0.794	1.002	0.956	0.986	1.082	1.153	0.845	0.0648875
Q9JKS4	265	S	LIM domain-binding protein 3 OS=Mus musculus OX=10090 GN=Ldb3 PE=1 SV=1	Ldb3	0.814779	0.00191533	68.836	3	RS(0.185)S(0.815)NLQSR	-0.64107	1.018	0.628	0.72	0.843	1.387	0.978	0.861	1.491	1.046	1.013	0.99	1.031	1.019	1.05	0.997	0.94	0.973	0.62	0.727	0.818	1.361	0.931	0.864	1.586	0.662	0.064965
Q60932	78	T	Voltage-dependent anion-selective channel protein 1 OS=Mus musculus OX=10090 GN=Vdac1 PE=1 SV=3	Vdac1	0.999955	1.25028e-06	120.84	3	WT(1)EYGLTFTEK	-0.3009	0.687	0.934	0.859	1.029	1.052	1.136	1.103	1.155	0.972	0.94	1.03	1.021	1.056	1.052	1.034	1.015	0.707	0.994	0.834	1.008	0.996	1.08	1.067	1.138	0.828	0.0652178
Q61171	11	S	Peroxiredoxin-2 OS=Mus musculus OX=10090 GN=Prdx2 PE=1 SV=3	Prdx2	0.860263	6.34433e-05	106.57	3	S(0.86)APDFT(0.14)ATAVVDGAFK	0.30027	0.911	0.898	1.076	1.022	0.982	1.021	1.064	1.063	1.164	1.072	1.012	1.172	0.866	1.005	1.084	1.029	0.783	0.838	1.063	0.872	1.134	1.016	0.982	1.033	0.854	0.0653253
Q8CC35	805	S	Synaptopodin OS=Mus musculus OX=10090 GN=Synpo PE=1 SV=2	Synpo	0.999999	2.55603e-05	107.98	4	PSLYALS(1)PVKEPAK	1.4814	0.917	1.072	1.023	1.308	0.859	0.959	1.095	0.849	1.018	0.978	1.081	1.197	0.99	1.025	1.203	1.048	0.901	1.096	0.946	1.093	0.868	0.936	0.91	0.81	1.145	0.0653539
A2ASS6	13359	T	Titin OS=Mus musculus OX=10090 GN=Ttn PE=1 SV=1	Ttn	1	0.000855379	96.247	2	TSAQLFVT(1)GIR	-0.77051	0.783	0.91	0.779	0.933	1.07	1.305	0.807	1.339	1.015	1.039	1.04	1.02	1.02	1.033	1.006	1.014	0.771	0.876	0.749	0.915	1.049	1.263	0.802	1.321	0.747	0.0655318
A2ASS6	34370	S	Titin OS=Mus musculus OX=10090 GN=Ttn PE=1 SV=1	Ttn	0.898306	3.68521e-56	233.29	2	FS(0.898)CDT(0.102)DGEPVPTVTWLR	-2.1792	0.852	0.914	0.869	1.082	1.112	1.168	0.957	1.041	1.015	1.039	1.04	1.02	1.02	1.033	1.006	1.014	0.839	0.88	0.836	1.061	1.09	1.131	0.951	1.027	0.861	0.0658287
A2ASS6	12678	S	Titin OS=Mus musculus OX=10090 GN=Ttn PE=1 SV=1	Ttn	1	0.00024529	85.554	4	PRPPARPPS(1)PPK	0.027848	0.884	0.989	0.991	0.963	1.079	1.034	0.94	1.128	1.015	1.039	1.04	1.02	1.02	1.033	1.006	1.014	0.871	0.952	0.953	0.944	1.058	1.001	0.934	1.112	0.906	0.0661771
Q9WUB3	473	Y	Glycogen phosphorylase, muscle form OS=Mus musculus OX=10090 GN=Pygm PE=1 SV=3	Pygm	1	4.22893e-06	150.61	2	DFY(1)ELEPHK	0.10374	0.988	0.913	0.906	0.913	1.122	1.048	1.077	1.04	0.922	0.957	0.918	0.921	1.008	1.015	0.981	0.996	1.072	0.954	0.987	0.991	1.113	1.033	1.098	1.044	0.934	0.066285
P70236	28	T	Dual specificity mitogen-activated protein kinase kinase 6 OS=Mus musculus OX=10090 GN=Map2k6 PE=1 SV=1	Map2k6	0.921011	6.08069e-09	139.11	2	EAFEQPQTS(0.003)S(0.076)T(0.921)PPR	0.28161	1.085	1.024	0.965	0.922	0.814	1.002	1.106	1.115			0.943	0.871			0.99	0.967			1.023	1.059			1.117	1.153	0.917	0.066382
Q6ZWR6	8308	S	Nesprin-1 OS=Mus musculus OX=10090 GN=Syne1 PE=1 SV=2	Syne1	0.971242	6.92617e-05	85.737	4	T(0.029)LPS(0.971)EDEEGEEDKEFYLR	2.5681	1.04	1.142	1.212	1.05	0.983	0.861	0.994	0.833	0.898	0.941			1.028	1.048			1.158	1.214			0.956	0.822			1.334	0.0666908
Q8CGB6	455	S	Tensin-2 OS=Mus musculus OX=10090 GN=Tns2 PE=1 SV=1	Tns2	1	4.05039e-62	224.84	4	WDS(1)YENFNQHHEDSVDGALAHTR	0.71197	1.05	1.114	0.702	0.961	1.173	1.126	0.878	0.986	1.086	1.164			1.104	1.105			0.967	0.957			1.062	1.019			0.925	0.0668274
Q9D0F9	483	S	Phosphoglucomutase-1 OS=Mus musculus OX=10090 GN=Pgm1 PE=1 SV=4	Pgm1	0.917659	1.90283e-08	130.89	3	ADNFEYSDPVDGS(0.918)IS(0.082)K	-0.17196	0.99	0.928	1.112	1.018	1.007	1.045	1.027	0.938	0.931	0.883	0.85	0.908	0.958	0.991	1.17	1.114	1.063	1.051	1.308	1.121	1.051	1.054	0.878	0.842	1.188	0.066868
P32848	8	S	Parvalbumin alpha OS=Mus musculus OX=10090 GN=Pvalb PE=1 SV=3	Pvalb	0.999991	0.00325299	95.662	3	SMTDVLS(1)AEDIKK	-0.064076	0.946	0.974	0.863	1.326	0.781	0.942	1.084	1.117	0.744	0.732	0.774	0.777	0.79	0.787	1.003	1.059	1.272	1.331	1.115	1.707	0.989	1.197	1.081	1.055	1.255	0.0671482
Q5SX39	1381	T	Myosin-4 OS=Mus musculus OX=10090 GN=Myh4 PE=2 SV=1	Myh4	0.999997	0.000127731	113.93	2	YET(1)DAIQR	-0.88412	1.046	0.827	0.908	0.901	1.11	1.011	1.197	1.013	0.985	1.017	0.998	0.988	1	1.033	0.994	0.983	1.062	0.813	0.91	0.912	1.11	0.979	1.204	1.031	0.855	0.0673869
A2ASS6	30198	S	Titin OS=Mus musculus OX=10090 GN=Ttn PE=1 SV=1	Ttn	0.980806	6.25631e-09	136.67	3	ADIHT(0.001)T(0.017)DS(0.981)FS(0.001)TLTVENCNR	-1.5747	0.958	0.794	0.913	1.052	1.105	1.104	0.966	1.117	1.015	1.039	1.04	1.02	1.02	1.033	1.006	1.014	0.944	0.764	0.878	1.031	1.083	1.069	0.96	1.102	0.858	0.0674761
Q9CR29	137	T	Coiled-coil domain-containing protein 43 OS=Mus musculus OX=10090 GN=Ccdc43 PE=1 SV=1	Ccdc43	0.999994	2.02327e-19	152.48	4	AALLAQYADVT(1)DEEDEADKK	0.96291	0.683	0.874	0.776	0.825	1.077	1.056	1.37	1.249			0.858	1.018			1.17	1.174			0.904	0.81			1.171	1.064	0.767	0.0676295
P50136	334	S	2-oxoisovalerate dehydrogenase subunit alpha, mitochondrial OS=Mus musculus OX=10090 GN=Bckdha PE=1 SV=1	Bckdha	0.969652	5.73938e-24	179.74	3	IGHHS(0.97)T(0.025)S(0.005)DDSSAYR	0.78242	1.269	1.163	1.298	1.07	0.791	0.757	0.837	0.973	1.067	1.035	1.129	1.2	0.981	0.956	0.951	0.917	1.189	1.124	1.15	0.892	0.806	0.792	0.88	1.061	1.231	0.0677556
Q62407	2115	S	Striated muscle-specific serine/threonine-protein kinase OS=Mus musculus OX=10090 GN=Speg PE=1 SV=2	Speg	1	1.11816e-35	192.27	3	AAS(1)S(1)EAAPHHQPPPESR	-0.33765	1.058	1.147	0.977	1.186	0.84	0.962	1.039	0.873	0.971	0.966	0.928	0.898	0.933	1.002	0.913	0.896	1.09	1.187	1.053	1.321	0.9	0.96	1.138	0.974	1.171	0.0678293
Q7TSH2	19	S	Phosphorylase b kinase regulatory subunit beta OS=Mus musculus OX=10090 GN=Phkb PE=1 SV=1	Phkb	0.994404	0.000525877	96.745	2	S(0.005)GS(0.994)VY(0.001)EPLK	0.24519	1.585	1.036	1.16	0.839	0.801	0.797	1.041	0.899	0.883	0.907	0.962	0.956	1.015	1.065	1.03	1.04	1.795	1.142	1.206	0.878	0.789	0.748	1.011	0.864	1.472	0.0680097
A2ASS6	22078	S	Titin OS=Mus musculus OX=10090 GN=Ttn PE=1 SV=1	Ttn	0.993606	3.96965e-07	126.91	2	NS(0.994)VT(0.006)LIWTEPK	1.0261	1.009	1.059	1.019	1.11	0.927	1.033	0.976	0.932	1.015	1.039	1.04	1.02	1.02	1.033	1.006	1.014	0.994	1.019	0.98	1.088	0.909	1	0.97	0.919	1.075	0.0680153
Q9ERG2	257	S	Striatin-3 OS=Mus musculus OX=10090 GN=Strn3 PE=1 SV=1	Strn3	0.999941	1.6236e-06	56.211	4	RPPGDVLETFNFLENADDS(1)DEEENDMIEGIPEGK	0.76555	1.187	1.117	1.23	0.958	0.83	0.932	0.999	0.872			0.965	0.84			1.02	0.962			1.275	1.14			0.979	0.906	1.281	0.0682732
Q62407	463	S	Striated muscle-specific serine/threonine-protein kinase OS=Mus musculus OX=10090 GN=Speg PE=1 SV=2	Speg	1	8.72602e-37	194.11	3	SEGGAAWGT(1)PEAS(1)QEELRS(1)PR	-0.039158	1.131	0.977	1.196	1.034	1.018	0.983	0.848	0.921	0.971	0.966	0.928	0.898	0.933	1.002	0.913	0.896	1.165	1.011	1.289	1.151	1.091	0.981	0.929	1.028	1.146	0.0682879
A2ABU4	39	S	Myomesin-3 OS=Mus musculus OX=10090 GN=Myom3 PE=1 SV=1	Myom3	0.999939	0.0012854	62.813	3	QHS(1)LQMGSSVQR	1.0457	0.977	0.951	0.918	0.717	0.995	1.082	1.151	1.186	1.08	0.951	0.993	1.043	1.102	0.962	0.942	0.989	0.905	1	0.924	0.687	0.903	1.125	1.222	1.199	0.79	0.0684181
Q8R429	497	Y	Sarcoplasmic/endoplasmic reticulum calcium ATPase 1 OS=Mus musculus OX=10090 GN=Atp2a1 PE=1 SV=1	Atp2a1	0.998282	1.56909e-06	120.77	3	SMSVY(0.998)CS(0.001)PAK	-0.81107	1.073	0.944	1.27	1.059	0.888	0.959	0.983	0.94	1.011	1.015	1.021	0.988	1.024	1.067	0.991	0.995	1.061	0.93	1.244	1.072	0.867	0.899	0.992	0.945	1.163	0.0684425
Q5SX39	1237	S	Myosin-4 OS=Mus musculus OX=10090 GN=Myh4 PE=2 SV=1	Myh4	0.999874	9.01073e-05	102.08	3	MEIDDLAS(1)NMETVSK	0.82096	0.786	1.038	0.957	0.859	0.914	1.152	1.144	1.126	0.985	1.017	0.998	0.988	1	1.033	0.994	0.983	0.798	1.021	0.959	0.869	0.914	1.115	1.151	1.145	0.843	0.0694331
Q9WUB3	733	Y	Glycogen phosphorylase, muscle form OS=Mus musculus OX=10090 GN=Pygm PE=1 SV=3	Pygm	0.967353	1.88029e-05	113.65	2	GYNAQEY(0.033)Y(0.967)DR	1.1604	0.991	1.007	0.993	1.057	0.968	1.125	0.939	0.965	0.922	0.957	0.918	0.921	1.008	1.015	0.981	0.996	1.075	1.052	1.082	1.148	0.96	1.108	0.957	0.969	1.091	0.0694338
Q8K4L3	241	S	Supervillin OS=Mus musculus OX=10090 GN=Svil PE=1 SV=1	Svil	1	1.43169e-51	208.37	3	QIPSSPLQQPAS(1)PNHPGDSPLPTEAR	-0.63899	1.15	0.997	1.087	1.153	0.957	0.95	0.912	0.899	1.102	1.072	0.994	0.999	1.079	1.008	0.973	0.904	1.044	0.93	1.094	1.154	0.887	0.942	0.937	0.994	1.123	0.0696538
P10637	692	S	Microtubule-associated protein tau OS=Mus musculus OX=10090 GN=Mapt PE=1 SV=3	Mapt	0.997558	2.68037e-06	84.509	3	S(0.001)PVVS(0.998)GDT(0.112)S(0.889)PR	2.0579	0.875	0.778	0.958	0.899	1.051	1.011	1.107	1.295	0.872	0.931	0.922	0.859	0.987	0.895	1.033	1.03	1.003	0.836	1.039	1.047	1.065	1.13	1.072	1.257	0.868	0.0698446
P19246	839	T	Neurofilament heavy polypeptide OS=Mus musculus OX=10090 GN=Nefh PE=1 SV=3	Nefh	0.999999	2.2396e-16	169.06	2	SPEAQT(1)PVQEEAK	0.78528	1.207	1.082	0.591	1.78	0.866	1.045	0.718	0.805	1.161	1.007	0.582	1.313	1.135	1.03	0.769	0.844	1.04	1.074	1.015	1.356	0.763	1.015	0.934	0.954	1.223	0.0698938
Q62234	424	Y	Myomesin-1 OS=Mus musculus OX=10090 GN=Myom1 PE=1 SV=2	Myom1	1	1.05536e-06	123.38	2	HFQPEVQWY(1)R	-1.9266	0.922	0.853	0.851	1.095	1.038	1.183	1.039	1.021	0.987	1.033	1.019	1.016	1.022	1.034	0.98	0.998	0.934	0.826	0.835	1.078	1.016	1.144	1.06	1.023	0.866	0.069981
A2ASS6	5756	S	Titin OS=Mus musculus OX=10090 GN=Ttn PE=1 SV=1	Ttn	1	0.000436735	78.157	2	KPS(1)PVLVLR	-1.1998	0.831	0.876	1.022	1.026	1.141	1.104	1.011	1.007	1.015	1.039	1.04	1.02	1.02	1.033	1.006	1.014	0.819	0.843	0.983	1.006	1.119	1.069	1.005	0.993	0.872	0.0701246
A2ASS6	28224	S	Titin OS=Mus musculus OX=10090 GN=Ttn PE=1 SV=1	Ttn	0.999808	5.27257e-05	101.17	2	TTHHVVS(1)GLR	0.20759	0.906	0.884	1.034	0.976	1.029	1.098	1.147	0.956	1.015	1.039	1.04	1.02	1.02	1.033	1.006	1.014	0.893	0.851	0.994	0.957	1.009	1.063	1.14	0.943	0.889	0.070305
P14152	146	S	Malate dehydrogenase, cytoplasmic OS=Mus musculus OX=10090 GN=Mdh1 PE=1 SV=3	Mdh1	0.957194	0.000227258	74.776	3	S(0.043)APS(0.957)IPKENFSCLTR	0.66517	1.33	1.008	1.044	1.036	0.775	1.039	0.975	0.904	1.049	0.999	0.967	0.941	0.97	0.943	1.056	0.989	1.268	1.009	1.08	1.101	0.799	1.102	0.923	0.914	1.193	0.0703436
Q5SX39	952	S	Myosin-4 OS=Mus musculus OX=10090 GN=Myh4 PE=2 SV=1	Myh4	1	9.08645e-08	160.84	4	LEDECS(1)ELKK	-2.2834	0.794	0.991	0.863	1.024	1.11	1.125	0.939	1.129	0.985	1.017	0.998	0.988	1	1.033	0.994	0.983	0.806	0.974	0.865	1.036	1.11	1.089	0.945	1.149	0.857	0.0709368
Q99MR9	48	S	Protein phosphatase 1 regulatory subunit 3A OS=Mus musculus OX=10090 GN=Ppp1r3a PE=1 SV=2	Ppp1r3a	0.999434	2.122e-87	270.46	2	GS(0.999)GS(0.174)S(0.827)EDMYLDTPTSASR	0.73502	1.143	1.047	1.11	1.056	0.976	0.92	1.026	0.828	0.961	1.027	1.047	1.057	0.982	0.989	1.032	1.026	1.189	1.019	1.06	0.999	0.994	0.93	0.994	0.807	1.146	0.0714282
Q91WB2	62	S	Inactive phospholipid phosphatase 7 OS=Mus musculus OX=10090 GN=Plpp7 PE=1 SV=1	Plpp7	1	1.4175e-36	191.41	3	RQS(1)QQLPEEDCMQLNPSFK	0.70956	1.047	0.988	1.07	0.961	1.043	1.083	0.918	0.952	0.657	0.762	0.94	0.787	0.848	1.004	1.11	0.954	1.594	1.297	1.138	1.221	1.23	1.079	0.827	0.998	1.27	0.071437
Q9R0P3	202	Y	S-formylglutathione hydrolase OS=Mus musculus OX=10090 GN=Esd PE=1 SV=1	Esd	0.999937	0.000666568	88.495	2	AY(1)DATCLVK	-0.13864	0.902	0.815	0.903	1.063	1.021	1.243	1.094	0.968	0.944	0.943	1.021	0.927	0.902	0.921	0.901	0.972	0.956	0.864	0.884	1.147	1.132	1.35	1.214	0.996	0.821	0.0715433
P07934	350	Y	Phosphorylase b kinase gamma catalytic chain, skeletal muscle/heart isoform OS=Mus musculus OX=10090 GN=Phkg1 PE=1 SV=3	Phkg1	1	0.00314613	78.149	2	LIDAY(1)AFR	1.0024	1.058	0.87	1.099	1.007	1.109	0.955	1.041	0.934	0.922	0.903	0.958	0.884	1.053	1.037	1.044	0.988	1.148	0.963	1.147	1.139	1.053	0.921	0.997	0.945	1.123	0.0719509
P07310	6	T	Creatine kinase M-type OS=Mus musculus OX=10090 GN=Ckm PE=1 SV=1	Ckm	1	0.00235342	99.283	2	PFGNT(1)HNK	0.99677	0.784	0.832	0.739	0.89	1.028	0.807	1.568	1.275	0.905	0.922	0.911	0.94	0.915	0.958	1.132	1.078	0.866	0.902	0.811	0.947	1.123	0.842	1.385	1.183	0.778	0.0722981
A2ASS6	1615	T	Titin OS=Mus musculus OX=10090 GN=Ttn PE=1 SV=1	Ttn	1	1.62083e-07	126.56	3	IEGT(1)RGEAALK	-0.7969	0.512	0.934	0.746	1.079	1.207	1.389	0.938	1.107	1.015	1.039	1.04	1.02	1.02	1.033	1.006	1.014	0.504	0.899	0.717	1.058	1.183	1.345	0.932	1.092	0.698	0.072374
O35226	250	T	26S proteasome non-ATPase regulatory subunit 4 OS=Mus musculus OX=10090 GN=Psmd4 PE=1 SV=1	Psmd4	0.999972	2.11936e-49	210.96	3	AAAASAAEAGIAT(1)PGTEDSDDALLK	0.89815	1.068	1.083	0.999	1.121	0.943	1.001	0.941	0.917	0.857	0.942	1.011	0.907	0.873	1.045	0.904	1.039	1.246	1.15	0.988	1.236	1.08	0.958	1.041	0.883	1.166	0.0725207
Q8VCR8	169	S	Myosin light chain kinase 2, skeletal/cardiac muscle OS=Mus musculus OX=10090 GN=Mylk2 PE=1 SV=2	Mylk2	0.995911	2.36835e-36	187.79	3	GSPAFLHS(0.004)PS(0.996)CPAIISCSEK	0.12395	0.724	1.009	0.678	0.91	1.04	0.958	1.427	1.172	0.898	0.873	0.899	0.914	0.95	0.908	1.018	0.983	0.806	1.156	0.754	0.996	1.095	1.055	1.402	1.192	0.782	0.0725849
O88990	852	T	Alpha-actinin-3 OS=Mus musculus OX=10090 GN=Actn3 PE=2 SV=1	Actn3	0.999743	0.00238266	80.318	3	NYIT(1)PEELR	-0.050108	0.957	0.65	0.902	0.946	1.126	0.919	1.125	1.348	0.974	0.996	1.034	1.001	0.977	1.017	1.021	1.026	0.983	0.653	0.872	0.945	1.153	0.904	1.102	1.314	0.772	0.072738
A2ASS6	34346	T	Titin OS=Mus musculus OX=10090 GN=Ttn PE=1 SV=1	Ttn	0.9321	0.00634507	58.172	3	IKT(0.932)T(0.068)LAAR	-0.005559	1.108	0.866	1.754	1.127	0.827	0.84	0.894	0.813	1.015	1.039	1.04	1.02	1.02	1.033	1.006	1.014	1.092	0.833	1.687	1.105	0.811	0.813	0.889	0.802	1.423	0.0728784
Q5SX39	1779	T	Myosin-4 OS=Mus musculus OX=10090 GN=Myh4 PE=2 SV=1	Myh4	0.95516	0.000397107	94.09	2	EQDT(0.955)S(0.045)AHLER	-0.22059	0.928	0.999	0.907	0.794	0.947	1.015	1.256	1.136	0.985	1.017	0.998	0.988	1	1.033	0.994	0.983	0.942	0.982	0.909	0.804	0.947	0.983	1.264	1.156	0.836	0.0729681
O88569	259	S	Heterogeneous nuclear ribonucleoproteins A2/B1 OS=Mus musculus OX=10090 GN=Hnrnpa2b1 PE=1 SV=2	Hnrnpa2b1	1	4.54218e-31	175.12	3	GFGDGYNGYGGGPGGGNFGGS(1)PGYGGGR	-0.641	1.01	1.027	0.954	0.935	1.082	1.042	1.032	0.949	1.01	0.998	1.053	0.984	0.949	0.867	0.962	0.981	1	1.029	0.906	0.95	1.14	1.202	1.073	0.967	0.887	0.0729729
Q8VHX6	2625	S	Filamin-C OS=Mus musculus OX=10090 GN=Flnc PE=1 SV=3	Flnc	0.987911	0.000917913	69.65	3	GAS(0.988)YS(0.012)SIPK	1.2427	1.453	0.827	1.606	1.141	0.889	0.927	0.699	0.717	1	0.994	0.961	0.988	0.952	0.925	0.95	0.914	1.453	0.832	1.671	1.155	0.934	1.002	0.736	0.784	1.479	0.0731242
P27546	517	S	Microtubule-associated protein 4 OS=Mus musculus OX=10090 GN=Map4 PE=1 SV=3	Map4	0.998754	3.24191e-27	190.24	2	DMS(0.999)PS(0.001)AETEAPLAK	-0.68063	1.066	0.95	1.167	0.951	1.086	0.882	1.046	0.936	0.877	0.917	0.808	0.824	0.967	0.881	1.037	1.089	1.216	1.036	1.444	1.154	1.123	1.001	1.009	0.86	1.215	0.0731667
A2ASS6	29854	T	Titin OS=Mus musculus OX=10090 GN=Ttn PE=1 SV=1	Ttn	0.99977	0.00145984	86.014	2	FTNIT(1)GEK	0.38109	0.954	0.877	1.025	0.935	1.116	1.168	0.937	1.015	1.015	1.039	1.04	1.02	1.02	1.033	1.006	1.014	0.94	0.844	0.986	0.917	1.094	1.131	0.931	1.001	0.887	0.0733245
Q9Z0J4	857	S	Nitric oxide synthase, brain OS=Mus musculus OX=10090 GN=Nos1 PE=1 SV=1	Nos1	1	0.000561997	76.728	3	KS(1)S(1)GDGPDLR	0.39448	1.325	1.136	1.21	1.216	0.853	0.693	0.783	0.951	1.428	0.889	1.089	1.053	1.283	1.632	0.955	0.879	0.928	1.278	1.111	1.155	0.665	0.425	0.82	1.082	1.495	0.0733707
Q9Z0J4	858	S	Nitric oxide synthase, brain OS=Mus musculus OX=10090 GN=Nos1 PE=1 SV=1	Nos1	1	0.000561997	76.728	3	KS(1)S(1)GDGPDLR	0.39448	1.325	1.136	1.21	1.216	0.853	0.693	0.783	0.951	1.428	0.889	1.089	1.053	1.283	1.632	0.955	0.879	0.928	1.278	1.111	1.155	0.665	0.425	0.82	1.082	1.495	0.0733707
Q70KF4	769	S	Cardiomyopathy-associated protein 5 OS=Mus musculus OX=10090 GN=Cmya5 PE=1 SV=2	Cmya5	0.985641	1.67664e-27	195.25	2	ETS(0.014)PS(0.986)PLS(1)PEVEHR	0.41845	1.001	1.026	1.057	1.058	1.005	1.007	0.997	0.916	0.976	0.999	0.982	0.957	0.986	1.007	0.961	0.937	1.026	1.027	1.076	1.106	1.019	1	1.037	0.978	1.05	0.0734592
Q70KF4	3150	S	Cardiomyopathy-associated protein 5 OS=Mus musculus OX=10090 GN=Cmya5 PE=1 SV=2	Cmya5	0.99793	0.000861649	91.076	2	MS(0.002)AS(0.998)QEVWDR	-1.1221	1.106	1.136	0.97	1.017	0.948	1.068	0.941	0.88	0.976	0.999	0.982	0.957	0.986	1.007	0.961	0.937	1.133	1.137	0.988	1.063	0.961	1.061	0.979	0.939	1.097	0.0736224
P42208	218	S	Septin-2 OS=Mus musculus OX=10090 GN=Septin2 PE=1 SV=2	Septin2	1	7.93918e-27	173.89	3	IYHLPDAES(1)DEDEDFKEQTR	-0.59862	1.001	1.074	0.999	1.107	0.977	0.979	0.886	1.031	0.954	1.067	0.63	0.784	1.025	0.966	1.118	0.998	1.049	1.007	1.586	1.412	0.953	1.013	0.792	1.033	1.333	0.0736753
P14869	304	S	60S acidic ribosomal protein P0 OS=Mus musculus OX=10090 GN=Rplp0 PE=1 SV=3	Rplp0	0.995098	4.25687e-08	134.91	3	AEAKEES(0.995)EES(0.005)DEDMGFGLFD	0.41707	0.787	1.021	0.752	1.002	0.945	1.135	1.084	1.218	1.026	1.035	1.047	1.001	1.014	0.97	1.067	0.967	0.767	0.986	0.718	1.001	0.932	1.17	1.016	1.26	0.793	0.0739542
A2ASS6	13453	Y	Titin OS=Mus musculus OX=10090 GN=Ttn PE=1 SV=1	Ttn	0.999955	2.51601e-06	118.28	3	VLEADPY(1)FTVK	0.99111	1.006	1.124	1.153	0.97	0.967	0.984	0.903	0.969	1.015	1.039	1.04	1.02	1.02	1.033	1.006	1.014	0.991	1.082	1.109	0.951	0.948	0.953	0.898	0.956	1.101	0.0739823
Q9ET80	216	S	Junctophilin-1 OS=Mus musculus OX=10090 GN=Jph1 PE=1 SV=1	Jph1	1	7.35441e-06	119.62	3	RGS(1)LLGS(1)MK	-0.26617	1.117	0.992	1.036	0.986	1.011	1.008	0.989	0.93	0.977	0.965	0.983	0.925	0.975	1.01	0.957	0.976	1.143	1.028	1.054	1.066	1.037	0.998	1.033	0.953	1.067	0.0741042
P56695	32	S	Wolframin OS=Mus musculus OX=10090 GN=Wfs1 PE=1 SV=1	Wfs1	0.999373	2.06485e-09	132.81	4	LNAT(0.001)AS(0.999)LEQDKIEPPR	0.99124	1.068	0.963	0.934	0.975	1.101	0.985	0.992	1.016	1.216	1.024	1.117	1.142	1.202	1.012	1.098	0.986	0.878	0.94	0.836	0.854	0.916	0.973	0.903	1.03	0.918	0.0741512
Q640L3	600	S	Cell cycle progression protein 1 OS=Mus musculus OX=10090 GN=Ccpg1 PE=1 SV=2	Ccpg1	0.931302	0.00252858	61.409	3	EKPS(0.069)HS(0.931)EEIR	-4.1599	1.086	1.439	1.262	0.939	0.796	0.821	0.881	0.901	1.008	1.019			1.041	1.056			1.077	1.412			0.765	0.777			1.614	0.074228
A2ASS6	28183	S	Titin OS=Mus musculus OX=10090 GN=Ttn PE=1 SV=1	Ttn	0.990975	1.62985e-05	116.45	3	DSVS(0.009)LS(0.991)WLKPEHDGGSR	0.46796	0.945	0.907	0.971	1.04	0.982	1.106	1.02	1.05	1.015	1.039	1.04	1.02	1.02	1.033	1.006	1.014	0.931	0.873	0.934	1.02	0.963	1.071	1.014	1.036	0.92	0.0745421
A2ASS6	32232	S	Titin OS=Mus musculus OX=10090 GN=Ttn PE=1 SV=1	Ttn	0.961665	7.99391e-09	133.41	4	DPFDKPSQPGELEILS(0.038)IS(0.962)K	-0.20672	0.901	0.861	0.982	1.039	1.039	0.991	1.042	1.157	1.015	1.039	1.04	1.02	1.02	1.033	1.006	1.014	0.888	0.829	0.944	1.019	1.019	0.959	1.036	1.141	0.886	0.0747581
A2ASS6	18675	S	Titin OS=Mus musculus OX=10090 GN=Ttn PE=1 SV=1	Ttn	0.984378	1.93398e-06	126.96	3	S(0.016)DS(0.984)GKYCVVVENSTGSR	-0.88769	1.139	1.081	1.108	1.004	0.916	1.109	0.907	0.833	1.015	1.039	1.04	1.02	1.02	1.033	1.006	1.014	1.122	1.04	1.065	0.984	0.898	1.074	0.902	0.821	1.14	0.0747951
Q8K4G5	479	S	Actin-binding LIM protein 1 OS=Mus musculus OX=10090 GN=Ablim1 PE=1 SV=1	Ablim1	0.995944	4.87322e-50	239.56	2	T(0.398)LS(0.602)PT(0.004)PS(0.996)AEGYQDVR	-1.0838	1.01	0.962	1.141	1.564	0.907	0.878	0.894	0.79	1.041	1.053	1.069	1.003	1.216	0.981	1.033	0.92	0.97	0.914	1.067	1.559	0.746	0.895	0.865	0.859	1.34	0.0748382
Q91Z83	738	S	Myosin-7 OS=Mus musculus OX=10090 GN=Myh7 PE=2 SV=1	Myh7	1	1.40036e-18	161.64	2	ILNPAAIPEGQFIDS(1)R	2.4016	1.041	1.334	1.501	1.389	0.768	0.737	0.729	0.723	1.299	1.583	1.668	1.399	0.826	0.683	0.768	0.681	0.801	0.843	0.9	0.993	0.93	1.079	0.949	1.062	0.88	0.0748497
Q5XKE0	612	T	Myosin-binding protein C, fast-type OS=Mus musculus OX=10090 GN=Mybpc2 PE=1 SV=1	Mybpc2	0.999689	0.000285481	90.614	3	SDEGRYT(1)IK	0.0051587	0.664	1.026	0.648	0.953	1.11	1.369	0.982	1.15	0.967	1.016	0.995	0.985	1.039	1.072	1.038	1.037	0.687	1.01	0.651	0.968	1.068	1.277	0.946	1.109	0.754	0.0749195
P70452	15	S	Syntaxin-4 OS=Mus musculus OX=10090 GN=Stx4 PE=1 SV=1	Stx4	1	3.7054e-18	180.1	2	QGDNIS(1)DDEDEVR	-0.9867	0.937	1.021	1.095	1.002	1.053	0.993	0.965	0.987	0.902	0.884	1.094	1.008	0.984	1.136	1.111	1.178	1.039	1.155	1.001	0.994	1.07	0.874	0.869	0.838	1.147	0.0751469
A2ASS6	17252	S	Titin OS=Mus musculus OX=10090 GN=Ttn PE=1 SV=1	Ttn	0.999991	0.00338747	85.676	2	TELS(1)IPK	0.10528	0.959	1.042	0.899	0.86	1.11	1.167	0.928	1.034	1.015	1.039	1.04	1.02	1.02	1.033	1.006	1.014	0.945	1.003	0.864	0.843	1.088	1.13	0.922	1.02	0.879	0.0752158
Q6P542	194	S	ATP-binding cassette sub-family F member 1 OS=Mus musculus OX=10090 GN=Abcf1 PE=1 SV=1	Abcf1	0.999971	5.00632e-19	161.49	3	SKPAAADS(1)EGEEEEEDTAK	0.048681	0.93	1.021	1.024	0.907	0.937	1.217	1.047	0.944			0.978	0.887			1.081	1.02			1.047	1.023			0.969	0.925	1.093	0.0755122
Q99MR9	51	S	Protein phosphatase 1 regulatory subunit 3A OS=Mus musculus OX=10090 GN=Ppp1r3a PE=1 SV=2	Ppp1r3a	0.994514	1.37608e-114	291.02	2	RGS(0.342)GS(0.664)S(0.995)EDMYLDTPTSASR	0.33085	1.128	1.004	1.153	1.064	0.988	0.925	1.006	0.842	0.961	1.027	1.047	1.057	0.982	0.989	1.032	1.026	1.174	0.978	1.101	1.007	1.006	0.935	0.975	0.821	1.14	0.0755757
A2ASS6	24115	Y	Titin OS=Mus musculus OX=10090 GN=Ttn PE=1 SV=1	Ttn	0.828901	1.10871e-12	151.8	4	S(0.084)T(0.084)Y(0.829)LNS(0.003)EPVVAQYPFK	-1.3087	0.946	0.854	1.03	1.006	1.095	1.074	1.041	0.989	1.015	1.039	1.04	1.02	1.02	1.033	1.006	1.014	0.932	0.822	0.99	0.986	1.074	1.04	1.035	0.975	0.904	0.0756644
O08539	296	S	Myc box-dependent-interacting protein 1 OS=Mus musculus OX=10090 GN=Bin1 PE=1 SV=1	Bin1	0.999999	6.75132e-41	206.8	3	GNKS(1)PS(1)PPPDGS(0.997)PAAT(0.003)PEIR	0.21871	0.861	0.983	0.927	0.866	1.02	1.055	1.163	1.109	0.874	0.87	0.928	0.89	0.889	0.946	1.07	1.033	0.985	1.13	0.999	0.973	1.147	1.115	1.087	1.074	0.924	0.075678
Q64727	346	S	Vinculin OS=Mus musculus OX=10090 GN=Vcl PE=1 SV=4	Vcl	1	0.000774335	93.237	2	GQGAS(1)PVAMQK	-0.15966	1.014	0.978	1.118	1.204	1.057	0.819	0.965	0.941	0.98	0.99	0.923	1.021	0.995	0.952	1.007	0.989	1.035	0.988	1.211	1.179	1.062	0.86	0.958	0.951	1.152	0.0757201
P70670	765	S	Nascent polypeptide-associated complex subunit alpha, muscle-specific form OS=Mus musculus OX=10090 GN=Naca PE=1 SV=2	Naca	0.999981	1.30195e-05	115.87	2	GAPVPSTGAPPS(1)PK	0.012345	1.057	1.009	1.097	1.131	0.897	0.951	1.09	0.861	0.98	1.059	1.012	0.981	0.983	0.97	1.06	1.024	1.079	0.953	1.084	1.153	0.913	0.98	1.028	0.841	1.135	0.0758289
Q8R429	610	S	Sarcoplasmic/endoplasmic reticulum calcium ATPase 1 OS=Mus musculus OX=10090 GN=Atp2a1 PE=1 SV=1	Atp2a1	0.997325	0.000427124	81.92	3	EVT(0.003)GS(0.997)IQLCR	1.027	0.818	1.017	0.831	0.882	1.045	0.955	1.093	1.306	1.011	1.015	1.021	0.988	1.024	1.067	0.991	0.995	0.809	1.002	0.814	0.893	1.021	0.895	1.103	1.313	0.812	0.0759488
Q8BI84	537	S	Transport and Golgi organization protein 1 homolog OS=Mus musculus OX=10090 GN=Mia3 PE=1 SV=2	Mia3	0.999968	6.70106e-10	139.88	3	EIQRDS(1)LESELVHR	0.027211	1.085	1.274	1.218	1.069	0.907	1.011	0.709	0.851	1.02	0.951	1.026	1.017	0.918	0.897	1.081	1.096	1.064	1.34	1.187	1.051	0.988	1.127	0.656	0.776	1.309	0.0762574
Q91ZU6	2717	S	Dystonin OS=Mus musculus OX=10090 GN=Dst PE=1 SV=2	Dst	1	2.90499e-06	91.618	3	AEDLENVS(1)PEISPSSDNIVR	-0.11276	1.069	0.993	1.1	0.914	1.046	0.933	0.997	1.011	0.871	0.908	0.942	0.891	0.983	0.909	1	0.973	1.227	1.094	1.168	1.026	1.064	1.026	0.997	1.039	1.094	0.0764903
A2ASS6	5739	S	Titin OS=Mus musculus OX=10090 GN=Ttn PE=1 SV=1	Ttn	0.929209	1.48943e-36	187.72	3	AADSGTYICQLSNDVGTT(0.005)S(0.066)S(0.929)K	1.0569	0.782	0.874	1.029	1.02	1.05	1.144	1.01	1.095	1.015	1.039	1.04	1.02	1.02	1.033	1.006	1.014	0.77	0.841	0.989	1	1.029	1.107	1.004	1.08	0.853	0.0766627
A2ASS6	352	S	Titin OS=Mus musculus OX=10090 GN=Ttn PE=1 SV=1	Ttn	0.974975	7.43683e-09	136.49	2	QEGYVAS(0.975)S(0.024)T(0.001)EAEMR	0.29668	1.072	1.009	1.181	1.164	1.078	0.764	0.942	0.905	1.015	1.039	1.04	1.02	1.02	1.033	1.006	1.014	1.056	0.971	1.136	1.141	1.057	0.74	0.936	0.893	1.187	0.0769678
Q62234	1063	S	Myomesin-1 OS=Mus musculus OX=10090 GN=Myom1 PE=1 SV=2	Myom1	1	0.000775318	76.357	3	EAS(1)AKDDQWR	-0.462	0.898	0.876	1.012	0.995	1.051	1.216	0.949	1.023	0.987	1.033	1.019	1.016	1.022	1.034	0.98	0.998	0.91	0.848	0.993	0.979	1.028	1.176	0.968	1.025	0.889	0.077052
Q8K310	208	S	Matrin-3 OS=Mus musculus OX=10090 GN=Matr3 PE=1 SV=1	Matr3	0.997755	0.000924185	86.699	2	S(0.998)QES(0.002)GYYDR	0.84869	1.008	1.001	1.321	1.192	0.854	0.997	0.814	0.942	1.151	0.907	1.088	1.115	1.322	1.033	0.968	1.027	0.876	1.104	1.214	1.069	0.646	0.965	0.841	0.917	1.265	0.0770909
Q62407	2171	S	Striated muscle-specific serine/threonine-protein kinase OS=Mus musculus OX=10090 GN=Speg PE=1 SV=2	Speg	0.89049	2.50159e-13	144.25	3	LQES(0.083)PS(0.89)LS(0.027)ALSETQPPSPAR	0.3313	1.111	0.849	0.87	0.912	1.15	1.064	0.993	1.066	0.971	0.966	0.928	0.898	0.933	1.002	0.913	0.896	1.144	0.879	0.938	1.016	1.233	1.062	1.088	1.19	0.87	0.0772539
Q5SX39	1730	T	Myosin-4 OS=Mus musculus OX=10090 GN=Myh4 PE=2 SV=1	Myh4	0.997865	5.6995e-34	206.37	2	VQLLHTQNTS(0.002)LINT(0.998)K	1.1478	0.808	1.008	0.783	1.04	1.017	1.24	1.016	1.056	0.985	1.017	0.998	0.988	1	1.033	0.994	0.983	0.82	0.991	0.785	1.053	1.017	1.2	1.022	1.074	0.846	0.0773746
O70373	295	S	Xin actin-binding repeat-containing protein 1 OS=Mus musculus OX=10090 GN=Xirp1 PE=1 SV=2	Xirp1	1	8.00917e-47	216.9	2	GIS(1)LEEGALPDVSATR	-2.2064	1.207	0.714	1.677	1.874	0.789	0.494	1.025	0.548	1.043	1.067	0.919	0.732	1.088	0.95	1.022	0.892	1.157	0.669	1.825	2.56	0.725	0.52	1.003	0.614	2.17	0.0776507
O88990	375	S	Alpha-actinin-3 OS=Mus musculus OX=10090 GN=Actn3 PE=2 SV=1	Actn3	1	0.00017242	85.813	2	LVS(1)DIANAWR	-1.2458	0.654	0.873	0.841	1.149	1.15	1.142	1.053	1.098	0.974	0.996	1.034	1.001	0.977	1.017	1.021	1.026	0.671	0.877	0.813	1.148	1.177	1.123	1.031	1.07	0.797	0.0778701
Q9EPM5	32	S	Syncoilin OS=Mus musculus OX=10090 GN=Sync PE=1 SV=1	Sync	0.990248	8.67564e-38	199.75	3	EPHTEASFPLQES(0.01)ES(0.99)PK	0.19053	0.998	1.06	1.058	0.993	1.024	1.019	0.995	0.915	0.976	0.949	0.909	0.936	1.005	0.954	1.031	1.032	1.023	1.117	1.164	1.061	1.019	1.068	0.965	0.887	1.108	0.078058
Q5SX39	1495	S	Myosin-4 OS=Mus musculus OX=10090 GN=Myh4 PE=2 SV=1	Myh4	0.999999	2.29677e-32	201.52	2	NAYEES(1)LDQLETLK	0.60181	0.851	0.999	0.98	1.006	1.051	1.036	1.067	1.023	0.985	1.017	0.998	0.988	1	1.033	0.994	0.983	0.864	0.982	0.982	1.018	1.051	1.003	1.073	1.041	0.923	0.0782782
Q8BU14	335	S	Translocation protein SEC62 OS=Mus musculus OX=10090 GN=Sec62 PE=1 SV=1	Sec62	1	0.00010346	88.486	2	GAPADHGPEGS(1)GGER	0.23329	1.087	1.177	1.264	0.942	0.899	0.872	0.807	1.056	1.095	1.056			1.155	1.018			0.993	1.115			0.778	0.857			1.289	0.0783029
A2ASS6	19375	S	Titin OS=Mus musculus OX=10090 GN=Ttn PE=1 SV=1	Ttn	0.999951	2.57438e-19	163.96	3	DTGEYQLTVS(1)NAAGTK	1.3269	0.988	0.917	0.9	0.999	0.991	1.198	0.988	1.033	1.015	1.039	1.04	1.02	1.02	1.033	1.006	1.014	0.973	0.883	0.865	0.979	0.972	1.16	0.982	1.019	0.895	0.0789395
Q8VI36	302	S	Paxillin OS=Mus musculus OX=10090 GN=Pxn PE=1 SV=1	Pxn	1	6.77811e-19	162.11	3	QS(1)S(1)PEGQDEGGFMAQGK	-0.53271	0.984	1.035	1.002	1.052	0.981	0.996	0.997	1	0.86	0.904			0.943	0.916			1.144	1.145			1.04	1.087			1.076	0.0794939
A2AAJ9	393	S	Obscurin OS=Mus musculus OX=10090 GN=Obscn PE=1 SV=3	Obscn	1	7.49082e-56	217.41	2	NVS(1)ADDDAVYICETTEGSR	0.81225	1.052	1.012	1.231	1.074	0.963	0.832	1.032	0.914	1.002	1.027	1.021	0.949	1.023	1.001	0.953	0.989	1.05	0.985	1.206	1.132	0.941	0.831	1.083	0.924	1.157	0.0797068
Q64511	1537	S	DNA topoisomerase 2-beta OS=Mus musculus OX=10090 GN=Top2b PE=1 SV=2	Top2b	1	3.99974e-08	129.77	3	KAS(1)GS(1)ENEGDYNPGR	-1.1041	1.103	1.06	1.449	0.824	0.958	0.833	1.055	0.859	0.955	0.979			1.001	0.971			1.155	1.083			0.957	0.858			1.233	0.0799549
P05201	278	S	Aspartate aminotransferase, cytoplasmic OS=Mus musculus OX=10090 GN=Got1 PE=1 SV=3	Got1	0.995401	0.00449237	118.71	2	ES(0.995)DS(0.005)VLR	0.035129	0.775	0.843	0.944	1.024	1.166	0.942	0.898	1.375	1.121	1.042	1.034	1.061	0.953	0.987	0.997	0.929	0.691	0.809	0.913	0.965	1.224	0.954	0.901	1.48	0.741	0.079955
Q78J03	118	S	Methionine-R-sulfoxide reductase B2, mitochondrial OS=Mus musculus OX=10090 GN=Msrb2 PE=1 SV=1	Msrb2	0.889935	7.32587e-06	113.07	3	GS(0.11)DES(0.89)HTGILR	0.61442	1.059	0.938	0.812	1.097	0.982	0.863	1.107	1.155			1.007	1.14			0.95	0.943			0.806	0.962			1.165	1.225	0.74	0.0801149
Q5NBX1	235	S	Protein cordon-bleu OS=Mus musculus OX=10090 GN=Cobl PE=1 SV=1	Cobl	0.828966	1.23138e-05	110.74	3	KS(0.171)S(0.829)LGNDETDKEK	-0.14392	0.918	0.997	1.068	1.077	1.001	0.828	0.984	1.169	0.863	0.785	0.903	0.82	0.977	0.843	1.156	0.973	1.064	1.27	1.183	1.313	1.025	0.982	0.851	1.201	1.19	0.0801911
Q9WV55	219	S	Vesicle-associated membrane protein-associated protein A OS=Mus musculus OX=10090 GN=Vapa PE=1 SV=2	Vapa	0.896053	0.00551892	51.31	3	VAHS(0.002)DKPGS(0.036)T(0.036)S(0.029)AVS(0.896)FR	-0.49137	0.971	0.895	0.893	0.936	1.119	0.927	1.197	1.067	0.871	0.856	1.032	0.998	0.808	0.874	0.888	1.016	1.115	1.046	0.865	0.938	1.385	1.061	1.348	1.05	0.818	0.0802901
A2AAJ9	3321	S	Obscurin OS=Mus musculus OX=10090 GN=Obscn PE=1 SV=3	Obscn	0.999986	3.37685e-27	181.81	3	AS(1)LKDSGEYTCETEASK	-1.0903	1.292	1.146	1.141	1.056	0.819	1.237	0.822	0.635	1.002	1.027	1.021	0.949	1.023	1.001	0.953	0.989	1.289	1.116	1.118	1.113	0.801	1.236	0.863	0.642	1.309	0.0803936
Q5SX40	1306	S	Myosin-1 OS=Mus musculus OX=10090 GN=Myh1 PE=1 SV=1	Myh1	0.980133	0.00908221	60.161	2	DS(0.014)LVS(0.98)QLS(0.006)R	-1.5644	0.869	1.016	1.044	0.811	1.106	1.18	0.848	1.126	1.183	1.051	1.043	1.044	1.041	1.049	0.942	0.994	0.735	0.967	1.001	0.777	1.062	1.125	0.9	1.133	0.825	0.0804635
F6ZDS4	2141	S	Nucleoprotein TPR OS=Mus musculus OX=10090 GN=Tpr PE=1 SV=1	Tpr	0.999998	0.00192323	79.639	2	QTPQAPQS(1)PR	1.0058	0.859	1.037	0.931	1.113	1.145	0.873	1.004	1.056	0.945	1.028	1.101	1.143	0.905	0.885	0.925	1.057	0.909	1.009	0.846	0.974	1.265	0.986	1.085	0.999	0.862	0.0806764
P70670	1715	S	Nascent polypeptide-associated complex subunit alpha, muscle-specific form OS=Mus musculus OX=10090 GN=Naca PE=1 SV=2	Naca	0.985175	0.000253555	83.862	2	VLMS(0.015)S(0.985)PPK	0.49377	1.05	1.106	1.132	0.953	0.964	0.98	1.023	0.874	0.98	1.059	1.012	0.981	0.983	0.97	1.06	1.024	1.071	1.044	1.119	0.971	0.981	1.01	0.965	0.854	1.104	0.0809905
Q99K28	339	S	ADP-ribosylation factor GTPase-activating protein 2 OS=Mus musculus OX=10090 GN=Arfgap2 PE=1 SV=1	Arfgap2	0.999857	8.0076e-05	98.766	3	S(1)QLDLFDDVGTFASGPPK	-2.7979	1.059	1.029	1.447	0.936	0.886	0.814	1.008	0.959	0.867	0.871	0.767	0.735	0.8	0.73	0.906	0.995	1.221	1.181	1.887	1.273	1.107	1.115	1.113	0.964	1.294	0.0813464
Q3UH68	719	S	LIM and calponin homology domains-containing protein 1 OS=Mus musculus OX=10090 GN=Limch1 PE=1 SV=2	Limch1	0.999992	1.32848e-61	256.84	2	S(1)PEPEATLTFPFLDK	-0.20633	1.133	1.166	1.232	1.113	0.898	0.951	0.823	0.822	1.287	1.023	0.937	0.908	0.881	1.182	0.858	0.936	0.88	1.14	1.315	1.226	1.019	0.805	0.959	0.878	1.246	0.0813815
Q9WUB3	39	T	Glycogen phosphorylase, muscle form OS=Mus musculus OX=10090 GN=Pygm PE=1 SV=3	Pygm	1	0.00935623	61.78	3	HLHFT(1)LVK	1.3733	0.974	0.91	0.906	0.947	1.109	1.049	1.019	1.089	0.922	0.957	0.918	0.921	1.008	1.015	0.981	0.996	1.056	0.951	0.987	1.028	1.1	1.033	1.039	1.093	0.943	0.0818338
Q9D0F9	134	S	Phosphoglucomutase-1 OS=Mus musculus OX=10090 GN=Pgm1 PE=1 SV=4	Pgm1	1	0.000111004	91.531	3	FNIS(1)NGGPAPEAITDK	0.23268	0.753	0.821	0.834	0.875	0.986	1.349	1.203	1.116	0.931	0.883	0.85	0.908	0.958	0.991	1.17	1.114	0.809	0.93	0.981	0.964	1.029	1.361	1.028	1.002	0.833	0.0818514
Q07076	311	S	Annexin A7 OS=Mus musculus OX=10090 GN=Anxa7 PE=1 SV=2	Anxa7	1	1.19951e-06	123.59	3	QS(1)VNHQMAQEDAQR	-0.70212	0.965	1.068	1.004	0.876	1.058	1.018	1.058	0.982	0.694	0.668	0.753	0.893	0.978	0.913	1.072	0.983	1.39	1.599	1.333	0.981	1.082	1.115	0.987	0.999	1.268	0.0823104
Q9JIF9	229	S	Myotilin OS=Mus musculus OX=10090 GN=Myot PE=1 SV=1	Myot	0.930469	1.38314e-21	171.29	3	S(0.93)S(0.139)S(0.93)RAEANDQDAIQEK	-0.90994	1.105	0.964	0.919	0.929	0.999	1.073	0.926	1.11	1.11	1.077	1.052	1.054	1.073	1.044	0.941	0.952	0.995	0.895	0.874	0.881	0.931	1.028	0.984	1.166	0.887	0.0828041
Q5SX39	1303	S	Myosin-4 OS=Mus musculus OX=10090 GN=Myh4 PE=2 SV=1	Myh4	0.999809	0.000844702	75.618	2	DAMVS(1)QLSR	-0.29074	0.754	1.015	0.753	1.029	1.067	1.198	0.953	1.175	0.985	1.017	0.998	0.988	1	1.033	0.994	0.983	0.765	0.998	0.755	1.041	1.067	1.16	0.959	1.195	0.812	0.0828514
P52480	437	S	Pyruvate kinase PKM OS=Mus musculus OX=10090 GN=Pkm PE=1 SV=4	Pkm	1	0.00754885	58.433	3	S(1)AHQVAR	-0.51016	0.938	0.729	0.864	0.557	0.924	0.989	1.67	1.261	0.898	0.905	0.889	0.912	0.953	0.967	1.09	1.031	1.045	0.806	0.972	0.611	0.97	1.023	1.532	1.223	0.723	0.0831302
A2ASS6	25043	S	Titin OS=Mus musculus OX=10090 GN=Ttn PE=1 SV=1	Ttn	1	0.00738498	52.576	3	IEVPIS(1)GRPK	1.0379	0.952	0.991	0.924	1.005	1.057	1.135	0.985	0.972	1.015	1.039	1.04	1.02	1.02	1.033	1.006	1.014	0.938	0.954	0.888	0.985	1.036	1.099	0.979	0.959	0.924	0.0831644
E9PZQ0	2902	S	Ryanodine receptor 1 OS=Mus musculus OX=10090 GN=Ryr1 PE=1 SV=1	Ryr1	1	6.74301e-48	223.82	2	GGGS(1)HPLLVPYDTLTAK	0.005432	1.08	1.004	1.082	1.039	0.926	1.045	0.985	0.918	0.997	0.969	1.01	0.975	0.994	0.988	0.969	0.972	1.083	1.036	1.071	1.066	0.932	1.058	1.017	0.944	1.077	0.0832159
O70400	90	S	PDZ and LIM domain protein 1 OS=Mus musculus OX=10090 GN=Pdlim1 PE=1 SV=4	Pdlim1	0.999986	3.99404e-07	122.39	3	IWS(1)PLVTEEGK	0.8551	1.102	1.083	1.141	1.245	0.946	0.885	0.811	0.908	1.042	1.063	1.141	1.071	0.939	0.874	0.981	1.11	1.058	1.019	1	1.162	1.007	1.013	0.827	0.818	1.157	0.0832981
Q8BJW6	5	T	Eukaryotic translation initiation factor 2A OS=Mus musculus OX=10090 GN=Eif2a PE=1 SV=2	Eif2a	0.933766	0.00468571	71.976	2	APS(0.066)T(0.934)PLLTVR	0.24323	0.976	1.018	0.948	1.019	0.944	1.11	1.005	1.007	0.792	0.932	0.844	0.837	0.945	0.93	1.13	1.02	1.232	1.092	1.123	1.217	0.999	1.194	0.889	0.987	1.146	0.0837346
A2ASS6	22718	T	Titin OS=Mus musculus OX=10090 GN=Ttn PE=1 SV=1	Ttn	0.999996	7.02738e-11	140.27	3	VT(1)GLTEGCEYFFR	0.3064	0.895	0.878	0.915	1.089	1.094	1.128	0.959	1.051	1.015	1.039	1.04	1.02	1.02	1.033	1.006	1.014	0.882	0.845	0.88	1.068	1.073	1.092	0.953	1.036	0.885	0.0839495
A2ASS6	24415	S	Titin OS=Mus musculus OX=10090 GN=Ttn PE=1 SV=1	Ttn	0.998102	0.000899716	117.89	2	S(0.998)VT(0.002)INVK	0.83899	0.906	1.02	0.822	0.99	1.004	1.091	0.967	1.177	1.015	1.039	1.04	1.02	1.02	1.033	1.006	1.014	0.893	0.982	0.79	0.971	0.984	1.056	0.961	1.161	0.874	0.0839692
A2ASS6	34113	S	Titin OS=Mus musculus OX=10090 GN=Ttn PE=1 SV=1	Ttn	0.896332	2.44326e-05	101.17	2	S(1)PS(0.998)PVS(0.111)S(0.896)ERS(0.959)LS(0.036)R	0.65788	1.08	1.291	0.937	1.046	0.921	0.945	0.865	0.975	1.015	1.039	1.04	1.02	1.02	1.033	1.006	1.014	1.064	1.243	0.901	1.025	0.903	0.915	0.86	0.962	1.163	0.083976
Q8K4L3	234	S	Supervillin OS=Mus musculus OX=10090 GN=Svil PE=1 SV=1	Svil	0.880346	6.94872e-94	248.01	3	QIPS(0.12)S(0.88)PLQQPASPNHPGDSPLPTEAR	0.48931	1.136	0.991	1.464	1.198	0.915	0.699	1.088	0.708	1.102	1.072	0.994	0.999	1.079	1.008	0.973	0.904	1.031	0.924	1.473	1.199	0.848	0.693	1.118	0.783	1.344	0.0839769
P19246	783	S	Neurofilament heavy polypeptide OS=Mus musculus OX=10090 GN=Nefh PE=1 SV=3	Nefh	1	0.00409524	56.719	3	EGAKS(1)PAEAKS(1)PEK	-0.19919	1.387	1.095	0.546	1.951	0.74	0.748	0.822	0.843	1.161	1.007	0.582	1.313	1.135	1.03	0.769	0.844	1.195	1.087	0.938	1.486	0.652	0.726	1.069	0.999	1.366	0.0839851
P19246	789	S	Neurofilament heavy polypeptide OS=Mus musculus OX=10090 GN=Nefh PE=1 SV=3	Nefh	1	0.00409524	56.719	3	EGAKS(1)PAEAKS(1)PEK	-0.19919	1.387	1.095	0.546	1.951	0.74	0.748	0.822	0.843	1.161	1.007	0.582	1.313	1.135	1.03	0.769	0.844	1.195	1.087	0.938	1.486	0.652	0.726	1.069	0.999	1.366	0.0839851
A2ASS6	33454	Y	Titin OS=Mus musculus OX=10090 GN=Ttn PE=1 SV=1	Ttn	0.999798	0.000655364	106.6	2	EVY(1)DYYCR	-0.5969	0.915	0.929	1.041	1.006	1.073	1.063	1.038	0.971	1.015	1.039	1.04	1.02	1.02	1.033	1.006	1.014	0.901	0.894	1.001	0.986	1.052	1.029	1.032	0.958	0.929	0.0844149
Q9QXS1	4391	S	Plectin OS=Mus musculus OX=10090 GN=Plec PE=1 SV=3	Plec	0.910499	4.06707e-56	219.98	2	S(0.218)RS(0.91)S(0.895)S(0.959)VGS(0.79)S(0.165)S(0.049)S(0.012)YPISSAGPR	0.54007	1.132	1.077	0.925	1.04	0.996	0.995	0.909	0.983	1.012	0.977	0.965	0.987	1.009	0.989	0.983	1.001	1.119	1.102	0.959	1.054	0.987	1.006	0.925	0.982	1.086	0.0844976
P11688	154	S	Integrin alpha-5 OS=Mus musculus OX=10090 GN=Itga5 PE=1 SV=3	Itga5	0.999903	0.00808596	42.068	3	AHGS(1)S(1)ILACAPLY(0.637)S(0.363)WR	-3.2461	0.641	0.905	1.077	0.917	1.115	1.399	0.713	1.201	1.122	1.167	0.982	1.027	0.843	0.703	0.881	0.886	0.571	0.775	1.097	0.893	1.323	1.99	0.809	1.356	0.609	0.0847444
P11688	155	S	Integrin alpha-5 OS=Mus musculus OX=10090 GN=Itga5 PE=1 SV=3	Itga5	0.999905	0.00808596	42.068	3	AHGS(1)S(1)ILACAPLY(0.637)S(0.363)WR	-3.2461	0.641	0.905	1.077	0.917	1.115	1.399	0.713	1.201	1.122	1.167	0.982	1.027	0.843	0.703	0.881	0.886	0.571	0.775	1.097	0.893	1.323	1.99	0.809	1.356	0.609	0.0847444
A2ASS6	31128	S	Titin OS=Mus musculus OX=10090 GN=Ttn PE=1 SV=1	Ttn	0.954382	2.16465e-06	114.63	2	EPS(0.954)YT(0.046)PGPPSAPR	-0.026154	1.029	0.941	0.97	0.937	1.118	0.991	1.003	1.041	1.015	1.039	1.04	1.02	1.02	1.033	1.006	1.014	1.014	0.906	0.933	0.919	1.096	0.959	0.997	1.027	0.925	0.084774
Q8N7N5	124	S	DDB1- and CUL4-associated factor 8 OS=Mus musculus OX=10090 GN=Dcaf8 PE=1 SV=1	Dcaf8	1	0.000486251	105.65	2	DQDS(1)S(1)DDER	-1.6983	1.368	1.562	1.146	1.224	0.692	0.927	0.689	0.592	1.045	0.913			0.941	0.983			1.309	1.711			0.735	0.943			1.8	0.0850484
Q61584	398	T	Fragile X mental retardation syndrome-related protein 1 OS=Mus musculus OX=10090 GN=Fxr1 PE=1 SV=2	Fxr1	0.934742	1.23677e-26	179.87	2	GYAT(0.935)DES(0.032)T(0.032)VS(0.002)SVQGSR	0.38765	1.05	0.99	1.327	1.1	0.978	0.931	0.92	0.841	0.963	1.155	1.055	0.933	0.942	1.093	1.119	1.005	1.09	0.857	1.258	1.179	1.038	0.852	0.822	0.837	1.235	0.0852666
P08249	213	T	Malate dehydrogenase, mitochondrial OS=Mus musculus OX=10090 GN=Mdh2 PE=1 SV=3	Mdh2	0.9928	0.00332521	62.357	3	TIIPLIS(0.007)QCT(0.993)PK	-1.34	0.836	1.022	1.034	0.827	1.042	1.101	1.056	1.08	1.09	1.049	1.072	1.138	1.035	1.041	1.047	1.032	0.767	0.974	0.965	0.727	1.007	1.058	1.009	1.047	0.833	0.0852743
Q5SX39	1286	T	Myosin-4 OS=Mus musculus OX=10090 GN=Myh4 PE=2 SV=1	Myh4	0.999946	3.89936e-05	110.98	2	LHT(1)ES(0.899)GEFS(0.101)R	-0.69439	0.889	0.968	0.951	0.944	1.115	0.973	1.015	1.145	0.985	1.017	0.998	0.988	1	1.033	0.994	0.983	0.903	0.952	0.953	0.955	1.115	0.942	1.021	1.165	0.887	0.0853984
Q3UJB9	884	S	Enhancer of mRNA-decapping protein 4 OS=Mus musculus OX=10090 GN=Edc4 PE=1 SV=2	Edc4	0.967058	2.63627e-64	214.42	3	DSQDT(0.007)S(0.026)AEQS(0.967)DHDDEVASLASASGGFGSK	-0.27744	1.018	1.082	1.038	0.983	0.988	0.99	0.934	1.018			0.857	0.874			0.903	1.044			1.211	1.125			1.034	0.975	1.163	0.0855416
A2ASS6	18457	Y	Titin OS=Mus musculus OX=10090 GN=Ttn PE=1 SV=1	Ttn	0.95865	1.54959e-09	134.75	2	AWTPVT(0.002)Y(0.959)T(0.039)VTR	-0.21706	0.921	0.904	0.941	1.071	1.006	1.13	1.033	1.013	1.015	1.039	1.04	1.02	1.02	1.033	1.006	1.014	0.907	0.87	0.905	1.05	0.986	1.094	1.027	0.999	0.909	0.0858354
Q99KV1	80	S	DnaJ homolog subfamily B member 11 OS=Mus musculus OX=10090 GN=Dnajb11 PE=1 SV=1	Dnajb11	0.987834	2.07877e-08	131.77	3	FQDLGAAYEVLS(0.012)DS(0.988)EKR	0.70179	0.987	0.938	1.006	1.031	1.037	1.035	1.012	0.996	0.887	0.833			0.792	0.686			1.113	1.126			1.309	1.509			0.795	0.0858415
Q9JIF9	208	S	Myotilin OS=Mus musculus OX=10090 GN=Myot PE=1 SV=1	Myot	0.982616	2.48659e-31	170.45	3	LLGPQNAAAVFQAQNS(0.017)DVQDS(0.983)PQHNPEQAR	-2.8058	1.019	1.087	1.145	1.335	1.025	0.878	0.931	0.716	1.11	1.077	1.052	1.054	1.073	1.044	0.941	0.952	0.918	1.009	1.088	1.267	0.955	0.841	0.989	0.752	1.211	0.0858546
Q3USB7	557	T	Inactive phospholipase C-like protein 1 OS=Mus musculus OX=10090 GN=Plcl1 PE=1 SV=3	Plcl1	0.999995	1.6141e-09	112.39	3	LPSESDLLEGEVT(1)DEDEEAEMSR	-0.38041	0.819	0.916	0.985	1.004	1.222	0.996	1.119	0.951	0.959	1.11	0.978	1.021	1.037	1.085	0.924	0.919	0.854	0.825	1.007	0.983	1.178	0.918	1.211	1.035	0.845	0.0860342
P19246	631	S	Neurofilament heavy polypeptide OS=Mus musculus OX=10090 GN=Nefh PE=1 SV=3	Nefh	1	0.00196707	76.378	3	S(1)PAEAKS(0.983)PAT(0.017)VK	1.4914	1.349	1.11	0.497	1.81	1.148	0.787	0.653	0.755	1.161	1.007	0.582	1.313	1.135	1.03	0.769	0.844	1.162	1.102	0.854	1.379	1.011	0.764	0.849	0.895	1.278	0.086036
P19246	637	S	Neurofilament heavy polypeptide OS=Mus musculus OX=10090 GN=Nefh PE=1 SV=3	Nefh	0.983172	0.00196707	76.378	3	S(1)PAEAKS(0.983)PAT(0.017)VK	1.4914	1.349	1.11	0.497	1.81	1.148	0.787	0.653	0.755	1.161	1.007	0.582	1.313	1.135	1.03	0.769	0.844	1.162	1.102	0.854	1.379	1.011	0.764	0.849	0.895	1.278	0.086036
P70670	2133	T	Nascent polypeptide-associated complex subunit alpha, muscle-specific form OS=Mus musculus OX=10090 GN=Naca PE=1 SV=2	Naca	0.841163	7.8902e-30	135.67	4	VQGEAVSNIQENTQT(0.012)PT(0.841)VQEES(0.147)EEEEVDETGVEVK	0.2431	0.975	1.164	1.004	1.282	0.861	1.016	0.803	0.968	0.98	1.059	1.012	0.981	0.983	0.97	1.06	1.024	0.995	1.099	0.992	1.307	0.876	1.047	0.758	0.945	1.212	0.08637
O55103	771	S	Periaxin OS=Mus musculus OX=10090 GN=Prx PE=1 SV=1	Prx	1	0.00234861	54.764	4	VGKPGEAS(1)IEVPDK	1.081	1.167	0.994	0.587	1.542	1.07	1.161	0.801	0.739	1.08	0.898	0.608	1.284	1.181	1.059	0.873	0.907	1.081	1.107	0.965	1.201	0.906	1.096	0.918	0.815	1.166	0.0865324
A2AAJ9	5699	S	Obscurin OS=Mus musculus OX=10090 GN=Obscn PE=1 SV=3	Obscn	0.999882	1.07147e-36	193.53	3	MS(1)REPT(0.999)LDS(0.001)ISELPEEDSR	-0.6636	1.146	1.011	1.052	1.05	0.987	0.915	1.011	0.915	1.002	1.027	1.021	0.949	1.023	1.001	0.953	0.989	1.144	0.984	1.03	1.106	0.965	0.914	1.061	0.925	1.103	0.0866301
Q5NBX1	346	S	Protein cordon-bleu OS=Mus musculus OX=10090 GN=Cobl PE=1 SV=1	Cobl	0.996575	2.13698e-09	144.46	3	AS(0.997)LS(0.003)SQADLQK	0.058099	1.053	1.142	0.978	0.938	1.002	0.967	0.95	1.016	0.863	0.785	0.903	0.82	0.977	0.843	1.156	0.973	1.22	1.455	1.083	1.144	1.026	1.147	0.822	1.044	1.214	0.0873389
Q9WV55	164	S	Vesicle-associated membrane protein-associated protein A OS=Mus musculus OX=10090 GN=Vapa PE=1 SV=2	Vapa	0.999963	3.04572e-15	146.77	3	PHS(1)VSLNDTETR	1.5616	0.956	0.836	0.838	1.016	1.058	1.199	1.151	0.947	0.871	0.856	1.032	0.998	0.808	0.874	0.888	1.016	1.098	0.977	0.812	1.018	1.309	1.372	1.296	0.932	0.795	0.0873817
Q5SX39	1482	S	Myosin-4 OS=Mus musculus OX=10090 GN=Myh4 PE=2 SV=1	Myh4	0.879022	1.15416e-09	140.78	3	S(0.006)LS(0.879)T(0.115)ELFK	-0.55784	0.865	0.968	0.948	1.042	1.062	1.078	1.084	0.969	0.985	1.017	0.998	0.988	1	1.033	0.994	0.983	0.878	0.952	0.95	1.055	1.062	1.044	1.091	0.986	0.917	0.0875164
A2ASS6	281	S	Titin OS=Mus musculus OX=10090 GN=Ttn PE=1 SV=1	Ttn	1	2.91266e-20	165.32	2	QQS(1)PS(1)PIRHS(1)PS(1)PVR	-0.13791	1.035	0.963	0.978	0.937	1.023	1.035	0.982	1.077	1.015	1.039	1.04	1.02	1.02	1.033	1.006	1.014	1.02	0.927	0.94	0.919	1.003	1.002	0.976	1.062	0.941	0.0875728
Q3TVI8	143	S	Pre-B-cell leukemia transcription factor-interacting protein 1 OS=Mus musculus OX=10090 GN=Pbxip1 PE=1 SV=2	Pbxip1	0.944923	9.74213e-189	349.02	2	CS(0.058)S(0.945)S(0.997)DDDTDVDVEGLR	0.4662	0.902	0.882	0.911	0.92	1.265	1.039	0.996	1.078	0.923	0.93	0.945	0.937	1.063	0.966	1.065	0.967	0.977	0.948	0.964	0.982	1.19	1.076	0.935	1.115	0.897	0.0875777
P08030	66	S	Adenine phosphoribosyltransferase OS=Mus musculus OX=10090 GN=Aprt PE=1 SV=2	Aprt	1	0.000511597	96.371	2	IDYIAGLDS(1)R	-0.32718	0.876	0.789	0.993	0.979	0.884	1.225	1.202	1.056	1.03	0.987	1.105	1.01	0.839	0.914	1.289	1.107	0.85	0.799	0.899	0.969	1.054	1.34	0.933	0.954	0.822	0.0876896
A2ASS6	30488	T	Titin OS=Mus musculus OX=10090 GN=Ttn PE=1 SV=1	Ttn	0.978497	0.00876198	51.879	3	MS(0.001)IAT(0.021)T(0.978)KDR	0.21969	0.839	1.013	1.004	0.999	1.045	1.1	0.993	1.024	1.015	1.039	1.04	1.02	1.02	1.033	1.006	1.014	0.827	0.975	0.965	0.979	1.025	1.065	0.987	1.01	0.917	0.0877953
Q62261	2137	S	Spectrin beta chain, non-erythrocytic 1 OS=Mus musculus OX=10090 GN=Sptbn1 PE=1 SV=2	Sptbn1	1	2.59548e-79	269.53	2	GDQVSQNGLPAEQGS(1)PR	-0.54277	1.11	1.025	1.062	1.206	1.039	0.997	0.835	0.832	1.059	1.045	0.987	0.976	1.03	0.999	0.884	0.883	1.048	0.981	1.076	1.236	1.009	0.998	0.945	0.942	1.115	0.0878284
A2ASS6	21087	S	Titin OS=Mus musculus OX=10090 GN=Ttn PE=1 SV=1	Ttn	1	0.0138641	56.404	2	IELS(1)VEMK	0.73189	0.917	0.95	1.07	0.967	0.998	1.055	1.06	1.018	1.015	1.039	1.04	1.02	1.02	1.033	1.006	1.014	0.903	0.914	1.029	0.948	0.978	1.021	1.054	1.004	0.935	0.0878611
O70548	109	T	Telethonin OS=Mus musculus OX=10090 GN=Tcap PE=1 SV=1	Tcap	1	2.03038e-10	158.52	2	EET(1)PIQLR	-0.05674	0.938	0.812	0.803	0.936	1.141	1.155	1.149	1.043	0.988	0.855	0.776	0.836	1.054	1.086	0.904	0.924	0.949	0.95	1.035	1.12	1.083	1.064	1.271	1.129	0.892	0.0880251
A2ASS6	24375	S	Titin OS=Mus musculus OX=10090 GN=Ttn PE=1 SV=1	Ttn	0.790811	0.00972986	59.227	2	GDQELS(0.171)S(0.791)T(0.038)AR	-0.70641	0.868	0.803	0.902	1.129	1.034	1.039	1.064	1.157	1.015	1.039	1.04	1.02	1.02	1.033	1.006	1.014	0.855	0.773	0.867	1.107	1.014	1.006	1.058	1.141	0.854	0.0880723
P62071	186	S	Ras-related protein R-Ras2 OS=Mus musculus OX=10090 GN=Rras2 PE=1 SV=1	Rras2	0.999977	8.64865e-40	222.11	2	FQEQECPPS(1)PEPTR	0.13625	1.058	0.916	1.122	1.054	1.027	1.047	0.906	0.95			0.969	0.91			1.096	0.976			1.158	1.158			0.827	0.973	1.287	0.0881468
A2ASS6	33933	S	Titin OS=Mus musculus OX=10090 GN=Ttn PE=1 SV=1	Ttn	0.99951	5.42824e-05	110.46	3	Y(0.001)S(1)S(1)PPAHVK	0.28556	1.027	1.164	1.127	0.953	0.89	0.927	0.952	1.029	1.015	1.039	1.04	1.02	1.02	1.033	1.006	1.014	1.012	1.12	1.084	0.934	0.873	0.897	0.946	1.015	1.112	0.0891453
Q62433	335	T	Protein NDRG1 OS=Mus musculus OX=10090 GN=Ndrg1 PE=1 SV=1	Ndrg1	0.855144	0.000236732	102.89	2	TAS(0.001)GS(0.024)S(0.967)VT(0.855)S(0.152)LEGTR	0.56193	1.126	1.004	0.874	1.295	1.106	0.918	0.928	0.831	0.839	0.72			0.943	0.898			1.342	1.394			1.173	1.022			1.246	0.0895446
A2ASS6	13198	Y	Titin OS=Mus musculus OX=10090 GN=Ttn PE=1 SV=1	Ttn	0.999998	9.25413e-07	126.77	4	EVELLKPIEDVTIY(1)EK	2.8508	0.939	0.995	0.93	1.037	1.019	1.07	0.977	1.051	1.015	1.039	1.04	1.02	1.02	1.033	1.006	1.014	0.925	0.958	0.894	1.017	0.999	1.036	0.971	1.036	0.939	0.0895869
A2ASS6	11217	T	Titin OS=Mus musculus OX=10090 GN=Ttn PE=1 SV=1	Ttn	1	0.00498627	59.116	3	AVPEAPT(1)PVPK	-0.13233	0.774	1.164	0.846	0.871	1.069	1.05	1.007	1.176	1.015	1.039	1.04	1.02	1.02	1.033	1.006	1.014	0.763	1.12	0.813	0.854	1.048	1.016	1.001	1.16	0.84	0.0896472
P82349	279	S	Beta-sarcoglycan OS=Mus musculus OX=10090 GN=Sgcb PE=1 SV=1	Sgcb	0.994265	3.63327e-43	164.18	2	LPSSSSGDQS(0.994)GS(0.006)GDWVR	2.5761	1.064	0.777	0.874	1.043	1.175	0.975	1.045	1.068	1.088	0.88	0.999	1.038	1.019	1.003	1.073	0.985	0.978	0.883	0.875	1.005	1.153	0.972	0.974	1.084	0.894	0.0896862
Q5XKE0	581	T	Myosin-binding protein C, fast-type OS=Mus musculus OX=10090 GN=Mybpc2 PE=1 SV=1	Mybpc2	0.99816	0.00139994	89.507	2	GDEVFT(0.998)AT(0.002)EGR	0.97868	0.921	0.991	0.875	0.912	0.981	1.039	1.108	1.155	0.967	1.016	0.995	0.985	1.039	1.072	1.038	1.037	0.952	0.975	0.879	0.926	0.944	0.969	1.067	1.114	0.912	0.0899867
Q62407	453	T	Striated muscle-specific serine/threonine-protein kinase OS=Mus musculus OX=10090 GN=Speg PE=1 SV=2	Speg	1	6.37173e-151	317.1	2	SEGGAAWGT(1)PEAS(1)QEELR	0.90683	1.116	0.983	1.128	0.998	0.988	1.047	0.891	0.937	0.971	0.966	0.928	0.898	0.933	1.002	0.913	0.896	1.149	1.018	1.216	1.111	1.059	1.045	0.976	1.046	1.089	0.0899951
Q9D0F9	460	S	Phosphoglucomutase-1 OS=Mus musculus OX=10090 GN=Pgm1 PE=1 SV=4	Pgm1	1	4.91999e-05	91.518	2	QFS(1)ANDK	-1.985	0.913	0.77	0.77	0.923	1.02	1.272	1.175	1.113	0.931	0.883	0.85	0.908	0.958	0.991	1.17	1.114	0.981	0.872	0.906	1.017	1.065	1.284	1.004	0.999	0.868	0.0901425
Q3UBX0	49	T	Transmembrane protein 109 OS=Mus musculus OX=10090 GN=Tmem109 PE=1 SV=2	Tmem109	0.916213	2.2888e-05	109.54	3	KET(0.916)S(0.084)ADILTQIGR	0.69857	1.007	0.95	0.986	0.942	1.073	1.129	0.953	0.991	1.068	0.921	1.016	0.869	0.939	0.996	0.825	0.995	0.943	1.031	0.97	1.084	1.143	1.134	1.155	0.996	0.91	0.0901826
A2ASS6	34065	S	Titin OS=Mus musculus OX=10090 GN=Ttn PE=1 SV=1	Ttn	0.997377	2.60206e-50	248.67	3	S(1)LS(0.997)PT(0.003)YIELMR	0.46244	0.862	1.087	0.939	0.878	0.942	1.065	1.123	1.095	1.015	1.039	1.04	1.02	1.02	1.033	1.006	1.014	0.849	1.046	0.903	0.861	0.924	1.031	1.116	1.08	0.881	0.0903001
Q62407	2774	T	Striated muscle-specific serine/threonine-protein kinase OS=Mus musculus OX=10090 GN=Speg PE=1 SV=2	Speg	1	7.119e-05	111.22	3	GT(1)PDS(1)PAQPAAAPR	0.46357	1.062	1.336	1.12	0.878	0.878	0.93	0.919	0.953	0.971	0.966	0.928	0.898	0.933	1.002	0.913	0.896	1.094	1.383	1.207	0.978	0.941	0.928	1.007	1.064	1.183	0.0903137
A2ASS6	28854	T	Titin OS=Mus musculus OX=10090 GN=Ttn PE=1 SV=1	Ttn	0.999988	1.93269e-26	176.61	2	NAFVT(1)PGPPSIPEVTK	0.045644	0.957	0.856	0.857	1.072	1.046	1.097	1.043	1.075	1.015	1.039	1.04	1.02	1.02	1.033	1.006	1.014	0.943	0.824	0.824	1.051	1.025	1.062	1.037	1.06	0.87	0.0909015
Q5SX39	1186	T	Myosin-4 OS=Mus musculus OX=10090 GN=Myh4 PE=2 SV=1	Myh4	1	3.71291e-08	136.96	3	DLEEAT(1)LQHEATAAALR	0.087024	1.01	0.968	0.971	0.879	1.133	1.034	1.06	0.971	0.985	1.017	0.998	0.988	1	1.033	0.994	0.983	1.025	0.952	0.973	0.89	1.133	1.001	1.066	0.988	0.917	0.0909222
P21550	229	T	Beta-enolase OS=Mus musculus OX=10090 GN=Eno3 PE=1 SV=3	Eno3	1	2.24995e-09	148.52	3	T(1)AIQAAGYPDK	1.0644	0.946	0.885	0.944	0.988	1.005	1.109	1.113	1.026	0.974	0.986	0.946	0.969	0.933	1.001	1.117	1.015	0.971	0.898	0.998	1.02	1.077	1.108	0.996	1.011	0.927	0.0909798
Q9WUB3	614	Y	Glycogen phosphorylase, muscle form OS=Mus musculus OX=10090 GN=Pygm PE=1 SV=3	Pygm	1	0.000434491	105.14	3	AAPGY(1)HMAK	-0.68027	1.055	1.034	0.973	1.146	0.834	0.891	1.073	1.053	0.922	0.957	0.918	0.921	1.008	1.015	0.981	0.996	1.144	1.08	1.06	1.244	0.827	0.878	1.094	1.057	1.174	0.0911316
A2ASS6	24803	T	Titin OS=Mus musculus OX=10090 GN=Ttn PE=1 SV=1	Ttn	0.990037	0.000936424	91.616	2	YT(0.002)LT(0.99)LENS(0.008)S(0.001)GTK	2.3557	0.737	0.954	0.803	1.034	0.848	1.27	1.156	1.148	1.015	1.039	1.04	1.02	1.02	1.033	1.006	1.014	0.726	0.918	0.772	1.014	0.831	1.229	1.149	1.132	0.79	0.0914108
A2ASS6	26049	S	Titin OS=Mus musculus OX=10090 GN=Ttn PE=1 SV=1	Ttn	0.999995	0.00247758	75.416	3	WS(1)VVAESK	-1.109	0.666	1.033	0.705	1.039	1.064	1.279	0.941	1.194	1.015	1.039	1.04	1.02	1.02	1.033	1.006	1.014	0.656	0.994	0.678	1.019	1.043	1.238	0.935	1.178	0.762	0.0914276
Q9JLV1	390	S	BAG family molecular chaperone regulator 3 OS=Mus musculus OX=10090 GN=Bag3 PE=1 SV=2	Bag3	0.974417	5.85198e-28	171.87	2	VSSAPIPCPSPSPAPS(0.025)AVPS(0.974)PPK	0.62134	1.091	1.196	1.149	0.971	0.918	0.884	0.99	0.899	1.1	1.045	0.955	0.975	0.973	0.948	0.978	0.939	0.992	1.144	1.203	0.996	0.943	0.932	1.012	0.957	1.128	0.0915511
O70318	38	S	Band 4.1-like protein 2 OS=Mus musculus OX=10090 GN=Epb41l2 PE=1 SV=2	Epb41l2	1	1.98783e-08	130.36	3	EVENEQT(1)PVS(1)EPEEEK	1.1148	1.009	1.055	0.89	0.993	1.094	1.007	0.934	1.037	0.947	0.932	0.821	1.179	0.904	0.883	0.822	0.846	1.065	1.132	1.084	0.842	1.21	1.14	1.136	1.226	0.875	0.0915654
Q70IV5	1479	S	Synemin OS=Mus musculus OX=10090 GN=Synm PE=1 SV=2	Synm	1	2.17795e-20	157.74	3	DTGSEVEAHGVS(1)HR	1.0724	0.693	1.082	0.571	0.912	0.952	1.12	1.316	1.24	1.016	1.001	0.966	1.002	1.075	1.073	1.007	1.043	0.682	1.081	0.591	0.91	0.886	1.044	1.307	1.189	0.737	0.0917298
A2ASS6	26642	S	Titin OS=Mus musculus OX=10090 GN=Ttn PE=1 SV=1	Ttn	0.99187	6.7726e-07	127.53	3	LSWT(0.008)QVS(0.992)NEVQALNYK	0.085223	1.042	0.988	0.978	0.887	1.017	1.078	1.012	1.027	1.015	1.039	1.04	1.02	1.02	1.033	1.006	1.014	1.027	0.951	0.94	0.87	0.997	1.044	1.006	1.013	0.933	0.0918889
A2ASS6	18525	T	Titin OS=Mus musculus OX=10090 GN=Ttn PE=1 SV=1	Ttn	0.974871	0.00089634	80.905	3	NT(0.001)VS(0.024)LT(0.975)WNPPK	-0.31166	0.884	0.967	0.859	1.011	1.057	1.054	1.241	0.929	1.015	1.039	1.04	1.02	1.02	1.033	1.006	1.014	0.871	0.931	0.826	0.991	1.036	1.02	1.234	0.916	0.86	0.0919606
Q3MI48	228	S	Junctional sarcoplasmic reticulum protein 1 OS=Mus musculus OX=10090 GN=Jsrp1 PE=1 SV=2	Jsrp1	0.999961	5.61714e-100	284.21	4	GGSISEAS(1)GEESVPLGDRGSQEKPR	-1.555	0.94	0.947	1.002	0.911	0.961	1.139	1.026	1.087	0.921	1.032	0.941	0.867	0.979	0.953	0.865	0.864	1.021	0.918	1.065	1.051	0.982	1.195	1.186	1.258	0.878	0.0920555
Q7TPW1	502	T	Nexilin OS=Mus musculus OX=10090 GN=Nexn PE=1 SV=3	Nexn	0.795303	7.07212e-22	170.29	3	KREDEEEEEGS(0.001)IVNGS(0.027)T(0.177)T(0.795)EDEEQTR	0.3205	1.087	1.005	1.056	1.29	0.97	1.016	0.811	0.871	1.081	1.095	1.124	1.11	1.072	1.029	1.169	1.177	1.006	0.918	0.94	1.162	0.905	0.987	0.694	0.74	1.21	0.092088
Q5SX39	1919	S	Myosin-4 OS=Mus musculus OX=10090 GN=Myh4 PE=2 SV=1	Myh4	1	1.12458e-06	124.51	3	ADIAES(1)QVNK	1.4823	0.603	1.197	0.771	0.831	1.019	1.224	1.311	0.97	0.985	1.017	0.998	0.988	1	1.033	0.994	0.983	0.612	1.177	0.773	0.841	1.019	1.185	1.319	0.987	0.755	0.0923728
P14873	1307	S	Microtubule-associated protein 1B OS=Mus musculus OX=10090 GN=Map1b PE=1 SV=2	Map1b	1	1.17346e-84	252.91	3	SVSPGVTQAVVEEHCAS(1)PEEK	0.54746	1.125	0.936	0.624	1.529	1.317	1.031	0.713	0.782	1.231	1.146			1.293	0.951			0.914	0.817			1.019	1.084			0.823	0.0924508
Q8VDN2	484	S	Sodium/potassium-transporting ATPase subunit alpha-1 OS=Mus musculus OX=10090 GN=Atp1a1 PE=1 SV=1	Atp1a1	0.827705	6.10072e-07	119.25	3	IVEIPFNS(0.828)T(0.172)NK	-0.0051005	0.966	0.89	0.996	1.003	0.984	1.237	0.862	1.086	1.087	1	1.002	1.077	0.978	0.945	0.909	0.89	0.889	0.89	0.994	0.931	1.006	1.309	0.948	1.22	0.826	0.0925083
Q920M5	418	S	Coronin-6 OS=Mus musculus OX=10090 GN=Coro6 PE=1 SV=1	Coro6	1	0.000775461	68.283	3	NILDVRPPAS(1)PR	0.46052	1.031	1.089	1.045	1.29	0.997	0.747	0.932	0.963	0.745	0.676			0.921	0.627			1.384	1.611			1.083	1.191			1.317	0.0925371
Q62407	2019	S	Striated muscle-specific serine/threonine-protein kinase OS=Mus musculus OX=10090 GN=Speg PE=1 SV=2	Speg	0.999999	5.96911e-07	118.52	3	RGS(1)S(1)AESALPR	-0.84808	1.189	0.997	1.093	1.011	0.846	0.985	0.98	0.989	0.971	0.966	0.928	0.898	0.933	1.002	0.913	0.896	1.225	1.032	1.178	1.126	0.907	0.983	1.073	1.104	1.121	0.0925892
A2ASS6	23690	S	Titin OS=Mus musculus OX=10090 GN=Ttn PE=1 SV=1	Ttn	1	0.00117642	103.91	2	EHGES(1)LDK	-1.3193	0.955	0.778	0.937	0.904	1.178	0.971	1.376	0.916	1.015	1.039	1.04	1.02	1.02	1.033	1.006	1.014	0.941	0.749	0.901	0.886	1.155	0.94	1.368	0.903	0.796	0.0926309
Q6PHZ2	337	T	Calcium/calmodulin-dependent protein kinase type II subunit delta OS=Mus musculus OX=10090 GN=Camk2d PE=1 SV=1	Camk2d	0.957757	1.98741e-05	124.2	2	ESTESSNT(0.042)T(0.958)IEDEDVK	1.0723	1.271	1.134	1.031	1.077	0.933	0.904	0.858	0.904	1.009	1.009	1.078	1.118	0.989	0.88	1.045	1.094	1.26	1.124	0.956	0.963	0.943	1.027	0.821	0.826	1.19	0.0926578
A2ASS6	22291	S	Titin OS=Mus musculus OX=10090 GN=Ttn PE=1 SV=1	Ttn	0.999975	9.07376e-05	89.011	4	ATLTWTPPLEDGGS(1)PIK	0.12678	1.016	0.836	1.01	0.97	1.1	1.07	0.988	1.045	1.015	1.039	1.04	1.02	1.02	1.033	1.006	1.014	1.001	0.805	0.971	0.951	1.078	1.036	0.982	1.031	0.903	0.0930288
A2ABU4	477	S	Myomesin-3 OS=Mus musculus OX=10090 GN=Myom3 PE=1 SV=1	Myom3	0.980259	6.20592e-05	110.44	2	S(0.98)T(0.02)EIPYDLGSK	-0.59835	0.956	1.001	0.93	0.934	1.038	1.03	1.005	1.112	1.08	0.951	0.993	1.043	1.102	0.962	0.942	0.989	0.885	1.053	0.937	0.895	0.942	1.071	1.067	1.124	0.897	0.0930569
Q4U4S6	2264	S	Xin actin-binding repeat-containing protein 2 OS=Mus musculus OX=10090 GN=Xirp2 PE=1 SV=1	Xirp2	0.841598	7.16389e-05	93.424	3	S(0.136)HS(0.842)FPS(0.023)GSEQQSPK	-1.1847	1.356	1.342	1.131	0.924	0.701	0.539	1.112	1.025	0.918	0.936	0.963	0.927	0.972	0.911	0.972	0.909	1.477	1.434	1.174	0.997	0.721	0.592	1.144	1.128	1.418	0.0933206
P20152	51	S	Vimentin OS=Mus musculus OX=10090 GN=Vim PE=1 SV=3	Vim	0.882388	0.0267993	49.141	2	S(0.882)LY(0.011)S(0.048)S(0.022)S(0.03)PGGAY(0.005)VT(0.001)R	0.55808	0.95	1.032	0.792	1.035	1.203	0.966	0.872	1.14	1.086	1.092	0.984	1.189	1.088	0.874	1.058	1.061	0.875	0.945	0.805	0.87	1.106	1.105	0.824	1.074	0.851	0.0939297
A2AAJ9	4775	S	Obscurin OS=Mus musculus OX=10090 GN=Obscn PE=1 SV=3	Obscn	1	0.00309427	69.275	3	KAS(1)VVWK	0.61177	1.244	1.045	1.074	0.987	1.107	0.911	0.913	0.828	1.002	1.027	1.021	0.949	1.023	1.001	0.953	0.989	1.242	1.018	1.052	1.04	1.082	0.91	0.958	0.837	1.149	0.0940431
A2ASS6	25797	S	Titin OS=Mus musculus OX=10090 GN=Ttn PE=1 SV=1	Ttn	0.933362	5.4383e-06	123.12	3	VGLGEAAS(0.933)VPGT(0.067)VKPEDK	0.072238	0.825	0.738	1.021	1.048	0.939	1.236	1.085	1.112	1.015	1.039	1.04	1.02	1.02	1.033	1.006	1.014	0.813	0.71	0.982	1.027	0.921	1.197	1.079	1.097	0.823	0.0941116
A2ASS6	13801	T	Titin OS=Mus musculus OX=10090 GN=Ttn PE=1 SV=1	Ttn	1	5.40453e-07	122.63	3	LT(1)VLEGDPYFTGK	0.97021	0.774	0.974	0.757	1.111	1.044	1.215	0.974	1.112	1.015	1.039	1.04	1.02	1.02	1.033	1.006	1.014	0.763	0.937	0.728	1.089	1.024	1.176	0.968	1.097	0.825	0.0945779
Q9JI91	744	T	Alpha-actinin-2 OS=Mus musculus OX=10090 GN=Actn2 PE=1 SV=2	Actn2	0.999963	0.00121157	86.367	2	TINEVETQILT(1)R	-0.9162	0.914	1.009	0.977	0.828	1.052	0.932	1.093	1.187	1.049	1.003	1.03	1.002	1.072	1.006	0.946	1.019	0.871	1.006	0.949	0.826	0.981	0.926	1.155	1.165	0.864	0.0947175
Q3TVI8	705	S	Pre-B-cell leukemia transcription factor-interacting protein 1 OS=Mus musculus OX=10090 GN=Pbxip1 PE=1 SV=2	Pbxip1	1	0.000567573	83.862	4	EKHS(1)WNPR	0.46484	1.07	0.92	1.03	1.022	1.098	1.013	0.988	0.922	0.923	0.93	0.945	0.937	1.063	0.966	1.065	0.967	1.159	0.989	1.09	1.091	1.033	1.049	0.928	0.953	1.092	0.0948114
Q148W8	1016	S	Inactive dual specificity phosphatase 27 OS=Mus musculus OX=10090 GN=Dusp27 PE=1 SV=1	Dusp27	1	1.06344e-18	165.47	2	EES(1)PEPYFFR	-0.31148	0.972	1.128	1.204	0.902	1.061	0.894	0.947	0.968	1.3	1.204	1.502	0.947	1.181	0.881	0.982	0.803	0.748	0.937	0.802	0.952	0.898	1.015	0.964	1.205	0.842	0.0949132
Q61584	449	S	Fragile X mental retardation syndrome-related protein 1 OS=Mus musculus OX=10090 GN=Fxr1 PE=1 SV=2	Fxr1	0.999953	6.33785e-29	186.9	4	KDELS(1)DWS(1)LAGEDDRETR	0.10465	1.143	1.102	1.066	0.938	0.932	1.049	1.006	0.849	0.963	1.155	1.055	0.933	0.942	1.093	1.119	1.005	1.187	0.954	1.01	1.005	0.989	0.96	0.899	0.845	1.125	0.0954082
Q8CI12	138	S	Smoothelin-like protein 2 OS=Mus musculus OX=10090 GN=Smtnl2 PE=1 SV=1	Smtnl2	1	7.07739e-34	208.75	2	S(0.974)PS(0.026)VEHDEAS(1)DLEVR	2.0082	1.18	0.949	1.311	0.854	0.958	0.877	1.218	0.785	0.861	0.809	0.818	0.929	0.939	0.97	1.115	1.096	1.37	1.173	1.603	0.919	1.02	0.904	1.092	0.716	1.357	0.0957122
A2ASS6	799	S	Titin OS=Mus musculus OX=10090 GN=Ttn PE=1 SV=1	Ttn	0.986215	0.00174482	97.813	2	TTDIS(0.986)T(0.014)ER	0.041673	1.038	0.898	0.706	0.927	1.118	0.903	1.139	1.236	1.015	1.039	1.04	1.02	1.02	1.033	1.006	1.014	1.023	0.864	0.679	0.909	1.096	0.874	1.132	1.219	0.804	0.0957976
P56375	100	S	Acylphosphatase-2 OS=Mus musculus OX=10090 GN=Acyp2 PE=1 SV=2	Acyp2	0.999815	0.000327089	108.35	2	LEYS(1)DFSIR	-1.4752	1.156	0.969	1.063	1.058	1.009	0.941	1.027	0.872	1.051	1.046	0.909	1.011	0.95	1.045	1.156	1.104	1.1	0.926	1.169	1.046	1.062	0.9	0.888	0.79	1.165	0.0957996
A2ASS6	17288	S	Titin OS=Mus musculus OX=10090 GN=Ttn PE=1 SV=1	Ttn	0.990138	0.000135175	76.586	4	NVHVEVY(0.01)DRPS(0.99)PPR	1.7974	1.014	0.832	0.96	1.009	1.084	1.011	1.102	1.019	1.015	1.039	1.04	1.02	1.02	1.033	1.006	1.014	0.999	0.801	0.923	0.989	1.063	0.979	1.095	1.005	0.896	0.0959608
A2ASS6	23831	S	Titin OS=Mus musculus OX=10090 GN=Ttn PE=1 SV=1	Ttn	0.999451	2.2345e-13	145.61	4	VLAENEYGIGLPAET(0.001)AES(0.999)VK	-0.76434	0.839	0.899	1.055	1.007	1.093	1.136	0.99	1.004	1.015	1.039	1.04	1.02	1.02	1.033	1.006	1.014	0.827	0.865	1.014	0.987	1.072	1.1	0.984	0.99	0.891	0.0959748
A2ASS6	29625	S	Titin OS=Mus musculus OX=10090 GN=Ttn PE=1 SV=1	Ttn	0.999875	4.2242e-06	124.6	4	VYAENS(1)AGLSSPSDPSK	1.0066	0.946	0.923	0.914	1.029	1.028	1.19	0.944	1.037	1.015	1.039	1.04	1.02	1.02	1.033	1.006	1.014	0.932	0.888	0.879	1.009	1.008	1.152	0.938	1.023	0.9	0.096268
Q9D1G3	203	S	Protein-cysteine N-palmitoyltransferase HHAT-like protein OS=Mus musculus OX=10090 GN=Hhatl PE=1 SV=2	Hhatl	0.999935	0.000949897	68.676	3	RYS(1)LADLLK	-0.63484	0.958	0.851	1.011	0.913	0.988	1.339	0.976	0.982	1.012	0.896	1.006	0.957	0.948	0.923	0.905	0.961	0.947	0.95	1.005	0.954	1.042	1.451	1.078	1.022	0.84	0.0962861
Q99LD4	459	T	COP9 signalosome complex subunit 1 OS=Mus musculus OX=10090 GN=Gps1 PE=1 SV=1	Gps1	0.998858	0.00105719	75.533	2	EGSQGELT(0.999)PANS(0.001)QSR	1.0009	1.169	0.757	2.012	1.164	0.626	1.025	0.778	0.757	0.83	0.815	0.903	0.925	0.981	0.767	0.924	0.981	1.408	0.929	2.228	1.258	0.638	1.336	0.842	0.772	1.623	0.0963901
Q9DB73	150	S	NADH-cytochrome b5 reductase 1 OS=Mus musculus OX=10090 GN=Cyb5r1 PE=1 SV=1	Cyb5r1	0.999455	0.00210946	58.32	3	GPS(0.999)GLLS(0.001)YAGK	0.48233	0.928	0.776	0.829	0.928	1.236	1.142	1.148	0.995	0.944	1.184	0.895	0.89	1.122	1.007	0.974	0.993	0.983	0.655	0.926	1.043	1.102	1.134	1.179	1.002	0.817	0.0968607
Q5NBX1	290	T	Protein cordon-bleu OS=Mus musculus OX=10090 GN=Cobl PE=1 SV=1	Cobl	0.813504	4.11167e-07	104.32	3	S(0.037)AS(0.149)GGDLNGCVT(0.814)T(0.002)PNS(0.989)PS(0.009)LHS(0.001)R	1.8706	0.863	1.007	1.203	1.098	1.077	0.878	0.883	1.059	0.863	0.785	0.903	0.82	0.977	0.843	1.156	0.973	1	1.283	1.332	1.339	1.102	1.042	0.764	1.088	1.24	0.0968829
Q8VEM8	348	S	Phosphate carrier protein, mitochondrial OS=Mus musculus OX=10090 GN=Slc25a3 PE=1 SV=1	Slc25a3	1	0.000138475	75.564	5	LPRPPPPEMPES(1)LKK	0.19439	0.936	1.004	0.97	1.068	1.067	1.027	0.986	0.978	1.027	0.964	0.987	1.079	1.027	0.999	0.881	0.962	0.911	1.041	0.983	0.99	1.039	1.028	1.119	1.017	0.934	0.0969071
A2ASS6	23820	Y	Titin OS=Mus musculus OX=10090 GN=Ttn PE=1 SV=1	Ttn	1	2.56015e-19	159.26	4	VLAENEY(1)GIGLPAETAESVK	0.32126	0.966	0.875	0.938	1.055	1.068	1.131	0.976	1.016	1.015	1.039	1.04	1.02	1.02	1.033	1.006	1.014	0.952	0.842	0.902	1.034	1.047	1.095	0.97	1.002	0.907	0.0970697
Q9QY76	204	S	Vesicle-associated membrane protein-associated protein B OS=Mus musculus OX=10090 GN=Vapb PE=1 SV=3	Vapb	0.787713	6.14019e-05	106.86	3	AMPS(0.788)NS(0.212)PVAALAATGK	-1.0667	1.177	0.783	0.935	0.863	1.041	1.092	1.162	0.982	0.977	0.947	0.988	0.966	0.927	0.881	0.915	0.968	1.205	0.827	0.946	0.893	1.123	1.24	1.27	1.014	0.833	0.0970727
A2ASS6	27632	Y	Titin OS=Mus musculus OX=10090 GN=Ttn PE=1 SV=1	Ttn	0.994364	1.27137e-05	121.45	3	TEIVSTDY(0.994)T(0.005)TTLTVK	0.94337	0.933	0.597	1.129	0.887	1.103	1.157	1.148	1.069	1.015	1.039	1.04	1.02	1.02	1.033	1.006	1.014	0.919	0.575	1.086	0.87	1.081	1.12	1.141	1.054	0.785	0.0971463
Q923T9	287	T	Calcium/calmodulin-dependent protein kinase type II subunit gamma OS=Mus musculus OX=10090 GN=Camk2g PE=1 SV=1	Camk2g	1	0.0027282	94.767	2	QET(1)VECLR	-0.99783	1.168	1.33	0.867	1	0.769	0.855	1.18	0.894	0.842	0.905	0.89	0.81	1.016	0.974	0.929	0.937	1.387	1.47	0.974	1.235	0.757	0.878	1.27	0.954	1.313	0.0973552
E9PZQ0	2692	Y	Ryanodine receptor 1 OS=Mus musculus OX=10090 GN=Ryr1 PE=1 SV=1	Ryr1	1	0.00101786	97.431	2	Y(1)DQELYR	-2.9605	0.945	1.04	1.01	0.905	1.04	1.055	1.004	1.027	0.997	0.969	1.01	0.975	0.994	0.988	0.969	0.972	0.948	1.073	1	0.928	1.046	1.068	1.036	1.057	0.939	0.0973554
P56812	119	S	Programmed cell death protein 5 OS=Mus musculus OX=10090 GN=Pdcd5 PE=1 SV=3	Pdcd5	1	1.42387e-09	150.06	2	VMDS(1)DEDDADY	-0.35526	1.173	1.098	1.07	0.927	0.874	0.918	1.069	0.952	0.824	0.942	0.99	0.98	0.893	0.887	1.136	1.161	1.424	1.166	1.081	0.946	0.979	1.035	0.941	0.82	1.223	0.0974285
Q8K4G5	738	S	Actin-binding LIM protein 1 OS=Mus musculus OX=10090 GN=Ablim1 PE=1 SV=1	Ablim1	0.999788	0.000411033	106.62	2	TSS(1)LPGYGK	0.022247	1.124	1.042	1.276	1.003	0.916	0.943	0.83	0.984	1.041	1.053	1.069	1.003	1.216	0.981	1.033	0.92	1.08	0.99	1.194	1	0.753	0.961	0.803	1.07	1.189	0.0974631
Q91YE8	648	S	Synaptopodin-2 OS=Mus musculus OX=10090 GN=Synpo2 PE=1 SV=2	Synpo2	0.946739	4.23475e-12	77.995	5	GVSSPVAGPAQPPPWPQPAPWS(0.947)QPAFY(0.004)DS(0.022)S(0.026)EQIAS(0.001)R	-2.7035	1.053	1.028	1.006	1.073	0.982	0.914	1.016	0.99	0.954	1.023	0.977	0.936	1.012	1.035	0.96	0.999	1.104	1.005	1.03	1.146	0.97	0.883	1.058	0.991	1.098	0.0979402
A2ASS6	21852	T	Titin OS=Mus musculus OX=10090 GN=Ttn PE=1 SV=1	Ttn	0.80403	3.22967e-05	100.04	4	NVAGT(0.804)KEGT(0.196)LSIK	-0.2305	0.913	0.96	0.913	0.95	1.036	1.296	0.916	1.017	1.015	1.039	1.04	1.02	1.02	1.033	1.006	1.014	0.9	0.924	0.878	0.931	1.016	1.255	0.911	1.003	0.868	0.0980813
Q5SX40	1495	Y	Myosin-1 OS=Mus musculus OX=10090 GN=Myh1 PE=1 SV=1	Myh1	0.995062	5.97229e-06	121.99	3	NAY(0.995)EES(0.005)LDHLETLK	-0.18713	1.093	0.883	1.096	0.854	1.05	0.992	1.015	1.069	1.183	1.051	1.043	1.044	1.041	1.049	0.942	0.994	0.924	0.84	1.051	0.818	1.009	0.946	1.077	1.075	0.885	0.0984235
Q8K4G5	502	S	Actin-binding LIM protein 1 OS=Mus musculus OX=10090 GN=Ablim1 PE=1 SV=1	Ablim1	0.997604	9.37143e-06	119.37	2	STSQGS(0.002)INS(0.998)PVYS(0.001)R	1.3719	1.018	1.266	1.291	0.99	0.835	0.775	0.866	1.065	1.041	1.053	1.069	1.003	1.216	0.981	1.033	0.92	0.978	1.202	1.208	0.987	0.687	0.79	0.838	1.158	1.26	0.0985217
Q5EBG6	16	S	Heat shock protein beta-6 OS=Mus musculus OX=10090 GN=Hspb6 PE=1 SV=1	Hspb6	1	1.30976e-05	110.82	2	RAS(1)APLPGFSAPGR	-1.1452	1.194	0.979	0.944	0.969	1.048	1.027	0.917	0.981	1.117	1.158	1.529	1.42	0.863	0.758	1.17	0.882	1.069	0.845	0.617	0.682	1.214	1.355	0.784	1.112	0.72	0.098551
Q02053	13	S	Ubiquitin-like modifier-activating enzyme 1 OS=Mus musculus OX=10090 GN=Uba1 PE=1 SV=1	Uba1	1	0.00977537	50.354	3	RVS(1)GPDPK	0.43489	1.157	0.914	1.229	1.14	1.142	0.764	0.957	0.836	1.019	1.005	0.957	0.954	1.004	1.024	1.045	1.034	1.135	0.909	1.284	1.195	1.137	0.746	0.916	0.809	1.254	0.0985873
P48678	390	S	Prelamin-A/C OS=Mus musculus OX=10090 GN=Lmna PE=1 SV=2	Lmna	0.989295	0.000116988	100.08	3	LRLS(0.989)PS(0.664)PT(0.276)S(0.07)QR	0.46875	1.011	1.012	0.996	1.056	0.996	0.998	0.985	0.995	0.921	0.964	1.004	1.046	0.927	0.911	0.895	0.928	1.098	1.05	0.992	1.01	1.074	1.095	1.101	1.072	0.956	0.0986131
Q5SX40	904	S	Myosin-1 OS=Mus musculus OX=10090 GN=Myh1 PE=1 SV=1	Myh1	0.998924	1.66437e-07	125	3	NDLQLQVQS(0.001)EADS(0.999)LADAEER	0.29396	0.788	1.042	0.997	0.951	1.012	1.108	1.047	1.054	1.183	1.051	1.043	1.044	1.041	1.049	0.942	0.994	0.666	0.991	0.956	0.911	0.972	1.056	1.111	1.06	0.839	0.0986133
P21550	100	T	Beta-enolase OS=Mus musculus OX=10090 GN=Eno3 PE=1 SV=3	Eno3	0.883025	1.28752e-07	124.16	4	FMIELDGT(0.883)ENKS(0.117)K	-0.64429	0.946	1.034	0.993	1.205	0.858	1.041	1.008	0.971	0.974	0.986	0.946	0.969	0.933	1.001	1.117	1.015	0.971	1.049	1.05	1.244	0.92	1.04	0.902	0.957	1.13	0.0987633
P19246	769	S	Neurofilament heavy polypeptide OS=Mus musculus OX=10090 GN=Nefh PE=1 SV=3	Nefh	1	5.88737e-05	103.02	4	SPIEVKS(1)PEK	0.033164	1.387	1.045	0.598	1.446	1.046	0.938	0.866	0.766	1.161	1.007	0.582	1.313	1.135	1.03	0.769	0.844	1.195	1.038	1.027	1.101	0.922	0.911	1.126	0.908	1.128	0.0987811
P53986	213	S	Monocarboxylate transporter 1 OS=Mus musculus OX=10090 GN=Slc16a1 PE=1 SV=1	Slc16a1	1	4.23403e-15	168.64	2	LKS(1)KES(1)LQEAGK	0.49993	1.103	1.113	1.119	1.181	0.973	0.806	0.884	0.934	1.134	0.971	1.097	1.131	0.96	0.889	0.886	1.037	0.973	1.146	1.02	1.044	1.014	0.907	0.998	0.901	1.095	0.0988239
Q62407	141	S	Striated muscle-specific serine/threonine-protein kinase OS=Mus musculus OX=10090 GN=Speg PE=1 SV=2	Speg	0.999996	4.10971e-13	153.06	3	DSETAEDDIS(1)DVPGTQR	0.70001	0.912	0.897	0.978	1.003	1.043	1.081	0.975	1.123	0.971	0.966	0.928	0.898	0.933	1.002	0.913	0.896	0.939	0.929	1.054	1.117	1.118	1.079	1.068	1.253	0.894	0.0989152
O88447	523	S	Kinesin light chain 1 OS=Mus musculus OX=10090 GN=Klc1 PE=1 SV=3	Klc1	1	5.36049e-06	117.18	3	S(1)RES(1)LNMDVVK	-0.16586	1.024	1.016	1.074	1.063	1.082	0.946	0.914	0.951			0.875	1.011			1.009	1.053			1.227	1.051			0.906	0.903	1.259	0.0989276
P11531	3617	S	Dystrophin OS=Mus musculus OX=10090 GN=Dmd PE=1 SV=3	Dmd	0.98792	1.66999e-06	122.46	2	S(0.141)DS(0.871)S(0.988)QPMLLR	0.074508	0.948	1.197	1.108	1.225	0.824	1.12	0.865	0.81	1.028	1.024	0.982	0.964	0.988	1.005	0.925	0.959	0.922	1.169	1.128	1.271	0.834	1.114	0.935	0.845	1.204	0.0989851
A2ASS6	19860	Y	Titin OS=Mus musculus OX=10090 GN=Ttn PE=1 SV=1	Ttn	0.999897	4.3633e-43	238.2	2	ANLLANNEYY(1)FR	-1.7496	0.938	0.922	0.958	1.04	1.029	1.154	1.016	0.968	1.015	1.039	1.04	1.02	1.02	1.033	1.006	1.014	0.924	0.887	0.921	1.02	1.009	1.117	1.01	0.955	0.917	0.0992307
Q61990	185	S	Poly(rC)-binding protein 2 OS=Mus musculus OX=10090 GN=Pcbp2 PE=1 SV=1	Pcbp2	0.833878	7.29213e-24	178.14	3	PS(0.011)S(0.156)S(0.834)PVIFAGGQDR	0.12943	1	1.016	1.012	1.013	1.011	1.037	0.955	1.002	0.967	0.95	0.851	0.825	0.994	1.026	0.866	1.035	1.034	1.069	1.189	1.228	1.017	1.011	1.103	0.968	1.103	0.0992877
Q64691	19	S	Calpain-3 OS=Mus musculus OX=10090 GN=Capn3 PE=1 SV=2	Capn3	1	0.000251781	93.243	4	S(1)PGPVPHPAQGK	-0.019646	0.987	1.085	1.271	1.052	0.918	0.958	0.987	0.854	1.063	1.083	1.057	0.95	1.043	1.06	0.952	0.973	0.929	1.002	1.202	1.107	0.88	0.904	1.037	0.878	1.146	0.0994245
A2ASS6	25005	S	Titin OS=Mus musculus OX=10090 GN=Ttn PE=1 SV=1	Ttn	1	9.04803e-05	113.22	3	S(1)LAVPIIAK	-1.0014	0.829	1.092	0.786	0.968	1.004	1.136	1.017	1.131	1.015	1.039	1.04	1.02	1.02	1.033	1.006	1.014	0.817	1.051	0.756	0.949	0.984	1.1	1.011	1.115	0.849	0.0997429
P05132	198	T	cAMP-dependent protein kinase catalytic subunit alpha OS=Mus musculus OX=10090 GN=Prkaca PE=1 SV=3	Prkaca	0.847174	2.64809e-13	154.84	3	T(0.151)WT(0.847)LCGT(0.002)PEYLAPEIILSK	2.5532	0.807	1.085	0.818	0.918	1.16	1.07	1.083	1.03	1.131	1.064	1.03	0.905	1.074	1.009	0.954	0.992	0.714	1.02	0.794	1.014	1.08	1.06	1.135	1.038	0.821	0.0998929
Q99MR9	332	S	Protein phosphatase 1 regulatory subunit 3A OS=Mus musculus OX=10090 GN=Ppp1r3a PE=1 SV=2	Ppp1r3a	0.988075	0.000494416	120.06	2	LIT(0.012)S(0.988)QDEK	-0.38106	0.993	1.01	0.798	0.795	0.962	0.955	1.338	1.121	0.961	1.027	1.047	1.057	0.982	0.989	1.032	1.026	1.033	0.983	0.762	0.752	0.98	0.966	1.297	1.093	0.814	0.0999459
A2ASS6	24135	T	Titin OS=Mus musculus OX=10090 GN=Ttn PE=1 SV=1	Ttn	0.999984	1.71716e-05	122.44	4	VPGPPGT(1)PFVTLASK	-1.1642	1.01	0.957	0.902	1.009	1.05	1.105	0.969	1.02	1.015	1.039	1.04	1.02	1.02	1.033	1.006	1.014	0.995	0.921	0.867	0.989	1.029	1.07	0.963	1.006	0.927	0.100126
A2ASS6	26102	S	Titin OS=Mus musculus OX=10090 GN=Ttn PE=1 SV=1	Ttn	0.999996	0.000592809	102.87	2	DLTIQPS(1)FK	-0.46245	0.807	1.03	0.789	1.038	1.055	1.22	0.936	1.092	1.015	1.039	1.04	1.02	1.02	1.033	1.006	1.014	0.795	0.991	0.759	1.018	1.034	1.181	0.93	1.077	0.844	0.100264
Q9ET78	514	S	Junctophilin-2 OS=Mus musculus OX=10090 GN=Jph2 PE=1 SV=2	Jph2	0.994123	4.93659e-17	130.91	3	DGLLS(0.001)PGS(0.005)WNGEPGGEGS(0.994)RPAT(0.973)PS(0.027)DGAGR	0.31591	0.973	0.987	0.646	0.993	0.924	1.165	1.172	1.1	1.037	0.972	0.992	0.985	0.981	1.021	0.949	0.905	0.938	1.015	0.651	1.008	0.942	1.141	1.235	1.215	0.797	0.100757
Q9QYG0	334	T	Protein NDRG2 OS=Mus musculus OX=10090 GN=Ndrg2 PE=1 SV=1	Ndrg2	0.942225	5.78896e-20	162.61	3	T(0.006)AS(0.026)LT(0.942)S(0.026)AASIDGSR	-0.35093	1.068	0.904	1.148	1.151	1.001	0.979	0.932	0.918	1.001	1.062	0.993	0.973	1.074	1.114	1.014	1.004	1.067	0.851	1.156	1.183	0.932	0.879	0.919	0.914	1.168	0.100862
Q6P4T2	225	S	U5 small nuclear ribonucleoprotein 200 kDa helicase OS=Mus musculus OX=10090 GN=Snrnp200 PE=1 SV=1	Snrnp200	1	3.30204e-125	308.93	3	EEAS(1)DDDMEGDEAVVR	-0.316	1.091	1.019	1.215	1.12	0.96	0.922	0.83	0.958	0.911	0.616	1.66	1.041	1.019	1.013	1.347	1.683	1.198	1.654	0.732	1.076	0.942	0.91	0.616	0.569	1.534	0.100883
P58771	206	S	Tropomyosin alpha-1 chain OS=Mus musculus OX=10090 GN=Tpm1 PE=1 SV=1	Tpm1	1	0.000190595	141.08	2	S(1)LEAQAEK	-0.63894	0.981	1.051	1.155	1.08	0.956	0.943	1.006	0.914	1.031	1.044	1.035	1.037	1.026	1.052	0.98	0.995	0.952	1.007	1.116	1.041	0.932	0.896	1.027	0.919	1.091	0.100983
Q5SX39	452	T	Myosin-4 OS=Mus musculus OX=10090 GN=Myh4 PE=2 SV=1	Myh4	1	0.000391889	85.837	3	INQQLDT(1)KQPR	-0.046822	1.111	1.062	1.282	0.906	0.862	1.039	0.95	0.9	0.985	1.017	0.998	0.988	1	1.033	0.994	0.983	1.128	1.044	1.285	0.917	0.862	1.006	0.956	0.916	1.17	0.101109
Q149T7	450	S	Protein phosphatase 1J OS=Mus musculus OX=10090 GN=Ppm1j PE=1 SV=1	Ppm1j	0.933494	6.12063e-10	132.95	2	VLS(0.067)S(0.933)YEPNDPSR	-0.74204	1.072	0.988	1.245	1.162	0.962	0.975	0.861	0.862	0.996	1.048	0.737	0.768	1.305	0.865	0.949	0.889	1.076	0.943	1.689	1.513	0.737	1.127	0.907	0.97	1.396	0.101159
Q61029	159	T	Lamina-associated polypeptide 2, isoforms beta/delta/epsilon/gamma OS=Mus musculus OX=10090 GN=Tmpo PE=1 SV=4	Tmpo	0.995885	4.76125e-12	142.84	2	S(0.164)S(0.839)T(0.996)PLPT(0.001)VSSSAENTR	-0.062315	1.018	1.133	1.155	1.016	0.963	0.96	0.822	1.012	0.961	0.894	0.917	0.95	0.927	0.925	0.834	0.938	1.059	1.267	1.26	1.069	1.039	1.038	0.986	1.079	1.124	0.102022
Q7TQ48	491	S	Sarcalumenin OS=Mus musculus OX=10090 GN=Srl PE=1 SV=1	Srl	1	5.81686e-27	178.46	4	TLMLNEDKPADDYS(1)AVLQR	-1.5586	0.647	0.949	0.723	1.031	1.13	1.312	0.964	1.164	0.938	0.94	0.977	0.955	1.053	1.016	0.99	1.007	0.69	1.01	0.74	1.08	1.073	1.291	0.974	1.156	0.783	0.102074
Q9QXS1	4625	S	Plectin OS=Mus musculus OX=10090 GN=Plec PE=1 SV=3	Plec	0.985294	1.19044e-07	129.66	3	GYYSPYS(0.008)VS(0.985)GS(0.007)GSTAGSR	0.60445	1.077	0.987	1.056	1.095	0.973	1.09	0.92	0.884	1.012	0.977	0.965	0.987	1.009	0.989	0.983	1.001	1.064	1.01	1.094	1.109	0.964	1.102	0.936	0.883	1.101	0.102077
A2ASS6	34063	S	Titin OS=Mus musculus OX=10090 GN=Ttn PE=1 SV=1	Ttn	0.999987	2.29797e-54	192.65	3	RS(1)LS(0.975)PT(0.025)YIELMR	-0.62673	0.878	1.097	0.925	0.882	0.94	1.072	1.102	1.096	1.015	1.039	1.04	1.02	1.02	1.033	1.006	1.014	0.865	1.056	0.889	0.865	0.922	1.038	1.095	1.081	0.889	0.102113
A2ASS6	30346	T	Titin OS=Mus musculus OX=10090 GN=Ttn PE=1 SV=1	Ttn	0.939868	0.000202664	103.44	3	RLDVVDT(0.94)S(0.06)K	-0.70376	0.598	1.079	0.566	1.02	1.007	1.309	0.985	1.31	1.015	1.039	1.04	1.02	1.02	1.033	1.006	1.014	0.589	1.038	0.544	1	0.987	1.267	0.979	1.292	0.701	0.102722
Q7TQ48	569	S	Sarcalumenin OS=Mus musculus OX=10090 GN=Srl PE=1 SV=1	Srl	0.969963	4.23937e-20	164.46	3	YQLYTGAEPT(0.001)T(0.028)S(0.97)EFT(0.001)VLMHGPK	-1.3125	0.807	0.952	0.85	1.022	1.106	1.174	1.006	1.061	0.938	0.94	0.977	0.955	1.053	1.016	0.99	1.007	0.86	1.013	0.87	1.07	1.05	1.156	1.016	1.054	0.892	0.102846
Q6URW6	1973	S	Myosin-14 OS=Mus musculus OX=10090 GN=Myh14 PE=1 SV=1	Myh14	1	5.70775e-23	118.27	4	LEEGVAS(1)DEEEAEGAEPGSAPGQEPEAPPPATPQ	0.10688	0.747	0.788	0.894	1.178	1.283	1.142	1.059	0.908	0.741	0.914			0.871	0.943			1.008	0.862			1.473	1.211			0.697	0.103032
Q64511	1387	S	DNA topoisomerase 2-beta OS=Mus musculus OX=10090 GN=Top2b PE=1 SV=2	Top2b	0.99585	1.11484e-55	201.49	4	VKAS(0.996)PIT(0.004)NDGEDEFVPSDGLDKDEYAFSSGK	-0.30109	1.081	1.15	1.099	1.061	0.903	0.99	0.896	0.912	0.955	0.979			1.001	0.971			1.132	1.175			0.902	1.02			1.2	0.103047
A2ASS6	18036	S	Titin OS=Mus musculus OX=10090 GN=Ttn PE=1 SV=1	Ttn	0.971138	0.00354997	52.52	4	DDGGS(0.971)KIT(0.028)NY(0.001)VIEK	0.4407	0.932	0.872	1	0.857	1.017	1.102	0.888	1.319	1.015	1.039	1.04	1.02	1.02	1.033	1.006	1.014	0.918	0.839	0.962	0.84	0.997	1.067	0.883	1.301	0.838	0.103377
Q8R429	643	S	Sarcoplasmic/endoplasmic reticulum calcium ATPase 1 OS=Mus musculus OX=10090 GN=Atp2a1 PE=1 SV=1	Atp2a1	0.999997	2.93416e-15	150.91	3	IGIFS(1)ENEEVTDR	1.5117	1.071	0.954	1.12	1.082	0.998	1.068	0.959	0.841	1.011	1.015	1.021	0.988	1.024	1.067	0.991	0.995	1.059	0.94	1.097	1.095	0.975	1.001	0.968	0.845	1.106	0.103666
P52480	222	S	Pyruvate kinase PKM OS=Mus musculus OX=10090 GN=Pkm PE=1 SV=4	Pkm	1	3.64148e-07	96.633	4	GVNLPGAAVDLPAVS(1)EKDIQDLK	-1.9888	0.923	0.771	0.75	0.974	1.303	1.002	1.176	1.068	0.898	0.905	0.889	0.912	0.953	0.967	1.09	1.031	1.028	0.852	0.844	1.068	1.367	1.036	1.079	1.036	0.839	0.1037
Q5XKE0	606	S	Myosin-binding protein C, fast-type OS=Mus musculus OX=10090 GN=Mybpc2 PE=1 SV=1	Mybpc2	0.999522	2.30902e-29	182.91	3	PDCSSFVIESAERS(1)DEGR	0.65195	0.838	0.9	0.822	1.051	1.111	1.246	1.038	0.979	0.967	1.016	0.995	0.985	1.039	1.072	1.038	1.037	0.867	0.886	0.826	1.067	1.069	1.162	1	0.944	0.873	0.103978
Q923T9	388	T	Calcium/calmodulin-dependent protein kinase type II subunit gamma OS=Mus musculus OX=10090 GN=Camk2g PE=1 SV=1	Camk2g	0.978105	2.14412e-18	158.44	3	GS(0.961)T(0.037)ES(0.003)CNTT(0.978)T(0.021)EDEDLK	0.75473	1.044	1.004	0.918	1.086	1.147	0.966	0.968	0.915	0.842	0.905	0.89	0.81	1.016	0.974	0.929	0.937	1.24	1.109	1.031	1.341	1.129	0.992	1.042	0.977	1.14	0.104086
A2ASS6	26760	S	Titin OS=Mus musculus OX=10090 GN=Ttn PE=1 SV=1	Ttn	0.999997	8.59057e-16	149	3	VTGLTEGHS(1)YEFR	0.83758	0.991	1.06	1.044	1.091	0.974	0.99	1.022	0.896	1.015	1.039	1.04	1.02	1.02	1.033	1.006	1.014	0.976	1.02	1.004	1.07	0.955	0.958	1.016	0.884	1.067	0.104169
P16015	129	T	Carbonic anhydrase 3 OS=Mus musculus OX=10090 GN=Ca3 PE=1 SV=3	Ca3	0.999985	0.00504521	70.089	2	YNT(1)FGEALK	-1.3092	0.902	0.913	0.789	1.21	0.903	1.004	1.125	1.148	1.002	0.952	0.911	0.989	0.834	0.864	0.982	0.987	0.9	0.959	0.866	1.223	1.083	1.162	1.146	1.163	0.867	0.104227
A2AAJ9	3622	S	Obscurin OS=Mus musculus OX=10090 GN=Obscn PE=1 SV=3	Obscn	1	2.0712e-09	134.32	4	FRES(1)LKDVEVPEGK	-0.42744	1.042	0.964	0.965	0.864	1.167	1.083	1.018	0.928	1.002	1.027	1.021	0.949	1.023	1.001	0.953	0.989	1.04	0.939	0.945	0.91	1.141	1.082	1.068	0.938	0.907	0.104315
E9PZQ0	913	S	Ryanodine receptor 1 OS=Mus musculus OX=10090 GN=Ryr1 PE=1 SV=1	Ryr1	1	0.000140193	82.265	3	LHPCLVNFHS(1)LPEPER	-0.60958	0.955	0.897	0.989	0.991	1.127	0.963	1.125	0.984	0.997	0.969	1.01	0.975	0.994	0.988	0.969	0.972	0.958	0.926	0.979	1.016	1.134	0.975	1.161	1.012	0.906	0.104502
Q8BTJ4	442	S	Bis(5'-adenosyl)-triphosphatase enpp4 OS=Mus musculus OX=10090 GN=Enpp4 PE=1 SV=1	Enpp4	0.999992	0.000524284	79.659	3	ASTSRPFS(1)R	0.4453	1.141	0.962	1.295	0.856	1.027	0.924	1.008	0.9	0.742	0.811			1.11	0.983			1.538	1.186			0.925	0.94			1.461	0.104512
Q8BL97	252	S	Serine/arginine-rich splicing factor 7 OS=Mus musculus OX=10090 GN=Srsf7 PE=1 SV=1	Srsf7	1	0.00551214	59.13	3	S(1)PS(1)GS(1)PHR	0.79628	1.078	1.198	1.354	1.02	0.773	0.97	0.858	0.888	0.91	1.031			1.059	1.039			1.185	1.162			0.73	0.934			1.41	0.104643
Q8BL97	254	S	Serine/arginine-rich splicing factor 7 OS=Mus musculus OX=10090 GN=Srsf7 PE=1 SV=1	Srsf7	1	0.00551214	59.13	3	S(1)PS(1)GS(1)PHR	0.79628	1.078	1.198	1.354	1.02	0.773	0.97	0.858	0.888	0.91	1.031			1.059	1.039			1.185	1.162			0.73	0.934			1.41	0.104643
Q8BL97	256	S	Serine/arginine-rich splicing factor 7 OS=Mus musculus OX=10090 GN=Srsf7 PE=1 SV=1	Srsf7	1	0.00551214	59.13	3	S(1)PS(1)GS(1)PHR	0.79628	1.078	1.198	1.354	1.02	0.773	0.97	0.858	0.888	0.91	1.031			1.059	1.039			1.185	1.162			0.73	0.934			1.41	0.104643
Q5XKE0	160	S	Myosin-binding protein C, fast-type OS=Mus musculus OX=10090 GN=Mybpc2 PE=1 SV=1	Mybpc2	0.757665	5.4082e-10	134.08	2	QDS(0.001)S(0.003)GQS(0.758)LES(0.238)FK	-0.58263	1.041	1.004	1.121	0.935	1.04	1.036	0.944	0.949	0.967	1.016	0.995	0.985	1.039	1.072	1.038	1.037	1.077	0.988	1.127	0.949	1.001	0.966	0.909	0.915	1.092	0.105013
A2ASS6	30288	S	Titin OS=Mus musculus OX=10090 GN=Ttn PE=1 SV=1	Ttn	1	0.00300608	83.182	2	SWQVVS(1)EK	-1.0915	1.005	0.88	0.85	0.962	1.065	1.317	0.949	0.976	1.015	1.039	1.04	1.02	1.02	1.033	1.006	1.014	0.99	0.847	0.817	0.943	1.044	1.275	0.943	0.963	0.851	0.105228
A2ASS6	30308	Y	Titin OS=Mus musculus OX=10090 GN=Ttn PE=1 SV=1	Ttn	0.998919	1.11201e-28	214	2	VSELTEGVPY(0.001)Y(0.999)FR	0.05908	0.971	0.907	0.982	1	1.024	1.164	1.033	0.952	1.015	1.039	1.04	1.02	1.02	1.033	1.006	1.014	0.957	0.873	0.944	0.98	1.004	1.127	1.027	0.939	0.916	0.10554
Q8BWB1	138	T	Synaptopodin 2-like protein OS=Mus musculus OX=10090 GN=Synpo2l PE=1 SV=1	Synpo2l	1	1.14556e-40	197.89	3	SPPDSEAYYGET(1)DS(1)DVDGPATQEKPR	0.40055	0.982	1.107	0.984	1.058	0.982	0.991	0.97	0.973	0.904	0.997	0.967	0.876	0.965	0.906	0.994	1.006	1.086	1.11	1.018	1.208	1.018	1.094	0.976	0.967	1.091	0.105622
E9Q9K5	86	S	Triadin OS=Mus musculus OX=10090 GN=Trdn PE=1 SV=1	Trdn	1	0.0182241	66.692	2	IGS(1)DPLK	-0.17756	1.231	0.945	1.171	1.015	0.789	1.026	0.961	0.971	0.869	1.089	0.744	0.832	0.856	0.935	1.024	1.121	1.417	0.868	1.574	1.22	0.922	1.097	0.938	0.866	1.329	0.106666
P61982	133	Y	14-3-3 protein gamma OS=Mus musculus OX=10090 GN=Ywhag PE=1 SV=2	Ywhag	1	2.39943e-06	116.55	2	Y(1)LAEVATGEK	-0.25575	0.847	0.849	0.767	1.01	1.007	1.152	1.182	1.143	0.928	0.837	0.942	0.889	0.913	0.988	1.05	1.095	0.913	1.014	0.814	1.136	1.103	1.166	1.126	1.044	0.873	0.106732
Q9QYG0	335	S	Protein NDRG2 OS=Mus musculus OX=10090 GN=Ndrg2 PE=1 SV=1	Ndrg2	0.980543	5.78896e-20	162.61	2	T(0.087)AS(0.552)LT(0.38)S(0.981)AASIDGSR	-0.037927	1.085	0.954	1.087	1.149	0.938	0.885	1.065	0.929	1.001	1.062	0.993	0.973	1.074	1.114	1.014	1.004	1.084	0.898	1.095	1.181	0.873	0.794	1.05	0.925	1.169	0.106767
P28652	397	S	Calcium/calmodulin-dependent protein kinase type II subunit beta OS=Mus musculus OX=10090 GN=Camk2b PE=1 SV=2	Camk2b	0.830154	0.000110912	112.55	3	ES(0.004)S(0.025)DS(0.83)T(0.141)NTTIEDEDAK	-1.6014	1.079	0.956	1.057	0.979	0.962	1.128	0.931	0.969	1.227	1.209	1.222	1.055	1.1	1.022	0.98	1.021	0.879	0.791	0.865	0.928	0.875	1.104	0.95	0.949	0.893	0.107117
Q3UHX2	63	S	28 kDa heat- and acid-stable phosphoprotein OS=Mus musculus OX=10090 GN=Pdap1 PE=1 SV=1	Pdap1	1	4.0171e-166	332.57	2	S(0.002)LDS(0.998)DES(1)EDEDDDYQQK	1.139	1.064	1.132	1.037	0.926	0.975	1.047	0.934	0.944	0.945	0.996	0.891	0.93	0.999	0.939	0.998	0.955	1.126	1.137	1.164	0.996	0.976	1.115	0.936	0.988	1.102	0.107225
A2ASS6	17098	S	Titin OS=Mus musculus OX=10090 GN=Ttn PE=1 SV=1	Ttn	0.888989	5.60593e-07	159.18	3	T(0.003)KS(0.889)T(0.068)IT(0.04)LDWK	1.006	1.024	0.906	0.982	0.933	1.119	1.133	0.976	0.961	1.015	1.039	1.04	1.02	1.02	1.033	1.006	1.014	1.009	0.872	0.944	0.915	1.097	1.097	0.97	0.948	0.91	0.107313
P27546	506	S	Microtubule-associated protein 4 OS=Mus musculus OX=10090 GN=Map4 PE=1 SV=3	Map4	0.999728	3.60332e-06	119.18	3	VAEFNNVTPLS(1)EEEVTSVK	0.41604	0.996	1.086	1.086	0.852	1.039	0.826	1.184	0.981	0.877	0.917	0.808	0.824	0.967	0.881	1.037	1.089	1.136	1.184	1.344	1.034	1.074	0.938	1.142	0.901	1.159	0.107435
A2ASS6	19544	T	Titin OS=Mus musculus OX=10090 GN=Ttn PE=1 SV=1	Ttn	1	0.000617292	72.891	4	VNKT(1)PIADLK	-1.3008	1.069	0.866	0.995	0.881	1.14	1.058	1.049	0.978	1.015	1.039	1.04	1.02	1.02	1.033	1.006	1.014	1.053	0.833	0.957	0.864	1.118	1.024	1.043	0.964	0.893	0.10745
Q60949	1242	T	TBC1 domain family member 1 OS=Mus musculus OX=10090 GN=Tbc1d1 PE=1 SV=3	Tbc1d1	0.888798	1.39321e-26	179.14	2	PS(0.111)T(0.889)PEPDCTQLEPTGD	-0.59149	1.23	0.904	1.131	1.145	0.935	0.975	0.977	0.831	0.865	0.894	0.913	0.972	0.934	0.861	0.922	0.863	1.422	1.011	1.239	1.178	1.001	1.132	1.06	0.963	1.167	0.107526
A2ASS6	19108	S	Titin OS=Mus musculus OX=10090 GN=Ttn PE=1 SV=1	Ttn	1	0.00170584	62.466	3	DLEVS(1)EIRK	-0.31036	0.761	1.008	0.859	1.034	0.989	1.274	0.957	1.088	1.015	1.039	1.04	1.02	1.02	1.033	1.006	1.014	0.75	0.97	0.826	1.014	0.97	1.233	0.951	1.073	0.842	0.107837
A2ASS6	28008	S	Titin OS=Mus musculus OX=10090 GN=Ttn PE=1 SV=1	Ttn	0.993934	0.00014529	93.804	3	GRPIPNVS(0.994)WS(0.006)KPDTDLR	0.9925	0.845	0.855	0.983	1.018	1.188	1.223	0.895	1.002	1.015	1.039	1.04	1.02	1.02	1.033	1.006	1.014	0.833	0.823	0.945	0.998	1.165	1.184	0.89	0.988	0.851	0.107923
A2ASS6	13808	Y	Titin OS=Mus musculus OX=10090 GN=Ttn PE=1 SV=1	Ttn	0.999112	2.0786e-15	151.3	3	LTVLEGDPY(0.999)FT(0.001)GK	-0.046476	0.97	1.045	1.171	1.024	0.97	1.027	0.918	0.952	1.015	1.039	1.04	1.02	1.02	1.033	1.006	1.014	0.956	1.006	1.126	1.004	0.951	0.994	0.913	0.939	1.078	0.107939
P17751	121	T	Triosephosphate isomerase OS=Mus musculus OX=10090 GN=Tpi1 PE=1 SV=4	Tpi1	0.999996	4.87493e-40	206.49	3	VT(1)NGAFTGEISPGMIK	-1.3785	0.813	0.869	0.887	1.013	0.948	1.083	1.186	1.176	0.893	0.873	0.896	0.96	0.893	0.934	1.184	1.111	0.91	0.995	0.99	1.055	1.062	1.16	1.002	1.059	0.922	0.108285
P41216	197	S	Long-chain-fatty-acid--CoA ligase 1 OS=Mus musculus OX=10090 GN=Acsl1 PE=1 SV=2	Acsl1	1	4.53283e-05	101.05	3	AELS(1)VIFADKPEK	-1.9436	1	0.885	0.961	1.052	1	1.189	0.962	0.985	1.033	0.945	0.973	1.069	1.032	0.989	0.939	0.933	0.968	0.937	0.988	0.984	0.969	1.202	1.024	1.056	0.912	0.108319
A2ASS6	6209	S	Titin OS=Mus musculus OX=10090 GN=Ttn PE=1 SV=1	Ttn	0.999711	0.000242246	74.364	3	VSNVAGDNACS(1)GILTVK	0.20762	1.043	0.687	0.939	0.982	1.096	1.02	1.046	1.197	1.015	1.039	1.04	1.02	1.02	1.033	1.006	1.014	1.028	0.661	0.903	0.963	1.075	0.987	1.04	1.18	0.83	0.10834
Q70KF4	3141	S	Cardiomyopathy-associated protein 5 OS=Mus musculus OX=10090 GN=Cmya5 PE=1 SV=2	Cmya5	0.952751	0.00412348	67.136	2	EQELT(0.047)S(0.953)EGEPR	1.2498	1.091	1.16	0.914	1.162	0.989	0.985	0.805	0.959	0.976	0.999	0.982	0.957	0.986	1.007	0.961	0.937	1.118	1.161	0.931	1.214	1.003	0.978	0.838	1.023	1.151	0.108638
Q70KF4	90	S	Cardiomyopathy-associated protein 5 OS=Mus musculus OX=10090 GN=Cmya5 PE=1 SV=2	Cmya5	0.998549	0.000129559	103.75	2	EDSGITWET(0.003)NS(0.999)S(0.999)R	-0.44987	0.997	0.987	1.244	1.085	0.893	1.062	0.915	0.919	0.976	0.999	0.982	0.957	0.986	1.007	0.961	0.937	1.022	0.988	1.267	1.134	0.906	1.055	0.952	0.981	1.133	0.109021
P57787	469	S	Monocarboxylate transporter 4 OS=Mus musculus OX=10090 GN=Slc16a3 PE=1 SV=1	Slc16a3	0.84615	0.000870904	85.909	2	NGEVVHTPET(0.154)S(0.846)V	0.70132	1.387	1.128	1.003	1.078	0.915	0.825	0.876	0.912	0.967	0.985	1.151	1.025	1.018	0.925	0.91	1.032	1.434	1.145	0.871	1.052	0.899	0.892	0.963	0.884	1.237	0.109465
Q8R3Z5	418	T	Voltage-dependent L-type calcium channel subunit beta-1 OS=Mus musculus OX=10090 GN=Cacnb1 PE=1 SV=1	Cacnb1	0.768413	0.00198168	63.691	3	AT(0.006)HPPS(0.04)S(0.186)T(0.768)PPNPLLNR	-1.1642		0.587	1.063	0.448	1.818	0.729	1.535	0.721	0.873	1.081	1.158	0.972	0.96	0.885	0.983	0.983		0.543	0.918	0.461	1.894	0.824	1.562	0.733	0.511	0.109523
P26645	46	S	Myristoylated alanine-rich C-kinase substrate OS=Mus musculus OX=10090 GN=Marcks PE=1 SV=2	Marcks	1	0.00310519	70.837	3	VNGDAS(1)PAAAEPGAK	1.0934	1.087	1.122	1.023	1.382	0.865	0.962	0.884	0.794	1.225	1.454	1.145	1.198	1.279	1.09	1.136	1.131	0.887	0.772	0.893	1.154	0.676	0.883	0.778	0.702	1.219	0.109914
A2ASS6	33963	S	Titin OS=Mus musculus OX=10090 GN=Ttn PE=1 SV=1	Ttn	0.776629	0.00065889	95.264	2	EET(0.001)S(0.029)T(0.194)S(0.777)YAELR	-0.022456	1.063	1.251	0.998	1.007	1.05	0.961	0.813	0.922	1.015	1.039	1.04	1.02	1.02	1.033	1.006	1.014	1.047	1.204	0.96	0.987	1.029	0.93	0.808	0.909	1.142	0.110144
A2ASS6	17284	Y	Titin OS=Mus musculus OX=10090 GN=Ttn PE=1 SV=1	Ttn	0.999935	2.84592e-05	105.99	4	NVHVEVY(1)DRPSPPR	-0.72359	1.053	0.724	0.89	1.013	1.061	1.001	1.165	1.106	1.015	1.039	1.04	1.02	1.02	1.033	1.006	1.014	1.037	0.697	0.856	0.993	1.04	0.969	1.158	1.091	0.841	0.110289
P62908	209	S	40S ribosomal protein S3 OS=Mus musculus OX=10090 GN=Rps3 PE=1 SV=1	Rps3	1	4.2002e-05	92.264	4	KPLPDHVS(1)IVEPK	-0.060514	0.737	1.002	0.653	0.998	1.183	1.142	1.053	1.154	1.092	0.934	1.067	0.949	1.008	0.978	0.971	0.991	0.675	1.073	0.612	1.052	1.174	1.168	1.084	1.164	0.743	0.110297
P26369	79	S	Splicing factor U2AF 65 kDa subunit OS=Mus musculus OX=10090 GN=U2af2 PE=1 SV=3	U2af2	1	0.000590888	80.632	2	EEHGGLIRS(1)PR	0.69838	0.963	1.139	1.066	1.039	0.912	0.962	1.041	0.94	0.674	0.799			0.712	0.709			1.429	1.426			1.281	1.357			1.082	0.110319
Q9JK37	30	S	Myozenin-1 OS=Mus musculus OX=10090 GN=Myoz1 PE=1 SV=1	Myoz1	0.995196	0.000649141	101.71	2	ES(0.005)S(0.995)GLNLGK	-0.39446	1.058	1.123	1.217	0.88	0.889	0.961	0.924	1.03	0.965	1.027	1.076	1.035	1.022	1.054	1.017	1.081	1.096	1.093	1.131	0.85	0.87	0.912	0.909	0.953	1.144	0.110485
Q5SX39	46	S	Myosin-4 OS=Mus musculus OX=10090 GN=Myh4 PE=2 SV=1	Myh4	1	3.1319e-14	151.95	3	SSVFVVDAKES(1)YVK	2.2803	1.069	1.007	1.411	0.95	0.919	0.96	0.995	0.829	0.985	1.017	0.998	0.988	1	1.033	0.994	0.983	1.085	0.99	1.414	0.962	0.919	0.929	1.001	0.843	1.206	0.110576
A2ASS6	25817	S	Titin OS=Mus musculus OX=10090 GN=Ttn PE=1 SV=1	Ttn	1	3.63883e-10	135.23	3	LEAPELDLDS(1)ELRK	0.36314	0.773	0.967	0.947	1.078	1.074	1.104	0.977	1.077	1.015	1.039	1.04	1.02	1.02	1.033	1.006	1.014	0.762	0.931	0.911	1.057	1.053	1.069	0.971	1.062	0.881	0.111173
P02088	88	S	Hemoglobin subunit beta-1 OS=Mus musculus OX=10090 GN=Hbb-b1 PE=1 SV=2	Hbb-b1	0.978014	7.09539e-06	110.97	4	GTFAS(0.978)LS(0.022)ELHCDK	-0.27787	1.186	1.027	1.207	0.715	0.816	0.91	1.435	0.802	1.22	1.346	1.209	0.968	0.72	0.995	1.208	0.845	0.972	0.763	0.998	0.739	1.133	0.915	1.188	0.949	0.83	0.111387
Q9CR61	89	Y	NADH dehydrogenase [ubiquinone] 1 beta subcomplex subunit 7 OS=Mus musculus OX=10090 GN=Ndufb7 PE=1 SV=3	Ndufb7	1	1.44587e-09	141.6	4	HEQHDWDY(1)CEHLDYVK	-1.9056	0.935	0.864	1.039	0.861	1.07	1.211	0.949	1.083	1.034	0.933	0.922	0.988	1.04	1.06	0.937	0.967	0.904	0.926	1.127	0.871	1.029	1.142	1.013	1.12	0.889	0.111729
A2ASS6	31135	S	Titin OS=Mus musculus OX=10090 GN=Ttn PE=1 SV=1	Ttn	0.999567	0.000184879	75.376	3	EPSYTPGPPS(1)APR	-0.074764	1.009	0.832	1.023	0.894	1.051	0.935	1.12	1.157	1.015	1.039	1.04	1.02	1.02	1.033	1.006	1.014	0.994	0.801	0.984	0.876	1.03	0.905	1.113	1.141	0.873	0.111764
A2ASS6	18178	S	Titin OS=Mus musculus OX=10090 GN=Ttn PE=1 SV=1	Ttn	0.999987	4.00281e-15	147.64	2	VTGLIEGS(1)DYQFR	0.10219	0.935	0.991	1.018	0.921	1.1	0.977	1.105	0.981	1.015	1.039	1.04	1.02	1.02	1.033	1.006	1.014	0.921	0.954	0.979	0.903	1.078	0.946	1.098	0.967	0.919	0.112468
O88746	472	S	Target of Myb protein 1 OS=Mus musculus OX=10090 GN=Tom1 PE=1 SV=1	Tom1	0.994247	1.50071e-11	142.46	3	LPNLASPSAEGPPRPS(0.994)PGT(0.005)APR	0.81398	1.042	0.986	0.798	0.989	0.996	1.05	1.051	1.09	1.143	1.087	1.02	1.216	1.041	1.118	1.227	1.115	0.912	0.907	0.782	0.813	0.957	0.939	0.857	0.978	0.915	0.11343
Q8CAQ8	446	S	MICOS complex subunit Mic60 OS=Mus musculus OX=10090 GN=Immt PE=1 SV=1	Immt	0.976111	0.0162805	44.318	3	T(0.024)FDS(0.976)AVAK	0.88371	0.894	1.07	0.995	0.869	1.054	1.007	1.026	1.092	1.151	1.049	1.054	1.07	1.097	1.033	0.98	1.009	0.777	1.02	0.944	0.812	0.961	0.975	1.047	1.082	0.874	0.113439
P19246	571	S	Neurofilament heavy polypeptide OS=Mus musculus OX=10090 GN=Nefh PE=1 SV=3	Nefh	1	0.000118157	93.278	3	S(1)PAEPKS(1)PAEAKS(1)PAEPK	0.12043	1.181	0.993	0.694	1.52	1.106	0.984	0.818	0.783	1.161	1.007	0.582	1.313	1.135	1.03	0.769	0.844	1.017	0.986	1.192	1.158	0.974	0.955	1.064	0.928	1.11	0.113788
Q8K4L3	227	S	Supervillin OS=Mus musculus OX=10090 GN=Svil PE=1 SV=1	Svil	0.999993	1.8707e-07	124.81	4	SISFPEVPRS(1)PK	-0.029366	0.968	1.028	1.342	1.396	0.9	0.861	0.871	0.796	1.102	1.072	0.994	0.999	1.079	1.008	0.973	0.904	0.878	0.959	1.35	1.397	0.834	0.854	0.895	0.881	1.323	0.113918
Q9ET80	87	S	Junctophilin-1 OS=Mus musculus OX=10090 GN=Jph1 PE=1 SV=1	Jph1	1	0.0151168	45.598	3	GEWS(1)HGFK	0.28768	0.937	0.862	0.911	0.983	1.277	1.041	0.953	1.042	0.977	0.965	0.983	0.925	0.975	1.01	0.957	0.976	0.959	0.893	0.927	1.063	1.31	1.031	0.996	1.068	0.872	0.114179
P19246	745	S	Neurofilament heavy polypeptide OS=Mus musculus OX=10090 GN=Nefh PE=1 SV=3	Nefh	1	0.000531565	67.911	3	S(1)PGEAKS(1)PAEAKS(1)PAEAK	0.89647	1.22	1.113	0.542	1.767	1.003	0.824	0.805	0.815	1.161	1.007	0.582	1.313	1.135	1.03	0.769	0.844	1.051	1.105	0.931	1.346	0.884	0.8	1.047	0.966	1.199	0.11419
P19246	751	S	Neurofilament heavy polypeptide OS=Mus musculus OX=10090 GN=Nefh PE=1 SV=3	Nefh	1	0.000531565	67.911	3	S(1)PGEAKS(1)PAEAKS(1)PAEAK	0.89647	1.22	1.113	0.542	1.767	1.003	0.824	0.805	0.815	1.161	1.007	0.582	1.313	1.135	1.03	0.769	0.844	1.051	1.105	0.931	1.346	0.884	0.8	1.047	0.966	1.199	0.11419
P49586	322	S	Choline-phosphate cytidylyltransferase A OS=Mus musculus OX=10090 GN=Pcyt1a PE=1 SV=1	Pcyt1a	0.849979	0.000261902	105.39	2	QS(0.987)PS(0.09)S(0.85)S(0.071)PT(0.002)HER	-0.96999	0.993	1.254	1.255	0.952	0.727	0.862	1.031	1.019	1.021	0.943	0.878	0.705	1.004	1.016	0.932	0.831	0.973	1.33	1.429	1.35	0.724	0.848	1.106	1.226	1.302	0.114215
Q3UZA1	68	S	CapZ-interacting protein OS=Mus musculus OX=10090 GN=Rcsd1 PE=1 SV=1	Rcsd1	0.957994	1.9271e-06	100.62	4	VELGQNGEEKS(0.958)PS(0.04)GAS(0.002)HPPK	0.64161	0.893	1.018	1.464	1.202	0.892	0.874	1.129	0.69	0.89	1.096	0.852	0.902	0.987	1.033	1.008	0.948	1.003	0.929	1.718	1.333	0.904	0.846	1.12	0.728	1.385	0.114511
O09165	191	S	Calsequestrin-1 OS=Mus musculus OX=10090 GN=Casq1 PE=1 SV=3	Casq1	0.88718	0.00373456	58.829	4	S(0.11)KDS(0.887)EHY(0.002)K	0.086688	0.523	0.475	0.585	0.872	1.585	0.428	1.825	1.536	0.922	0.951	0.981	1.057	0.961	1.007	1.005	0.993	0.567	0.499	0.596	0.825	1.649	0.425	1.816	1.547	0.457	0.114979
Q91ZP3	356	S	Phosphatidate phosphatase LPIN1 OS=Mus musculus OX=10090 GN=Lpin1 PE=1 SV=1	Lpin1	0.920324	1.02858e-48	201.66	3	MNFQAIHSESSDTFS(0.075)DQS(0.92)PT(0.004)MAR	0.82098	0.932	1.01	0.984	0.96	0.793	1.157	1.06	1.118	0.967	0.884	0.748	1.008	1.161	1.201	1.105	1.183	0.964	1.143	1.316	0.952	0.683	0.963	0.959	0.945	1.232	0.115022
P63325	146	S	40S ribosomal protein S10 OS=Mus musculus OX=10090 GN=Rps10 PE=1 SV=1	Rps10	0.998221	1.77394e-09	136.57	3	AEAGAGS(0.998)AT(0.002)EFQFR	0.31052	0.919	0.854	0.811	1.058	1.086	1.071	1.229	0.968	0.908	1.005	1.22	1.204	0.932	1.029	1.075	1.148	1.012	0.85	0.665	0.879	1.165	1.041	1.143	0.843	0.812	0.115208
P62717	123	S	60S ribosomal protein L18a OS=Mus musculus OX=10090 GN=Rpl18a PE=1 SV=1	Rpl18a	1	0.00109756	76.943	3	AHS(1)IQIMK	0.3524	1.067	0.982	1.071	0.919	1.039	0.969	1.122	0.897	1.128	1.107	1.381	1.006	1.024	0.868	1.242	0.961	0.946	0.887	0.776	0.914	1.015	1.116	0.903	0.933	0.888	0.115612
Q5NBX1	296	S	Protein cordon-bleu OS=Mus musculus OX=10090 GN=Cobl PE=1 SV=1	Cobl	0.773725	5.76763e-06	100.83	3	SASGGDLNGCVT(0.056)T(0.02)PNS(0.443)PS(0.774)LHS(0.708)R	0.99363	1.071	0.936	0.998	0.922	1.073	0.988	1.074	0.983	0.863	0.785	0.903	0.82	0.977	0.843	1.156	0.973	1.241	1.192	1.105	1.124	1.098	1.172	0.929	1.01	1.108	0.115862
P27546	598	S	Microtubule-associated protein 4 OS=Mus musculus OX=10090 GN=Map4 PE=1 SV=3	Map4	0.997113	6.47234e-05	109.65	3	GQSTVPPCT(0.003)AS(0.997)PEPVK	0.48091	1.087	0.963	0.913	0.987	0.993	1.036	0.959	1.091	0.877	0.917	0.808	0.824	0.967	0.881	1.037	1.089	1.239	1.05	1.13	1.198	1.027	1.176	0.925	1.002	1.118	0.116027
Q60931	98	T	Voltage-dependent anion-selective channel protein 3 OS=Mus musculus OX=10090 GN=Vdac3 PE=1 SV=1	Vdac3	0.996206	3.54156e-16	162.41	3	LT(0.996)LDT(0.004)IFVPNTGK	0.50896	0.917	0.832	0.895	1.005	1.116	1.043	0.944	1.234	1.143	1.045	1.028	1.029	1.178	1.152	0.989	1.008	0.802	0.796	0.871	0.977	0.947	0.905	0.954	1.224	0.855	0.116431
Q60932	83	T	Voltage-dependent anion-selective channel protein 1 OS=Mus musculus OX=10090 GN=Vdac1 PE=1 SV=3	Vdac1	0.977751	0.00115207	73.927	3	WTEYGLT(0.978)FT(0.022)EK	-0.13082	0.844	0.938	0.931	1.026	1.066	1.009	1.074	1.11	0.972	0.94	1.03	1.021	1.056	1.052	1.034	1.015	0.868	0.998	0.904	1.005	1.009	0.959	1.039	1.094	0.921	0.116568
Q9QXS1	3389	S	Plectin OS=Mus musculus OX=10090 GN=Plec PE=1 SV=3	Plec	1	0.000910343	87.719	3	VEVPVGS(1)FK	1.2666	0.909	0.943	0.977	1.018	1.051	1.11	1.012	1.002	1.012	0.977	0.965	0.987	1.009	0.989	0.983	1.001	0.898	0.965	1.012	1.031	1.042	1.122	1.03	1.001	0.931	0.116619
Q9ET78	518	T	Junctophilin-2 OS=Mus musculus OX=10090 GN=Jph2 PE=1 SV=2	Jph2	0.999143	5.69142e-25	159.03	3	DGLLSPGSWNGEPGGEGS(0.001)RPAT(0.999)PS(1)DGAGR	-0.6773	0.928	1.046	0.68	0.972	0.961	1.043	1.265	1.067	1.037	0.972	0.992	0.985	0.981	1.021	0.949	0.905	0.895	1.076	0.685	0.987	0.98	1.022	1.333	1.179	0.807	0.116641
Q62234	537	S	Myomesin-1 OS=Mus musculus OX=10090 GN=Myom1 PE=1 SV=2	Myom1	0.989293	0.000114268	96.489	3	CEVGT(0.001)DT(0.01)WS(0.989)QCNDTPVK	0.057063	0.818	1.019	0.912	1.049	0.972	1.153	1.014	1.06	0.987	1.033	1.019	1.016	1.022	1.034	0.98	0.998	0.829	0.986	0.895	1.032	0.951	1.115	1.035	1.062	0.899	0.116981
Q8CI12	185	S	Smoothelin-like protein 2 OS=Mus musculus OX=10090 GN=Smtnl2 PE=1 SV=1	Smtnl2	0.999172	0.00498891	82.563	2	PVS(0.001)LS(0.999)LR	0.34022	0.759	1.031	0.482	0.747	1.049	1.065	1.551	1.182	0.861	0.809	0.818	0.929	0.939	0.97	1.115	1.096	0.882	1.274	0.589	0.804	1.117	1.098	1.391	1.078	0.758	0.117412
Q62407	542	S	Striated muscle-specific serine/threonine-protein kinase OS=Mus musculus OX=10090 GN=Speg PE=1 SV=2	Speg	0.759358	0.045364	98.443	4	EPGEPPLFS(0.759)RPS(0.396)T(0.844)PK	-0.6591	1.035	1.394	0.934	1.064	0.98	1.092	0.738	0.829	0.971	0.966	0.928	0.898	0.933	1.002	0.913	0.896	1.066	1.443	1.006	1.185	1.05	1.09	0.808	0.925	1.214	0.117573
Q63932	295	S	Dual specificity mitogen-activated protein kinase kinase 2 OS=Mus musculus OX=10090 GN=Map2k2 PE=1 SV=2	Map2k2	0.930271	8.79468e-10	116.13	3	PVVDGADGEPHS(0.07)VS(0.93)PR	0.20364	0.983	1.063	0.986	1.166	0.879	1.025	0.93	1.02	1.038	1.023	0.95	0.878	1.022	1.007	1.04	1.067	0.947	1.039	1.038	1.328	0.86	1.018	0.894	0.956	1.167	0.117836
Q6P5E4	1545	S	UDP-glucose:glycoprotein glucosyltransferase 1 OS=Mus musculus OX=10090 GN=Uggt1 PE=1 SV=4	Uggt1	0.999362	4.66417e-14	154.13	4	ELGTLHTEET(0.001)QEGS(0.999)QKHEEL	0.86016	0.991	1.021	0.977	1.161	1.025	1.02	0.97	0.897	0.915	0.805	0.892	0.71	1.103	1.023	0.855	0.829	1.083	1.268	1.095	1.635	0.929	0.997	1.135	1.082	1.226	0.117944
Q9Z0J4	847	S	Nitric oxide synthase, brain OS=Mus musculus OX=10090 GN=Nos1 PE=1 SV=1	Nos1	0.78446	0.00025948	104.94	2	FNS(0.784)VS(0.191)S(0.025)YSDSR	-0.65586	1.104	0.887	1.333	1.4	0.889	0.835	0.914	0.815	1.428	0.889	1.089	1.053	1.283	1.632	0.955	0.879	0.773	0.998	1.224	1.33	0.693	0.512	0.957	0.927	1.4	0.118013
Q62407	1999	S	Striated muscle-specific serine/threonine-protein kinase OS=Mus musculus OX=10090 GN=Speg PE=1 SV=2	Speg	0.892223	3.26646e-10	115.87	3	DQEAPSPEALPS(0.892)PGQES(0.107)PDGPS(0.001)PR	-0.15306	1.019	1.025	1.074	1.075	1.027	0.987	0.946	0.92	0.971	0.966	0.928	0.898	0.933	1.002	0.913	0.896	1.049	1.061	1.157	1.197	1.101	0.985	1.036	1.027	1.076	0.118053
P35486	295	S	Pyruvate dehydrogenase E1 component subunit alpha, somatic form, mitochondrial OS=Mus musculus OX=10090 GN=Pdha1 PE=1 SV=1	Pdha1	0.987612	1.23765e-09	137.21	4	YHGHS(0.012)MS(0.988)DPGVSYR	-0.56389	0.938	1.211	0.627	0.779	1.096	0.964	1.208	1.115	1.133	1.073	0.991	1.071	1.066	1.135	0.924	0.962	0.828	1.129	0.633	0.727	1.028	0.849	1.307	1.159	0.764	0.118272
Q8BL65	477	S	Actin-binding LIM protein 2 OS=Mus musculus OX=10090 GN=Ablim2 PE=1 SV=1	Ablim2	0.881603	1.42483e-76	238.1	3	T(0.111)NS(0.882)PDLDS(0.008)QSLSLSSGTDQEPLQR	2.6182	0.967	0.976	1.121	0.99	1.121	0.959	0.91	1.016	1.003	0.922	0.979	1.001	0.879	0.735	0.927	0.826	0.964	1.059	1.145	0.989	1.275	1.305	0.982	1.23	0.867	0.11832
P19246	438	S	Neurofilament heavy polypeptide OS=Mus musculus OX=10090 GN=Nefh PE=1 SV=3	Nefh	1	0.00138577	93.623	2	VKS(1)EEMIK	-0.39177	1.288	0.988	0.652	1.445	1.251	0.927	0.756	0.779	1.161	1.007	0.582	1.313	1.135	1.03	0.769	0.844	1.109	0.981	1.12	1.101	1.102	0.9	0.983	0.923	1.103	0.118412
P05977	152	T	Myosin light chain 1/3, skeletal muscle isoform OS=Mus musculus OX=10090 GN=Myl1 PE=1 SV=2	Myl1	1	0.000945389	89.301	2	HVLAT(1)LGEK	0.46497	0.943	0.857	1.004	0.921	1.074	0.928	1.192	1.096	1.046	1.095	1.063	1.035	1.035	1.126	1.022	0.97	0.902	0.783	0.944	0.89	1.038	0.824	1.166	1.13	0.846	0.118521
A2ASS6	24096	T	Titin OS=Mus musculus OX=10090 GN=Ttn PE=1 SV=1	Ttn	0.99949	0.0118532	55.196	3	LKT(0.999)GCEY(0.001)QFR	-0.040316	0.873	0.996	0.79	1.029	1.09	1.281	0.97	0.956	1.015	1.039	1.04	1.02	1.02	1.033	1.006	1.014	0.86	0.959	0.76	1.009	1.069	1.24	0.964	0.943	0.851	0.118848
A2ASS6	32122	S	Titin OS=Mus musculus OX=10090 GN=Ttn PE=1 SV=1	Ttn	1	1.04296e-07	126.27	3	TPLNPPEPPS(1)NPPEVLDVTK	0.14979	0.917	0.99	0.915	1.064	1.007	1.082	1.032	1.01	1.015	1.039	1.04	1.02	1.02	1.033	1.006	1.014	0.903	0.953	0.88	1.043	0.987	1.047	1.026	0.996	0.932	0.118983
Q9QXS1	4396	S	Plectin OS=Mus musculus OX=10090 GN=Plec PE=1 SV=3	Plec	0.94847	1.19061e-85	263.03	2	S(0.217)S(0.02)S(0.763)VGS(0.948)S(0.041)S(0.006)S(0.004)YPISSAGPR	0.60653	1.023	1.065	1.022	1.036	1.035	1.037	0.912	0.933	1.012	0.977	0.965	0.987	1.009	0.989	0.983	1.001	1.011	1.09	1.059	1.05	1.026	1.049	0.928	0.932	1.07	0.119082
A2ASS6	27237	T	Titin OS=Mus musculus OX=10090 GN=Ttn PE=1 SV=1	Ttn	0.994358	0.00108628	96.665	3	T(0.994)VT(0.006)TLSIK	0.34924	0.714	1.062	0.816	0.876	1.104	1.373	0.786	1.2	1.015	1.039	1.04	1.02	1.02	1.033	1.006	1.014	0.703	1.022	0.785	0.859	1.082	1.329	0.781	1.183	0.77	0.119207
Q03141	419	S	MAP/microtubule affinity-regulating kinase 3 OS=Mus musculus OX=10090 GN=Mark3 PE=1 SV=2	Mark3	0.995698	7.80306e-05	82.635	4	RY(0.004)S(0.996)DHAGPAIPSVVAYPK	0.81197	1.136	1.041	1.06	1.174	0.886	0.939	0.698	1.15	1.31	1.178			1.443	1.258			0.867	0.884			0.614	0.746			1.288	0.119222
P70670	1757	S	Nascent polypeptide-associated complex subunit alpha, muscle-specific form OS=Mus musculus OX=10090 GN=Naca PE=1 SV=2	Naca	0.988954	8.56645e-62	222.36	3	DS(0.01)HIS(0.989)PVS(0.001)DACSTGTTTPQASEK	0.13307	1.027	1.017	1.2	0.995	0.993	0.899	1.044	0.916	0.98	1.059	1.012	0.981	0.983	0.97	1.06	1.024	1.048	0.96	1.186	1.014	1.01	0.927	0.985	0.895	1.102	0.119231
A2ASS6	26842	T	Titin OS=Mus musculus OX=10090 GN=Ttn PE=1 SV=1	Ttn	0.980026	0.000177631	101.42	3	AAADEWT(0.002)T(0.013)CT(0.98)PPS(0.004)GLQGK	-0.29495	0.838	0.99	0.986	1.027	1.102	1.019	0.965	1.084	1.015	1.039	1.04	1.02	1.02	1.033	1.006	1.014	0.826	0.953	0.948	1.007	1.08	0.986	0.959	1.069	0.912	0.119451
A2ASS6	25026	S	Titin OS=Mus musculus OX=10090 GN=Ttn PE=1 SV=1	Ttn	0.829204	2.51415e-20	163.84	3	PAFS(0.829)S(0.171)YSVQVGQDLK	-1.207	0.875	1.002	0.843	0.952	1.096	1.233	0.836	1.138	1.015	1.039	1.04	1.02	1.02	1.033	1.006	1.014	0.862	0.964	0.811	0.933	1.075	1.194	0.831	1.122	0.846	0.119573
P28652	280	S	Calcium/calmodulin-dependent protein kinase type II subunit beta OS=Mus musculus OX=10090 GN=Camk2b PE=1 SV=2	Camk2b	0.999974	0.000192172	96.171	3	STVAS(1)MMHR	-0.59367	0.912	1.118	0.738	0.778	0.751	0.977	1.383	1.281	1.227	1.209	1.222	1.055	1.1	1.022	0.98	1.021	0.743	0.925	0.604	0.737	0.683	0.956	1.411	1.255	0.699	0.119728
Q70IV5	935	T	Synemin OS=Mus musculus OX=10090 GN=Synm PE=1 SV=2	Synm	0.917794	4.98944e-05	110.08	4	IPHEFHT(0.918)S(0.082)IK	-0.043354	0.736	1.17	0.475	0.877	1.234	1.163	0.957	1.259	1.016	1.001	0.966	1.002	1.075	1.073	1.007	1.043	0.724	1.169	0.492	0.875	1.148	1.084	0.95	1.207	0.743	0.12031
P63330	304	T	Serine/threonine-protein phosphatase 2A catalytic subunit alpha isoform OS=Mus musculus OX=10090 GN=Ppp2ca PE=1 SV=1	Ppp2ca	0.999488	0.00890134	64.841	2	RT(0.999)PDY(0.001)FL	-0.073854	0.849	0.711	0.95	0.935	1.387	0.936	1.076	1.143	0.774	0.78	0.835	0.807	0.816	0.809	0.916	0.929	1.097	0.912	1.138	1.159	1.7	1.157	1.175	1.23	0.818	0.120619
A2ASS6	18624	S	Titin OS=Mus musculus OX=10090 GN=Ttn PE=1 SV=1	Ttn	0.999851	0.00201657	80.312	2	VGES(1)FALTGR	0.21419	0.817	0.996	0.708	1.091	0.963	1.265	1.063	1.056	1.015	1.039	1.04	1.02	1.02	1.033	1.006	1.014	0.805	0.959	0.681	1.07	0.944	1.225	1.057	1.041	0.824	0.120668
Q3TVI8	148	T	Pre-B-cell leukemia transcription factor-interacting protein 1 OS=Mus musculus OX=10090 GN=Pbxip1 PE=1 SV=2	Pbxip1	1	1.25999e-46	215.62	2	CSS(0.009)S(0.991)DDDT(1)DVDVEGLR	-0.77339	0.77	1.018	0.764	0.891	1.224	1.127	0.94	1.201	0.923	0.93	0.945	0.937	1.063	0.966	1.065	0.967	0.834	1.095	0.808	0.951	1.151	1.167	0.883	1.242	0.83	0.12084
A2ASS6	34573	S	Titin OS=Mus musculus OX=10090 GN=Ttn PE=1 SV=1	Ttn	0.979476	2.30115e-49	209.96	3	IHNLS(0.021)ES(0.979)DCGEYVCEVSGEGGTSK	-0.89726	1.187	0.945	1.075	1.112	1.065	0.903	0.927	0.891	1.015	1.039	1.04	1.02	1.02	1.033	1.006	1.014	1.169	0.91	1.034	1.09	1.044	0.874	0.921	0.879	1.13	0.121261
A2ASS6	34207	S	Titin OS=Mus musculus OX=10090 GN=Ttn PE=1 SV=1	Ttn	0.79625	1.61369e-14	144.73	3	WYHNGVELQES(0.204)S(0.796)K	0.51294	0.883	1	1.015	1.007	1.065	0.991	1.002	1.06	1.015	1.039	1.04	1.02	1.02	1.033	1.006	1.014	0.87	0.962	0.976	0.987	1.044	0.959	0.996	1.045	0.938	0.121503
P08553	44	S	Neurofilament medium polypeptide OS=Mus musculus OX=10090 GN=Nefm PE=1 SV=4	Nefm	0.945147	0.000773987	93.243	2	GS(0.945)PS(0.049)T(0.002)VS(0.003)S(0.001)SYK	0.067843	1.235	1.069	0.821	1.297	1.064	0.927	0.851	0.826	1.053	0.985	0.641	1.316	1.091	0.919	0.837	0.827	1.173	1.085	1.281	0.986	0.975	1.009	1.017	0.999	1.131	0.121632
Q8R429	335	S	Sarcoplasmic/endoplasmic reticulum calcium ATPase 1 OS=Mus musculus OX=10090 GN=Atp2a1 PE=1 SV=1	Atp2a1	0.999996	2.30634e-132	311.65	2	S(1)LPSVETLGCTSVICSDK	-0.14696	1.044	0.98	1.135	1.025	1.004	1.113	0.891	0.888	1.011	1.015	1.021	0.988	1.024	1.067	0.991	0.995	1.033	0.966	1.112	1.037	0.98	1.043	0.899	0.892	1.088	0.121775
Q148W8	462	S	Inactive dual specificity phosphatase 27 OS=Mus musculus OX=10090 GN=Dusp27 PE=1 SV=1	Dusp27	0.990878	5.61339e-19	163.74	3	YRS(0.991)DS(0.009)ESSESTWDMWNER	-2.0227	1.042	0.883	1.258	1.019	1.067	0.972	0.936	0.927	1.3	1.204	1.502	0.947	1.181	0.881	0.982	0.803	0.802	0.733	0.838	1.076	0.903	1.103	0.953	1.154	0.839	0.121786
A2AAJ9	7254	S	Obscurin OS=Mus musculus OX=10090 GN=Obscn PE=1 SV=3	Obscn	0.987073	1.07469e-08	132.36	3	GLEQETTS(0.003)S(0.01)GS(0.987)QGWTVPIR	1.766	1.043	0.972	0.675	0.901	1.28	0.946	1.133	1.025	1.002	1.027	1.021	0.949	1.023	1.001	0.953	0.989	1.041	0.946	0.661	0.949	1.251	0.945	1.189	1.036	0.814	0.121828
Q6P8J7	148	S	Creatine kinase S-type, mitochondrial OS=Mus musculus OX=10090 GN=Ckmt2 PE=1 SV=1	Ckmt2	0.999975	0.00687817	64.121	2	HPTDLDAS(1)K	-0.28822	0.848	1.153	0.941	1.063	1.124	0.706	1.006	1.169	1.287	1.138	1.234	1.285	0.95	0.93	0.961	0.915	0.659	1.013	0.763	0.827	1.183	0.759	1.047	1.278	0.764	0.122147
Q9JK37	118	S	Myozenin-1 OS=Mus musculus OX=10090 GN=Myoz1 PE=1 SV=1	Myoz1	0.924873	1.88771e-108	275.09	3	GSSGGQAGS(0.925)S(0.074)GS(0.001)AGQYGSDR	-0.60112	1.058	0.931	1.364	1.054	1.105	0.805	0.832	0.979	0.965	1.027	1.076	1.035	1.022	1.054	1.017	1.081	1.096	0.907	1.268	1.018	1.081	0.764	0.818	0.906	1.202	0.122701
Q9ER35	298	S	Fructosamine-3-kinase OS=Mus musculus OX=10090 GN=Fn3k PE=1 SV=1	Fn3k	0.971426	0.022038	40.278	3	EY(0.005)RS(0.971)PS(0.023)LGVMR	0.13906	0.94	0.954	0.834	0.903	0.956	1.118	1.204	1.074			0.985	0.987			0.938	1.022			0.847	0.915			1.284	1.051	0.755	0.122767
A2ASS6	31030	S	Titin OS=Mus musculus OX=10090 GN=Ttn PE=1 SV=1	Ttn	0.899292	0.00491627	46.273	3	NS(0.028)FT(0.073)IPS(0.899)QPGIPEEVGAGK	4.1142	1.025	0.932	0.926	0.998	0.996	1.124	1.052	0.977	1.015	1.039	1.04	1.02	1.02	1.033	1.006	1.014	1.01	0.897	0.89	0.978	0.976	1.088	1.046	0.964	0.927	0.12285
P18654	715	S	Ribosomal protein S6 kinase alpha-3 OS=Mus musculus OX=10090 GN=Rps6ka3 PE=1 SV=2	Rps6ka3	1	0.000555876	97.073	2	NQS(1)PVLEPVGR	-0.30824	1.163	1.103	1.021	0.968	0.875	0.967	0.972	1.003	0.9	0.986	0.991	1.005	0.996	1.001	1.05	0.943	1.292	1.119	1.03	0.963	0.879	0.966	0.926	1.064	1.148	0.123065
P49312	6	S	Heterogeneous nuclear ribonucleoprotein A1 OS=Mus musculus OX=10090 GN=Hnrnpa1 PE=1 SV=2	Hnrnpa1	0.987914	1.66731e-09	160.5	3	S(0.012)ES(0.988)PKEPEQLR	-0.5162	1.114	1.132	1.207	1.052	1.061	0.901	0.84	0.818	1.175	1.031	1.078	1.024	0.954	0.986	1.064	1.103	0.948	1.098	1.12	1.027	1.112	0.914	0.789	0.742	1.179	0.123363
P17751	156	S	Triosephosphate isomerase OS=Mus musculus OX=10090 GN=Tpi1 PE=1 SV=4	Tpi1	1	2.01366e-15	153.72	2	HVFGES(1)DELIGQK	0.27412	0.903	0.855	0.882	0.962	0.953	1.102	1.244	1.087	0.893	0.873	0.896	0.96	0.893	0.934	1.184	1.111	1.011	0.979	0.984	1.002	1.067	1.18	1.051	0.978	0.93	0.123494
O55103	1337	S	Periaxin OS=Mus musculus OX=10090 GN=Prx PE=1 SV=1	Prx	0.999937	0.00268068	60.161	3	SPVGEKS(1)PK	-0.50723	1.344	0.96	0.617	1.488	1.142	0.695	0.913	0.921	1.08	0.898	0.608	1.284	1.181	1.059	0.873	0.907	1.244	1.069	1.015	1.159	0.967	0.656	1.046	1.015	1.218	0.123503
Q9QXS1	709	S	Plectin OS=Mus musculus OX=10090 GN=Plec PE=1 SV=3	Plec	1	4.85614e-05	104.24	3	GMHQS(1)IEEFR	0.73979	1.017	0.866	0.801	1.045	0.982	1.144	1.143	1.007	1.012	0.977	0.965	0.987	1.009	0.989	0.983	1.001	1.005	0.886	0.83	1.059	0.973	1.157	1.163	1.006	0.879	0.123985
O88587	261	S	Catechol O-methyltransferase OS=Mus musculus OX=10090 GN=Comt PE=1 SV=2	Comt	0.967498	8.36919e-10	129.38	2	AVYQGPGS(0.033)S(0.967)PVK	0.11062	1.02	0.912	0.926	0.873	1.104	0.995	1.038	1.136	1.062	1.059	0.901	0.892	1.041	0.951	1.084	0.94	0.96	0.861	1.028	0.979	1.061	1.046	0.958	1.209	0.896	0.124038
Q91ZV0	1228	S	Melanoma inhibitory activity protein 2 OS=Mus musculus OX=10090 GN=Mia2 PE=1 SV=3	Mia2	1	0.0136875	63.624	2	LS(1)GPAELR	1.4247	1.349	1.156	0.883	0.938	1.11	0.808	0.941	0.898	1.085	0.95			1.16	1.162			1.243	1.217			0.957	0.695			1.489	0.124433
A2ASS6	29318	S	Titin OS=Mus musculus OX=10090 GN=Ttn PE=1 SV=1	Ttn	1	0.00216116	90.697	2	EQS(1)VLEFR	-0.52825	0.867	1.11	0.844	0.975	1.053	1.075	1.082	0.986	1.015	1.039	1.04	1.02	1.02	1.033	1.006	1.014	0.854	1.068	0.812	0.956	1.032	1.041	1.076	0.972	0.895	0.124531
A2ASS6	1382	Y	Titin OS=Mus musculus OX=10090 GN=Ttn PE=1 SV=1	Ttn	0.999998	1.15749e-08	89.043	3	LY(1)VEPAAPFSAPTYMPTPEAVSR	1.8435	0.637	1.031	1.061	0.914	1.155	1.037	1.056	1.093	1.015	1.039	1.04	1.02	1.02	1.033	1.006	1.014	0.628	0.992	1.02	0.896	1.132	1.004	1.05	1.078	0.829	0.125271
A2ASS6	31009	Y	Titin OS=Mus musculus OX=10090 GN=Ttn PE=1 SV=1	Ttn	1	5.11931e-14	155.43	2	Y(1)GLGVPVESEPIVAR	-0.75252	0.943	0.92	1.035	0.97	0.927	1.117	1.048	1.068	1.015	1.039	1.04	1.02	1.02	1.033	1.006	1.014	0.929	0.885	0.995	0.951	0.909	1.081	1.042	1.053	0.92	0.12565
A2ASS6	32318	S	Titin OS=Mus musculus OX=10090 GN=Ttn PE=1 SV=1	Ttn	0.851033	0.00282269	75.088	2	LT(0.149)S(0.851)GEAPGVR	-2.5465	1.125	1.065	0.974	1.05	0.906	0.97	0.932	1.039	1.015	1.039	1.04	1.02	1.02	1.033	1.006	1.014	1.108	1.025	0.937	1.029	0.888	0.939	0.926	1.025	1.085	0.125867
Q02357	1374	T	Ankyrin-1 OS=Mus musculus OX=10090 GN=Ank1 PE=1 SV=2	Ank1	0.99161	0.0050573	80.916	2	T(0.992)LT(0.008)PLTLR	-0.26159	1.297	1.212	1.08	0.861	0.795	1.12	0.782	0.951	0.919	1	1.017	1.027	0.983	1.055	1.029	1.045	1.411	1.212	1.062	0.838	0.809	1.062	0.76	0.91	1.277	0.126762
A2ASS6	28343	S	Titin OS=Mus musculus OX=10090 GN=Ttn PE=1 SV=1	Ttn	0.958657	9.63048e-19	184.22	3	YEITAANS(0.959)S(0.035)GT(0.006)T(0.001)K	-0.099168	1.001	0.846	0.961	1.027	1.048	1.153	1.015	0.979	1.015	1.039	1.04	1.02	1.02	1.033	1.006	1.014	0.986	0.814	0.924	1.007	1.027	1.116	1.009	0.965	0.906	0.127141
P63017	226	T	Heat shock cognate 71 kDa protein OS=Mus musculus OX=10090 GN=Hspa8 PE=1 SV=1	Hspa8	0.977336	0.00179219	64.705	3	S(0.011)T(0.011)AGDT(0.977)HLGGEDFDNR	-0.16528	0.489	1.255	0.685	0.704	1.478	1.069	0.87	1.308	0.98	1.002	0.967	0.951	1.049	1.009	1.056	1.002	0.499	1.252	0.708	0.74	1.409	1.059	0.824	1.305	0.696	0.12717
A2ASS6	25670	T	Titin OS=Mus musculus OX=10090 GN=Ttn PE=1 SV=1	Ttn	0.982515	1.08622e-06	116.86	3	LRVT(0.983)GLT(0.017)EDHEYEFR	0.20255	0.852	1.012	0.861	1.061	1.165	1.028	0.97	1.047	1.015	1.039	1.04	1.02	1.02	1.033	1.006	1.014	0.839	0.974	0.828	1.04	1.142	0.995	0.964	1.033	0.89	0.127202
A2ASS6	32019	T	Titin OS=Mus musculus OX=10090 GN=Ttn PE=1 SV=1	Ttn	0.999844	1.08648e-108	281.3	2	VIGSPNT(1)PEGPLEYDDIQAR	-0.62738	1.028	0.913	0.971	0.95	1.131	1.037	0.934	1.064	1.015	1.039	1.04	1.02	1.02	1.033	1.006	1.014	1.013	0.879	0.934	0.931	1.109	1.004	0.928	1.049	0.919	0.127645
P32848	73	S	Parvalbumin alpha OS=Mus musculus OX=10090 GN=Pvalb PE=1 SV=3	Pvalb	0.892771	0.00321713	86.67	2	GFS(0.107)S(0.893)DAR	-0.035304	0.946	0.866	0.937	1.047	0.815	0.95	1.139	1.301	0.744	0.732	0.774	0.777	0.79	0.787	1.003	1.059	1.272	1.183	1.211	1.347	1.032	1.207	1.136	1.229	1.089	0.127717
A2ASS6	24436	S	Titin OS=Mus musculus OX=10090 GN=Ttn PE=1 SV=1	Ttn	0.99944	3.25197e-10	140.9	3	PGPPEGPVAIS(0.999)GVT(0.001)AEK	-0.58984	0.92	0.822	0.993	1.026	1.054	1.233	0.923	1.046	1.015	1.039	1.04	1.02	1.02	1.033	1.006	1.014	0.906	0.791	0.955	1.006	1.033	1.194	0.917	1.032	0.876	0.127953
A2ASS6	24760	T	Titin OS=Mus musculus OX=10090 GN=Ttn PE=1 SV=1	Ttn	1	0.0163198	48.998	3	GRPT(1)PEVK	0.083647	0.79	0.879	0.916	1.073	1.129	0.866	1.18	1.154	1.015	1.039	1.04	1.02	1.02	1.033	1.006	1.014	0.778	0.846	0.881	1.052	1.107	0.838	1.173	1.138	0.836	0.128214
Q5NBX1	342	S	Protein cordon-bleu OS=Mus musculus OX=10090 GN=Cobl PE=1 SV=1	Cobl	1	0.000148756	92.856	4	LLGQDKVS(1)EK	0.49611	1.156	0.883	1.128	1.124	0.914	1.211	0.799	0.89	0.863	0.785	0.903	0.82	0.977	0.843	1.156	0.973	1.34	1.125	1.249	1.371	0.936	1.437	0.691	0.915	1.278	0.12834
P68134	306	T	Actin, alpha skeletal muscle OS=Mus musculus OX=10090 GN=Acta1 PE=1 SV=1	Acta1	0.882829	1.49153e-48	211.62	3	KDLYANNVMSGGT(0.117)T(0.883)MYPGIADR	0.98467	1.01	0.866	0.965	0.92	0.953	1.105	1.22	0.984	0.99	1.024	1.007	0.995	1.008	1.045	0.998	0.978	1.02	0.846	0.958	0.925	0.945	1.057	1.222	1.006	0.886	0.128695
A2AAJ9	5737	T	Obscurin OS=Mus musculus OX=10090 GN=Obscn PE=1 SV=3	Obscn	0.963235	2.53294e-84	253.14	3	QEAEETAPDLS(0.176)EGYS(0.86)T(0.963)ADELAR	-0.32505	1.111	1.039	1.293	0.934	0.964	0.828	1.051	0.9	1.002	1.027	1.021	0.949	1.023	1.001	0.953	0.989	1.109	1.012	1.266	0.984	0.942	0.827	1.103	0.91	1.156	0.128765
Q69ZS7	150	S	HBS1-like protein OS=Mus musculus OX=10090 GN=Hbs1l PE=1 SV=2	Hbs1l	0.940761	4.62719e-05	107.35	3	S(0.026)S(0.026)QS(0.941)ES(0.007)EIVPK	0.15511	1.264	0.731	2.049	1.017	0.92	0.712	0.887	0.721	1.007	0.974	0.969	1.135	1.085	0.9	1.109	1.153	1.255	0.751	2.115	0.896	0.848	0.791	0.8	0.625	1.637	0.128851
Q62407	2498	T	Striated muscle-specific serine/threonine-protein kinase OS=Mus musculus OX=10090 GN=Speg PE=1 SV=2	Speg	0.999208	0.00295011	60.196	2	RAT(0.999)S(0.969)EGES(0.031)LR	-0.23685	1.765	0.885	1.223	0.895	0.731	0.99	0.807	0.897	0.971	0.966	0.928	0.898	0.933	1.002	0.913	0.896	1.818	0.916	1.318	0.997	0.783	0.988	0.884	1.001	1.381	0.129
A2ASS6	16476	T	Titin OS=Mus musculus OX=10090 GN=Ttn PE=1 SV=1	Ttn	0.996407	0.000313012	89.663	3	VILRT(0.996)S(0.004)LEVK	-0.92348	0.693	1.209	0.726	0.892	1.062	1.302	0.908	1.131	1.015	1.039	1.04	1.02	1.02	1.033	1.006	1.014	0.683	1.164	0.698	0.875	1.041	1.26	0.903	1.115	0.792	0.129268
A2ASS6	29013	T	Titin OS=Mus musculus OX=10090 GN=Ttn PE=1 SV=1	Ttn	0.997465	1.65139e-06	146.79	2	T(0.997)T(0.003)EYVVSNLK	0.12421	0.85	0.828	0.97	1.04	1.103	1.073	0.874	1.252	1.015	1.039	1.04	1.02	1.02	1.033	1.006	1.014	0.837	0.797	0.933	1.02	1.081	1.039	0.869	1.235	0.849	0.129308
A2ASS6	20538	T	Titin OS=Mus musculus OX=10090 GN=Ttn PE=1 SV=1	Ttn	0.998283	0.000947537	83.137	3	TWST(0.001)VT(0.998)PEVK	-0.16124	1.014	0.663	1.035	0.962	1.014	1.138	1.109	1.091	1.015	1.039	1.04	1.02	1.02	1.033	1.006	1.014	0.999	0.638	0.995	0.943	0.994	1.102	1.102	1.076	0.836	0.129853
A2ASS6	21122	T	Titin OS=Mus musculus OX=10090 GN=Ttn PE=1 SV=1	Ttn	0.962561	0.0198909	51.445	3	KDT(0.963)T(0.037)PIK	0.25354	0.87	0.862	0.842	1.132	1.112	0.926	1.088	1.159	1.015	1.039	1.04	1.02	1.02	1.033	1.006	1.014	0.857	0.83	0.81	1.11	1.09	0.896	1.082	1.143	0.857	0.129907
P16858	152	T	Glyceraldehyde-3-phosphate dehydrogenase OS=Mus musculus OX=10090 GN=Gapdh PE=1 SV=2	Gapdh	0.953947	0.000210097	103.9	3	IVSNASCT(0.046)T(0.954)NCLAPLAK	0.59083	0.948	1.146	1.058	0.992	0.917	1.121	0.859	1.006	0.932	0.925	0.908	0.92	0.938	0.991	1.11	1.021	1.017	1.239	1.165	1.078	0.978	1.131	0.774	0.985	1.163	0.130247
Q99MR9	402	S	Protein phosphatase 1 regulatory subunit 3A OS=Mus musculus OX=10090 GN=Ppp1r3a PE=1 SV=2	Ppp1r3a	0.999985	3.32249e-10	120.18	3	SSSPGNEYGHPHS(1)EEIISDMGEK	0.24987	1.041	0.945	0.821	0.733	0.997	0.896	1.444	1.102	0.961	1.027	1.047	1.057	0.982	0.989	1.032	1.026	1.083	0.92	0.784	0.693	1.015	0.906	1.399	1.074	0.792	0.130311
A2ASS6	1586	T	Titin OS=Mus musculus OX=10090 GN=Ttn PE=1 SV=1	Ttn	1	0.000137928	93.226	3	AT(1)GNPNPDIVWLK	-0.11501	0.738	1.083	0.637	1.059	1.078	1.333	0.999	1.007	1.015	1.039	1.04	1.02	1.02	1.033	1.006	1.014	0.727	1.042	0.612	1.038	1.057	1.29	0.993	0.993	0.789	0.130495
P05064	100	S	Fructose-bisphosphate aldolase A OS=Mus musculus OX=10090 GN=Aldoa PE=1 SV=2	Aldoa	1	0.00202096	58.781	3	S(1)KGGVVGIK	0.57848	0.833	0.969	0.939	0.994	0.919	0.966	1.126	1.239	0.947	0.976	0.972	0.99	0.923	0.984	1.058	1.017	0.88	0.993	0.966	1.004	0.996	0.982	1.064	1.218	0.902	0.131142
Q62433	328	T	Protein NDRG1 OS=Mus musculus OX=10090 GN=Ndrg1 PE=1 SV=1	Ndrg1	0.999636	0.000220042	103.73	2	T(1)AS(0.934)GS(0.063)S(0.003)VTSLEGTR	-2.7686	1.064	1.006	0.853	1.111	0.998	1.055	0.936	1.011	0.839	0.72			0.943	0.898			1.268	1.397			1.058	1.175			1.193	0.131312
Q8CC35	258	S	Synaptopodin OS=Mus musculus OX=10090 GN=Synpo PE=1 SV=2	Synpo	1	1.01957e-72	258.13	2	VAS(1)EEEEVPLVVYLK	-1.7231	0.965	0.958	0.889	0.91	1.072	1.151	1.089	0.972	1.018	0.978	1.081	1.197	0.99	1.025	1.203	1.048	0.948	0.98	0.822	0.76	1.083	1.123	0.905	0.927	0.869	0.131649
Q80U44	722	S	Zinc finger FYVE domain-containing protein 16 OS=Mus musculus OX=10090 GN=Zfyve16 PE=1 SV=2	Zfyve16	1	0.000364442	81.92	4	RKES(1)LVLGQK	0.87451	1.182	0.876	0.824	1.098	1.04	0.96	0.973	1.084	1.537	0.935			0.979	0.837			0.769	0.937			1.062	1.147			0.772	0.131672
Q62234	552	T	Myomesin-1 OS=Mus musculus OX=10090 GN=Myom1 PE=1 SV=2	Myom1	1	0.0100251	64.224	2	FPVT(1)GLIEGR	-0.093832	0.879	1.04	0.887	1.016	0.994	1.192	1.017	0.979	0.987	1.033	1.019	1.016	1.022	1.034	0.98	0.998	0.891	1.007	0.87	1	0.973	1.153	1.038	0.981	0.909	0.131835
P05977	67	S	Myosin light chain 1/3, skeletal muscle isoform OS=Mus musculus OX=10090 GN=Myl1 PE=1 SV=2	Myl1	0.998602	0.000270464	104.55	2	IT(0.001)LS(0.999)QVGDVLR	-0.29983	1.219	0.919	1.115	1.167	0.927	0.916	1.031	0.832	1.046	1.095	1.063	1.035	1.035	1.126	1.022	0.97	1.165	0.839	1.049	1.128	0.896	0.813	1.009	0.858	1.169	0.132235
Q8C7E7	223	S	Starch-binding domain-containing protein 1 OS=Mus musculus OX=10090 GN=Stbd1 PE=1 SV=1	Stbd1	0.988693	0.00116637	75.376	2	MDDS(0.007)T(0.004)NS(0.989)LVGGR	-1.0152	1.005	1.136	0.885	0.997	0.87	0.862	1.104	1.158	0.979	1.055	1.252	1.071	0.891	0.811	0.913	0.925	1.027	1.077	0.707	0.931	0.976	1.063	1.209	1.252	0.832	0.132391
Q9WUZ5	135	S	Troponin I, slow skeletal muscle OS=Mus musculus OX=10090 GN=Tnni1 PE=1 SV=3	Tnni1	1	0.00443488	62.338	3	HKVS(1)MDLR	-2.585	1.286	1.321	2.129	1.137	0.748	0.671	0.48	0.591	1.199	1.56	1.88	1.505	0.845	0.763	1.03	1.142	1.073	0.847	1.132	0.755	0.885	0.879	0.466	0.518	1.385	0.132461
A2ASS6	10579	S	Titin OS=Mus musculus OX=10090 GN=Ttn PE=1 SV=1	Ttn	1	0.000367698	109.66	3	VS(1)IEVPK	-1.5045	0.879	1.143	0.747	0.935	1.076	1.109	0.97	1.105	1.015	1.039	1.04	1.02	1.02	1.033	1.006	1.014	0.866	1.1	0.718	0.917	1.055	1.074	0.964	1.09	0.861	0.132508
Q8CAQ8	457	S	MICOS complex subunit Mic60 OS=Mus musculus OX=10090 GN=Immt PE=1 SV=1	Immt	1	0.000135757	84.249	3	ALEHHRS(1)EIQAEQDR	-0.17769	0.889	1.036	1.002	0.899	1.245	1.09	0.877	0.978	1.151	1.049	1.054	1.07	1.097	1.033	0.98	1.009	0.772	0.988	0.951	0.84	1.135	1.055	0.895	0.969	0.876	0.132704
A2ASS6	18556	T	Titin OS=Mus musculus OX=10090 GN=Ttn PE=1 SV=1	Ttn	0.999796	0.0016039	63.682	3	FHKVT(1)NDNLLSR	0.55868	0.888	0.876	1.062	1.021	1.097	1.064	1.022	1.003	1.015	1.039	1.04	1.02	1.02	1.033	1.006	1.014	0.875	0.843	1.021	1.001	1.075	1.03	1.016	0.989	0.91	0.132714
P52480	129	T	Pyruvate kinase PKM OS=Mus musculus OX=10090 GN=Pkm PE=1 SV=4	Pkm	0.997503	0.000408569	99.941	2	GS(0.002)GT(0.998)AEVELK	0.039799	0.931	1.007	0.97	1.062	0.886	1.115	1.051	1.008	0.898	0.905	0.889	0.912	0.953	0.967	1.09	1.031	1.037	1.113	1.091	1.164	0.93	1.153	0.964	0.978	1.094	0.13272
Q8K1M6	535	S	Dynamin-1-like protein OS=Mus musculus OX=10090 GN=Dnm1l PE=1 SV=2	Dnm1l	0.998981	0.0455352	50.13	2	ELPS(0.001)AGS(0.999)R	-0.56698	1.019	0.897	1.342	0.976	0.995	0.849	1.07	0.962	0.918	0.955	0.896	0.99	1.007	1.035	1.075	1.128	1.11	0.939	1.498	0.986	0.988	0.82	0.995	0.853	1.24	0.133181
Q5SX39	1292	S	Myosin-4 OS=Mus musculus OX=10090 GN=Myh4 PE=2 SV=1	Myh4	0.999988	6.98142e-07	117.86	2	LHTESGEFS(1)R	0.47727	1.042	0.921	0.92	0.881	1.141	0.966	0.995	1.142	0.985	1.017	0.998	0.988	1	1.033	0.994	0.983	1.058	0.906	0.922	0.892	1.141	0.935	1.001	1.162	0.891	0.133344
Q8BG32	14	S	26S proteasome non-ATPase regulatory subunit 11 OS=Mus musculus OX=10090 GN=Psmd11 PE=1 SV=3	Psmd11	0.846059	0.000457913	105.65	2	AQS(0.846)LLS(0.151)T(0.003)DR	-0.68687	0.996	0.92	0.744	1.048	1.064	1.217	0.974	1.029	0.901	0.976	1.023	0.932	0.932	0.932	0.862	0.955	1.105	0.943	0.727	1.124	1.142	1.306	1.13	1.077	0.838	0.133446
Q9DCS9	15	S	NADH dehydrogenase [ubiquinone] 1 beta subcomplex subunit 10 OS=Mus musculus OX=10090 GN=Ndufb10 PE=1 SV=3	Ndufb10	0.999994	0.000712078	66.76	3	PDSWDKDVYPEPPS(1)R	2.6587	0.762	1.015	0.681	1.09	0.942	1.331	0.862	1.248	1.032	1.084	0.984	0.986	0.985	1.005	0.961	0.956	0.738	0.936	0.692	1.105	0.956	1.324	0.897	1.305	0.774	0.133496
Q9WTQ5	652	S	A-kinase anchor protein 12 OS=Mus musculus OX=10090 GN=Akap12 PE=1 SV=1	Akap12	1	5.71104e-05	106.42	3	AVGEEQRS(1)EEPK	0.94912	1.081	1.191	1.097	1.031	0.876	0.636	0.852	1.302	1.221	1.184			1.145	1.05			0.885	1.006			0.765	0.606			1.379	0.13357
Q61029	183	S	Lamina-associated polypeptide 2, isoforms beta/delta/epsilon/gamma OS=Mus musculus OX=10090 GN=Tmpo PE=1 SV=4	Tmpo	1	1.28113e-48	214.16	3	QNGSNDSDRYS(1)DNDEDSK	0.48077	1.025	1.012	1.031	1.07	1.024	1.002	0.885	1.009	0.961	0.894	0.917	0.95	0.927	0.925	0.834	0.938	1.067	1.132	1.124	1.126	1.105	1.083	1.061	1.076	1.029	0.133748
Q9JI91	308	T	Alpha-actinin-2 OS=Mus musculus OX=10090 GN=Actn2 PE=1 SV=2	Actn2	1	0.0002109	86.944	3	TIPWLENRT(1)PEK	-1.1651	0.914	0.994	0.788	0.982	1.063	1.289	0.87	1.076	1.049	1.003	1.03	1.002	1.072	1.006	0.946	1.019	0.871	0.991	0.765	0.98	0.992	1.281	0.92	1.056	0.849	0.133768
A2ASS6	18504	T	Titin OS=Mus musculus OX=10090 GN=Ttn PE=1 SV=1	Ttn	1	0.000142442	93.371	3	DPIT(1)VPERPEDLEVK	2.1295	1.071	0.962	0.873	0.88	1.195	1.075	0.944	1.013	1.015	1.039	1.04	1.02	1.02	1.033	1.006	1.014	1.055	0.926	0.839	0.863	1.172	1.041	0.938	0.999	0.887	0.134329
Q8JZQ9	120	S	Eukaryotic translation initiation factor 3 subunit B OS=Mus musculus OX=10090 GN=Eif3b PE=1 SV=1	Eif3b	1	8.55321e-92	241.22	2	GHPSAGAEEEGGS(1)DGS(1)AAEAEPR	-0.15308	1.093	1.005	1.175	0.978	0.932	0.91	1.041	0.959	1.013	0.961	0.887	0.834	0.947	0.938	0.917	0.92	1.079	1.046	1.325	1.173	0.984	0.97	1.135	1.042	1.119	0.134535
Q91YE8	756	S	Synaptopodin-2 OS=Mus musculus OX=10090 GN=Synpo2 PE=1 SV=2	Synpo2	0.973607	2.91982e-48	200.94	2	S(0.974)PS(0.026)SSQPVAPVSPVWSPGVAPAQR	0.27631	1.045	0.996	1.285	1.024	0.854	0.841	1.119	0.946	0.954	1.023	0.977	0.936	1.012	1.035	0.96	0.999	1.095	0.974	1.315	1.094	0.844	0.813	1.166	0.947	1.188	0.134789
Q6PDM2	199	S	Serine/arginine-rich splicing factor 1 OS=Mus musculus OX=10090 GN=Srsf1 PE=1 SV=3	Srsf1	0.999942	0.00362016	71.08	3	VDGPRS(1)PS(1)YGR	-1.1337	1.154	1.08	1.261	1.095	0.781	0.98	0.985	0.806	1.056	1.1	1.07	1.091	1.021	0.982	0.923	1.047	1.093	0.982	1.179	1.004	0.765	0.998	1.067	0.77	1.183	0.134883
Q6PDM2	201	S	Serine/arginine-rich splicing factor 1 OS=Mus musculus OX=10090 GN=Srsf1 PE=1 SV=3	Srsf1	0.999668	0.00362016	71.08	3	VDGPRS(1)PS(1)YGR	-1.1337	1.154	1.08	1.261	1.095	0.781	0.98	0.985	0.806	1.056	1.1	1.07	1.091	1.021	0.982	0.923	1.047	1.093	0.982	1.179	1.004	0.765	0.998	1.067	0.77	1.183	0.134883
P10637	497	T	Microtubule-associated protein tau OS=Mus musculus OX=10090 GN=Mapt PE=1 SV=3	Mapt	0.973125	9.82972e-06	123.83	2	S(0.007)GYS(0.137)S(0.855)PGS(0.027)PGT(0.973)PGSR	-1.0143	1.006	0.922	1.135	1.157	0.808	1.094	1.029	0.934	0.872	0.931	0.922	0.859	0.987	0.895	1.033	1.03	1.154	0.99	1.231	1.347	0.819	1.222	0.996	0.907	1.197	0.134886
P68134	200	Y	Actin, alpha skeletal muscle OS=Mus musculus OX=10090 GN=Acta1 PE=1 SV=1	Acta1	0.995971	6.93294e-07	125.23	2	GY(0.996)S(0.004)FVTTAER	-0.24397	0.893	0.974	0.94	0.943	1.102	1.265	0.94	0.949	0.99	1.024	1.007	0.995	1.008	1.045	0.998	0.978	0.902	0.951	0.933	0.948	1.093	1.211	0.942	0.97	0.886	0.135213
P70670	929	S	Nascent polypeptide-associated complex subunit alpha, muscle-specific form OS=Mus musculus OX=10090 GN=Naca PE=1 SV=2	Naca	0.969236	0.0013018	86.014	3	DVS(0.969)PS(0.031)QFPK	-0.31853	0.917	0.827	1.081	0.933	1.091	1.012	1.195	0.977	0.98	1.059	1.012	0.981	0.983	0.97	1.06	1.024	0.936	0.781	1.068	0.951	1.11	1.043	1.127	0.954	0.882	0.135427
A2ASS6	28117	T	Titin OS=Mus musculus OX=10090 GN=Ttn PE=1 SV=1	Ttn	0.791523	0.0113947	59.663	2	AWVS(0.208)VT(0.792)NNCNR	-0.97249	1.015	1.157	1.062	1.01	0.873	1.108	0.887	0.952	1.015	1.039	1.04	1.02	1.02	1.033	1.006	1.014	1	1.114	1.021	0.99	0.856	1.073	0.882	0.939	1.1	0.135515
A2ASS6	13582	S	Titin OS=Mus musculus OX=10090 GN=Ttn PE=1 SV=1	Ttn	0.99884	1.86293e-19	167.67	4	GEPLT(0.001)AS(0.999)PDCEIIEDGKK	-0.35631	0.887	0.944	1.022	1.045	1.029	1.097	1.019	0.988	1.015	1.039	1.04	1.02	1.02	1.033	1.006	1.014	0.874	0.909	0.983	1.025	1.009	1.062	1.013	0.974	0.934	0.135591
G5E8K5	960	S	Ankyrin-3 OS=Mus musculus OX=10090 GN=Ank3 PE=1 SV=1	Ank3	0.996686	0.00354001	81.017	2	EFDS(0.003)DS(0.997)LR	0.86861	1.059	1.155	0.892	1.033	0.947	1.021	0.901	1.03	1.032	1.011	0.982	0.997	1.054	1.092	0.955	1.048	1.026	1.142	0.908	1.036	0.898	0.935	0.943	0.983	1.094	0.135823
P62908	104	S	40S ribosomal protein S3 OS=Mus musculus OX=10090 GN=Rps3 PE=1 SV=1	Rps3	1	0.000294941	73.386	3	GLCAIAQAES(1)LR	0.041399	1.103	0.992	0.83	0.89	1.017	1.055	1.036	1.085	1.092	0.934	1.067	0.949	1.008	0.978	0.971	0.991	1.01	1.062	0.778	0.938	1.009	1.079	1.067	1.095	0.891	0.135953
A2ASS6	25842	T	Titin OS=Mus musculus OX=10090 GN=Ttn PE=1 SV=1	Ttn	0.999999	0.000328017	89.26	3	GRPT(1)PEITWSK	-0.048128	0.912	0.892	0.873	1.033	1.039	1.339	0.936	0.978	1.015	1.039	1.04	1.02	1.02	1.033	1.006	1.014	0.899	0.859	0.839	1.013	1.019	1.296	0.93	0.964	0.858	0.136074
A2ASS6	19838	S	Titin OS=Mus musculus OX=10090 GN=Ttn PE=1 SV=1	Ttn	0.999929	9.13423e-05	100.73	3	GWS(1)IVASDVTK	-0.053823	0.967	0.858	0.963	1.056	1.004	1.067	1.126	0.99	1.015	1.039	1.04	1.02	1.02	1.033	1.006	1.014	0.953	0.826	0.926	1.035	0.984	1.033	1.119	0.976	0.91	0.13664
P17751	245	S	Triosephosphate isomerase OS=Mus musculus OX=10090 GN=Tpi1 PE=1 SV=4	Tpi1	1	4.23801e-07	122.29	3	S(1)NVNDGVAQSTR	-0.042288	0.956	0.848	0.778	0.961	0.964	0.935	1.235	1.286	0.893	0.873	0.896	0.96	0.893	0.934	1.184	1.111	1.071	0.971	0.868	1.001	1.08	1.001	1.043	1.158	0.913	0.136726
P70452	117	S	Syntaxin-4 OS=Mus musculus OX=10090 GN=Stx4 PE=1 SV=1	Stx4	0.967191	0.00101446	55.247	4	AIEPQKEEADENY(0.003)NS(0.967)VNT(0.03)R	-2.2308	1.175	0.945	1.058	0.938	0.976	0.957	1.101	0.928	0.902	0.884	1.094	1.008	0.984	1.136	1.111	1.178	1.303	1.069	0.967	0.931	0.992	0.842	0.991	0.788	1.182	0.136908
Q8VHX6	2026	T	Filamin-C OS=Mus musculus OX=10090 GN=Flnc PE=1 SV=3	Flnc	0.996175	0.012121	57.347	3	HVT(0.996)NS(0.004)PFK	0.16502	0.919	0.991	1.022	0.983	0.943	0.953	1.17	1.049	1	0.994	0.961	0.988	0.952	0.925	0.95	0.914	0.919	0.997	1.063	0.995	0.991	1.03	1.232	1.148	0.903	0.13708
P07310	147	S	Creatine kinase M-type OS=Mus musculus OX=10090 GN=Ckm PE=1 SV=1	Ckm	0.992019	0.00566681	53.034	3	GYT(0.008)LPPHCS(0.992)R	-0.59044	0.944	0.859	0.967	0.827	1.056	0.949	1.183	1.206	0.905	0.922	0.911	0.94	0.915	0.958	1.132	1.078	1.043	0.932	1.061	0.88	1.154	0.991	1.045	1.119	0.909	0.137089
A2ASS6	5212	T	Titin OS=Mus musculus OX=10090 GN=Ttn PE=1 SV=1	Ttn	0.996686	0.00669718	76.228	2	VT(0.997)GT(0.003)PPIK	-0.21871	0.874	0.849	0.899	1.069	0.954	0.937	1.231	1.181	1.015	1.039	1.04	1.02	1.02	1.033	1.006	1.014	0.861	0.817	0.864	1.048	0.935	0.907	1.224	1.165	0.848	0.137695
O88990	63	T	Alpha-actinin-3 OS=Mus musculus OX=10090 GN=Actn3 PE=2 SV=1	Actn3	1	3.28336e-16	167.93	2	KAGT(1)QIENIEEDFR	0.70118	0.88	0.859	1.017	1.015	0.947	1.223	0.993	1.081	0.974	0.996	1.034	1.001	0.977	1.017	1.021	1.026	0.903	0.862	0.984	1.014	0.969	1.203	0.973	1.054	0.896	0.137864
P70302	39	T	Stromal interaction molecule 1 OS=Mus musculus OX=10090 GN=Stim1 PE=1 SV=2	Stim1	0.839913	9.39968e-06	84.975	3	NT(0.002)GAS(0.034)S(0.093)GAT(0.84)S(0.03)EESTEAEFCR	-0.79493	1.106	0.997	0.982	1.323	1.084	1.005	0.945	0.671	1.079	1.04	0.946	0.838	1.141	1.098	0.932	0.927	1.025	0.959	1.038	1.579	0.95	0.915	1.014	0.724	1.277	0.138228
Q62433	333	S	Protein NDRG1 OS=Mus musculus OX=10090 GN=Ndrg1 PE=1 SV=1	Ndrg1	0.96723	3.64913e-06	116.69	2	TAS(0.001)GS(0.024)S(0.967)VT(0.855)S(0.152)LEGTR	0.56193	1.138	1.053	0.882	1.275	1.148	0.91	0.851	0.829	0.839	0.72			0.943	0.898			1.356	1.462			1.217	1.013			1.264	0.138874
Q70KF4	2207	S	Cardiomyopathy-associated protein 5 OS=Mus musculus OX=10090 GN=Cmya5 PE=1 SV=2	Cmya5	0.948681	0.000239702	102.33	2	GS(0.949)LS(0.051)DLGEDR	-0.33622	1.33	0.972	1.229	0.923	0.922	0.822	0.993	0.944	0.976	0.999	0.982	0.957	0.986	1.007	0.961	0.937	1.363	0.973	1.252	0.964	0.935	0.816	1.033	1.007	1.201	0.138876
P51125	219	S	Calpastatin OS=Mus musculus OX=10090 GN=Cast PE=1 SV=2	Cast	0.995812	6.97091e-06	107.21	3	EQKPFT(0.002)PAS(0.996)PVQS(0.002)TPSK	0.47085	1.246	1.049	1.207	1.164	0.906	0.943	0.898	0.745			0.854	1.239			1.246	1.083			1.413	0.939			0.721	0.688	1.669	0.139204
A2ASS6	33932	S	Titin OS=Mus musculus OX=10090 GN=Ttn PE=1 SV=1	Ttn	0.99951	0.000202252	93.096	3	Y(0.001)S(1)S(1)PPAHVK	0.28556	1.052	1.108	1.127	0.946	0.899	0.911	0.998	1.028	1.015	1.039	1.04	1.02	1.02	1.033	1.006	1.014	1.036	1.066	1.084	0.927	0.881	0.882	0.992	1.014	1.091	0.139467
P27546	99	S	Microtubule-associated protein 4 OS=Mus musculus OX=10090 GN=Map4 PE=1 SV=3	Map4	0.99667	2.77711e-20	152.01	4	PTLLANGDHGMEGNNTAGS(0.997)PT(0.003)DFLEER	1.4942	0.93	0.952	1.015	1.022	1.054	0.913	1.109	1.039	0.877	0.917	0.808	0.824	0.967	0.881	1.037	1.089	1.06	1.038	1.256	1.24	1.09	1.036	1.069	0.954	1.107	0.139482
P48678	548	T	Prelamin-A/C OS=Mus musculus OX=10090 GN=Lmna PE=1 SV=2	Lmna	0.849508	2.71144e-15	143.32	4	S(0.15)LT(0.85)MVEDNEDDDEDGEELLHHHR	-0.46819	0.822	1.052	0.969	0.96	1.255	0.858	1.147	0.952	0.921	0.964	1.004	1.046	0.927	0.911	0.895	0.928	0.893	1.091	0.965	0.918	1.354	0.942	1.282	1.026	0.84	0.139719
Q02789	694	S	Voltage-dependent L-type calcium channel subunit alpha-1S OS=Mus musculus OX=10090 GN=Cacna1s PE=1 SV=2	Cacna1s	1	0.00974744	50.222	3	GLPDKS(1)EEER	-0.090414	1.121	0.904	1.319	1.006	1.075	1.006	0.842	0.858	1.046	0.991	1.018	0.935	1.053	1.04	0.945	0.942	1.072	0.912	1.296	1.076	1.021	0.967	0.891	0.911	1.149	0.139906
Q62407	2020	S	Striated muscle-specific serine/threonine-protein kinase OS=Mus musculus OX=10090 GN=Speg PE=1 SV=2	Speg	0.999987	3.34374e-05	107.34	3	RGS(1)S(1)AESALPR	-0.84808	1.186	0.971	1.099	0.993	0.871	1.017	0.967	0.984	0.971	0.966	0.928	0.898	0.933	1.002	0.913	0.896	1.221	1.005	1.184	1.106	0.934	1.015	1.059	1.098	1.1	0.140061
Q99MR9	451	S	Protein phosphatase 1 regulatory subunit 3A OS=Mus musculus OX=10090 GN=Ppp1r3a PE=1 SV=2	Ppp1r3a	0.872681	0.00283685	83.869	2	VCS(0.127)S(0.873)FDQR	-0.46867	0.884	1.074	0.556	0.95	0.958	0.972	1.394	1.14	0.961	1.027	1.047	1.057	0.982	0.989	1.032	1.026	0.92	1.046	0.531	0.899	0.976	0.983	1.351	1.111	0.768	0.140124
Q9ET54	53	S	Palladin OS=Mus musculus OX=10090 GN=Palld PE=1 SV=2	Palld	0.890444	1.53305e-09	137.39	3	AIDS(0.107)S(0.89)ET(0.003)EDFDSEK	-0.62666	1.166	1.044	1.198	0.965	0.965	0.911	1.026	0.839	1.082	1.057	0.955	1.206	1.217	1.039	1.05	1.154	1.078	0.988	1.254	0.8	0.793	0.877	0.977	0.727	1.221	0.140146
Q61029	158	S	Lamina-associated polypeptide 2, isoforms beta/delta/epsilon/gamma OS=Mus musculus OX=10090 GN=Tmpo PE=1 SV=4	Tmpo	0.838881	0.000487258	85.518	2	S(0.164)S(0.839)T(0.996)PLPT(0.001)VSSSAENTR	-0.062315	0.994	1.185	1.087	1.04	0.921	0.941	0.812	1.082	0.961	0.894	0.917	0.95	0.927	0.925	0.834	0.938	1.034	1.326	1.185	1.095	0.994	1.017	0.974	1.154	1.121	0.140331
A2ASS6	33665	T	Titin OS=Mus musculus OX=10090 GN=Ttn PE=1 SV=1	Ttn	0.89084	1.44954e-95	267.18	3	VTATNTAGS(0.003)T(0.891)S(0.106)CQAHLQVER	0.66215	0.695	0.847	1.076	1.053	1.141	1.21	0.961	1.023	1.015	1.039	1.04	1.02	1.02	1.033	1.006	1.014	0.685	0.815	1.035	1.032	1.119	1.171	0.955	1.009	0.839	0.140538
Q9CZU6	226	S	Citrate synthase, mitochondrial OS=Mus musculus OX=10090 GN=Cs PE=1 SV=1	Cs	0.851045	0.00128781	84.297	2	EGS(0.149)S(0.851)IGAIDSR	0.81389	1.132	1.073	0.96	1.154	0.797	0.998	0.941	1.016	1.107	1.014	1.041	1.069	1.053	1.041	1.017	1.021	1.023	1.058	0.922	1.08	0.757	0.959	0.925	0.995	1.123	0.140597
O70318	698	S	Band 4.1-like protein 2 OS=Mus musculus OX=10090 GN=Epb41l2 PE=1 SV=2	Epb41l2	0.999952	0.000248376	80.387	3	EMS(1)PGHGPGETR	-0.33814	1.357	1.006	0.959	1.227	0.977	0.913	0.846	0.839	0.947	0.932	0.821	1.179	0.904	0.883	0.822	0.846	1.433	1.079	1.168	1.041	1.081	1.034	1.029	0.992	1.141	0.140831
P09470	1305	S	Angiotensin-converting enzyme OS=Mus musculus OX=10090 GN=Ace PE=1 SV=3	Ace	1	0.00259305	69.261	3	GPQFGS(1)EVELR	0.14966	1.115	0.929	1.043	1.144	1.099	0.905	0.965	0.89	1.044	1.017	0.826	0.787	0.999	0.937	1.047	1.078	1.068	0.913	1.263	1.454	1.1	0.966	0.922	0.826	1.232	0.140954
Q8CI12	252	S	Smoothelin-like protein 2 OS=Mus musculus OX=10090 GN=Smtnl2 PE=1 SV=1	Smtnl2	1	3.16235e-21	170.89	2	SLS(1)GS(1)GYGAVTAGK	-0.81685	0.834	0.81	0.85	0.917	1.105	1.039	1.37	1.044	0.861	0.809	0.818	0.929	0.939	0.97	1.115	1.096	0.969	1.001	1.039	0.987	1.177	1.071	1.229	0.953	0.902	0.141218
E9Q9K5	79	S	Triadin OS=Mus musculus OX=10090 GN=Trdn PE=1 SV=1	Trdn	0.960757	0.00142252	82.069	2	NFS(0.002)AS(0.961)S(0.038)IAK	0.13825	1.052	1.075	0.953	1.175	0.972	1.106	0.899	0.841	0.869	1.089	0.744	0.832	0.856	0.935	1.024	1.121	1.211	0.987	1.281	1.412	1.136	1.183	0.878	0.75	1.239	0.141595
A2ASS6	21274	Y	Titin OS=Mus musculus OX=10090 GN=Ttn PE=1 SV=1	Ttn	1	0.00322226	77.732	3	NPY(1)DPPGR	0.28784	0.704	1.048	0.901	0.999	1.039	0.918	1.134	1.221	1.015	1.039	1.04	1.02	1.02	1.033	1.006	1.014	0.694	1.009	0.866	0.979	1.019	0.889	1.127	1.204	0.837	0.14188
P58771	252	S	Tropomyosin alpha-1 chain OS=Mus musculus OX=10090 GN=Tpm1 PE=1 SV=1	Tpm1	1	1.16896e-43	235.78	4	S(1)IDDLEDELYAQK	-0.27741	0.989	1.042	1.119	1.05	1.047	0.999	0.919	0.912	1.031	1.044	1.035	1.037	1.026	1.052	0.98	0.995	0.959	0.998	1.081	1.013	1.02	0.95	0.938	0.917	1.059	0.141891
A2ASS6	729	S	Titin OS=Mus musculus OX=10090 GN=Ttn PE=1 SV=1	Ttn	0.995627	3.23508e-84	249.91	4	EPTHVEES(0.004)HS(0.996)QQTTLEYGYK	-0.14545	1.148	0.929	1.063	1.165	1.047	0.959	0.915	0.875	1.015	1.039	1.04	1.02	1.02	1.033	1.006	1.014	1.131	0.894	1.022	1.142	1.026	0.928	0.91	0.863	1.124	0.141989
A2ASS6	21781	Y	Titin OS=Mus musculus OX=10090 GN=Ttn PE=1 SV=1	Ttn	1	8.02823e-07	124.67	2	DLPDLCY(1)LAK	0.55854	0.955	0.933	0.965	1.045	1.087	1.097	0.969	0.98	1.015	1.039	1.04	1.02	1.02	1.033	1.006	1.014	0.941	0.898	0.928	1.025	1.066	1.062	0.963	0.966	0.935	0.142138
Q99MS7	191	S	EH domain-binding protein 1-like protein 1 OS=Mus musculus OX=10090 GN=Ehbp1l1 PE=1 SV=1	Ehbp1l1	1	4.28922e-94	249.33	3	PSDVGNLDDFAES(1)DEEEANGPGAPEVR	-2.4103	0.952	1.077	1.061	1.158	0.917	0.977	1.021	0.909	0.984	0.938	1.009	0.898	0.933	0.904	1.046	1.049	0.967	1.148	1.052	1.29	0.983	1.081	0.976	0.867	1.141	0.142372
Q80XI3	267	S	Eukaryotic translation initiation factor 4 gamma 3 OS=Mus musculus OX=10090 GN=Eif4g3 PE=1 SV=2	Eif4g3	0.9443	0.0002758	103.13	2	T(0.011)S(0.039)S(0.944)PT(0.004)S(0.001)LPPLAR	-1.0818	1.143	1.061	1.038	1.079	0.903	0.966	0.978	0.919	0.994	0.924	0.976	0.948	1.086	0.925	0.856	0.912	1.15	1.148	1.064	1.138	0.831	1.044	1.143	1.008	1.118	0.142821
O88990	439	S	Alpha-actinin-3 OS=Mus musculus OX=10090 GN=Actn3 PE=2 SV=1	Actn3	0.99398	5.33343e-10	140.9	3	GKEEMLNQHDYES(0.006)AS(0.994)LQEVR	0.53675	0.955	0.928	0.973	1.007	1.059	1.114	1.019	0.973	0.974	0.996	1.034	1.001	0.977	1.017	1.021	1.026	0.98	0.932	0.941	1.006	1.084	1.095	0.998	0.948	0.936	0.142844
Q4U4S6	1576	S	Xin actin-binding repeat-containing protein 2 OS=Mus musculus OX=10090 GN=Xirp2 PE=1 SV=1	Xirp2	0.915313	2.55381e-16	167.56	2	T(0.01)VS(0.915)ET(0.075)DIIPGDVR	1.2583	0.996	1.018	1.043	1.045	0.987	0.965	1.087	0.92	0.918	0.936	0.963	0.927	0.972	0.911	0.972	0.909	1.085	1.088	1.083	1.127	1.015	1.059	1.118	1.012	1.043	0.143006
P14869	307	S	60S acidic ribosomal protein P0 OS=Mus musculus OX=10090 GN=Rplp0 PE=1 SV=3	Rplp0	0.99865	7.06555e-47	218.28	2	EES(0.001)EES(0.999)DEDMGFGLFD	-1.9906	0.95	1.103	0.879	0.762	0.902	1.143	1.056	1.179	1.026	1.035	1.047	1.001	1.014	0.97	1.067	0.967	0.926	1.066	0.84	0.761	0.89	1.178	0.99	1.219	0.84	0.143008
P97351	263	S	40S ribosomal protein S3a OS=Mus musculus OX=10090 GN=Rps3a PE=1 SV=3	Rps3a	1	0.000970636	82.483	2	ADGYEPPVQES(1)V	-1.8043	0.93	1.153	1.051	1.085	0.978	0.976	0.863	1.017	0.896	0.929	0.972	0.954	1.043	0.836	1.041	1.007	1.038	1.241	1.081	1.137	0.938	1.167	0.829	1.01	1.14	0.143305
Q9D7P6	15	S	Iron-sulfur cluster assembly enzyme ISCU, mitochondrial OS=Mus musculus OX=10090 GN=Iscu PE=1 SV=1	Iscu	1	0.010505	66.683	2	AAS(1)ALLLR	0.52856	0.973	0.96	1.018	1.006	1.007	1.059	1.048	0.971			0.979	0.971			0.821	0.861			1.04	1.036			1.276	1.128	0.864	0.143398
P19246	565	S	Neurofilament heavy polypeptide OS=Mus musculus OX=10090 GN=Nefh PE=1 SV=3	Nefh	1	0.000118157	93.278	4	S(1)PAEPKS(1)PAEPK	0.70556	1.254	0.946	0.712	1.505	1.12	1.127	0.702	0.729	1.161	1.007	0.582	1.313	1.135	1.03	0.769	0.844	1.08	0.939	1.223	1.146	0.987	1.094	0.913	0.864	1.137	0.143624
Q9ET78	168	S	Junctophilin-2 OS=Mus musculus OX=10090 GN=Jph2 PE=1 SV=2	Jph2	0.873254	3.64147e-23	120.74	4	T(0.481)S(0.53)LS(0.582)S(0.579)LRS(0.873)EHS(0.83)NGT(0.106)VAPDS(0.018)PAADGPMLPSPPVPR	-0.075259	1.072	1.007	1.17	1.006	1.004	1.006	0.887	0.939	1.037	0.972	0.992	0.985	0.981	1.021	0.949	0.905	1.034	1.036	1.179	1.021	1.023	0.985	0.935	1.038	1.073	0.143653
Q9ET78	171	S	Junctophilin-2 OS=Mus musculus OX=10090 GN=Jph2 PE=1 SV=2	Jph2	0.844077	3.64147e-23	120.74	4	T(0.26)S(0.278)LS(0.351)S(0.354)LRS(0.795)EHS(0.844)NGT(0.116)VAPDS(0.003)PAADGPMLPSPPVPR	0.31325	1.072	1.007	1.17	1.006	1.004	1.006	0.887	0.939	1.037	0.972	0.992	0.985	0.981	1.021	0.949	0.905	1.034	1.036	1.179	1.021	1.023	0.985	0.935	1.038	1.073	0.143653
Q9JKS4	264	S	LIM domain-binding protein 3 OS=Mus musculus OX=10090 GN=Ldb3 PE=1 SV=1	Ldb3	0.883476	0.0023467	91.752	2	S(0.883)S(0.117)NLQSR	0.13401	0.956	0.714	0.816	0.793	1.174	0.802	0.936	1.727	1.046	1.013	0.99	1.031	1.019	1.05	0.997	0.94	0.914	0.705	0.824	0.769	1.152	0.764	0.939	1.837	0.685	0.144168
O70622	364	S	Reticulon-2 OS=Mus musculus OX=10090 GN=Rtn2 PE=1 SV=1	Rtn2	0.987387	0.000140494	83.31	3	LSQQIAS(0.987)HVVS(0.009)T(0.001)AT(0.002)QLR	0.81732	0.875	0.982	0.906	0.911	1.115	1.036	0.989	1.169	1.086	1.128	0.992	0.982	1.12	1.185	0.866	0.621	0.806	0.871	0.913	0.928	0.996	0.874	1.142	1.882	0.719	0.144217
Q9QXS1	1483	S	Plectin OS=Mus musculus OX=10090 GN=Plec PE=1 SV=3	Plec	0.963798	0.0101794	73.233	2	FIS(0.964)ET(0.036)LR	-0.81172	0.749	0.722	1.231	0.854	1.096	1.208	1.206	0.959	1.012	0.977	0.965	0.987	1.009	0.989	0.983	1.001	0.74	0.739	1.276	0.865	1.086	1.221	1.227	0.958	0.806	0.144527
Q8BG95	29	S	Protein phosphatase 1 regulatory subunit 12B OS=Mus musculus OX=10090 GN=Ppp1r12b PE=1 SV=2	Ppp1r12b	0.999847	7.29506e-05	100.69	3	WRGS(1)LTEQEPAER	0.4403	1.12	0.834	0.799	0.922	1.046	1.085	1.185	1.016	1.043	1.027	0.93	0.98	1.062	1.049	0.998	1.045	1.074	0.812	0.859	0.941	0.985	1.034	1.187	0.972	0.882	0.144772
P61982	139	T	14-3-3 protein gamma OS=Mus musculus OX=10090 GN=Ywhag PE=1 SV=2	Ywhag	1	0.00077476	70.889	3	YLAEVAT(1)GEKR	-0.16761	0.79	0.904	0.856	0.96	0.995	1.029	1.234	1.192	0.928	0.837	0.942	0.889	0.913	0.988	1.05	1.095	0.851	1.08	0.909	1.08	1.09	1.041	1.175	1.089	0.892	0.144908
A2ASS6	2099	S	Titin OS=Mus musculus OX=10090 GN=Ttn PE=1 SV=1	Ttn	0.999999	1.47804e-49	231.93	4	IQSQTVGQGS(1)DAHFR	0.87204	0.792	0.903	0.961	1.073	1.188	1.185	0.913	0.989	1.015	1.039	1.04	1.02	1.02	1.033	1.006	1.014	0.78	0.869	0.924	1.052	1.165	1.147	0.908	0.975	0.864	0.145339
Q8BWA5	633	S	Kelch-like protein 31 OS=Mus musculus OX=10090 GN=Klhl31 PE=1 SV=1	Klhl31	0.999998	0.00121093	86.803	2	AS(0.001)S(0.001)VS(0.089)S(0.908)VPVS(1)I	0.44594	0.742	0.883	0.995	0.921	1.051	1.049	1.092	1.238	1.096	1.071	1.067	0.99	1.198	1.198	0.999	1.035	0.677	0.824	0.933	0.93	0.877	0.876	1.093	1.196	0.832	0.145409
Q8VCR8	604	S	Myosin light chain kinase 2, skeletal/cardiac muscle OS=Mus musculus OX=10090 GN=Mylk2 PE=1 SV=2	Mylk2	0.929408	3.63383e-15	164.11	2	IS(0.064)S(0.929)S(0.007)GALMALGV	2.9794	0.944	1.084	1.523	0.917	0.966	0.614	0.933	1.143	0.898	0.873	0.899	0.914	0.95	0.908	1.018	0.983	1.051	1.242	1.694	1.003	1.017	0.676	0.917	1.163	1.323	0.145445
Q8BU14	375	T	Translocation protein SEC62 OS=Mus musculus OX=10090 GN=Sec62 PE=1 SV=1	Sec62	1	1.39267e-09	89.659	5	EELEQQT(1)DGDCDEEDDDKDGEVPK	-0.88978	1.139	1.21	1.19	0.956	0.95	0.973	0.84	0.856	1.095	1.056			1.155	1.018			1.04	1.146			0.823	0.956			1.229	0.145475
A2ASS6	18272	T	Titin OS=Mus musculus OX=10090 GN=Ttn PE=1 SV=1	Ttn	1	0.00977299	79.148	2	LVVT(1)GLK	0.94778	0.775	1.086	0.79	1.025	0.969	1.254	0.994	1.069	1.015	1.039	1.04	1.02	1.02	1.033	1.006	1.014	0.764	1.045	0.76	1.005	0.95	1.214	0.988	1.054	0.85	0.145692
P48193	541	S	Protein 4.1 OS=Mus musculus OX=10090 GN=Epb41 PE=1 SV=2	Epb41	0.999857	0.00199875	63.272	3	RAS(1)RS(1)LDGAAAAESTDR	0.86146	1.2	0.986	1.119	1.107	1.031	1.001	0.963	0.721	1.124	1.037	1.111	1	1.019	1.307	0.95	0.956	1.068	0.951	1.007	1.107	1.012	0.766	1.014	0.754	1.166	0.145817
A2ASS6	9201	S	Titin OS=Mus musculus OX=10090 GN=Ttn PE=1 SV=1	Ttn	1	4.57134e-16	155.49	2	RAS(1)MADAGLYTCK	0.11183	1.052	1.013	1.177	0.992	1.057	0.934	0.887	0.974	1.015	1.039	1.04	1.02	1.02	1.033	1.006	1.014	1.036	0.975	1.132	0.973	1.036	0.904	0.882	0.961	1.088	0.145856
Q8R429	346	S	Sarcoplasmic/endoplasmic reticulum calcium ATPase 1 OS=Mus musculus OX=10090 GN=Atp2a1 PE=1 SV=1	Atp2a1	0.878208	2.53424e-99	277.43	3	SLPSVETLGCT(0.122)S(0.878)VICSDK	0.20512	1.084	0.912	1.32	1.047	1.014	1.011	0.963	0.783	1.011	1.015	1.021	0.988	1.024	1.067	0.991	0.995	1.072	0.899	1.293	1.06	0.99	0.948	0.972	0.787	1.17	0.145888
Q03141	469	S	MAP/microtubule affinity-regulating kinase 3 OS=Mus musculus OX=10090 GN=Mark3 PE=1 SV=2	Mark3	1	5.41067e-21	171.25	3	GIAPAS(1)PMLGNAGNPNK	-0.17737	1.115	1.15	1.11	0.91	0.921	0.964	1.085	0.835	1.31	1.178			1.443	1.258			0.851	0.976			0.638	0.766			1.301	0.146038
Q148W8	1007	S	Inactive dual specificity phosphatase 27 OS=Mus musculus OX=10090 GN=Dusp27 PE=1 SV=1	Dusp27	0.98746	0.00330942	71.933	2	S(0.002)T(0.004)FS(0.987)ET(0.006)S(0.001)SSR	2.0593	1.113	1.08	0.963	0.951	0.992	1.05	0.96	0.944	1.3	1.204	1.502	0.947	1.181	0.881	0.982	0.803	0.856	0.897	0.641	1.004	0.84	1.192	0.978	1.176	0.812	0.146043
P48193	706	S	Protein 4.1 OS=Mus musculus OX=10090 GN=Epb41 PE=1 SV=2	Epb41	0.991417	0.000445435	96.113	3	LST(0.008)HS(0.991)PFR	0.1629	1.139	1.57	1.463	0.684	0.727	0.873	0.944	0.758	1.124	1.037	1.111	1	1.019	1.307	0.95	0.956	1.013	1.514	1.317	0.684	0.713	0.668	0.994	0.793	1.429	0.146217
O70622	466	S	Reticulon-2 OS=Mus musculus OX=10090 GN=Rtn2 PE=1 SV=1	Rtn2	0.959412	0.000113382	99.603	3	IPGTGTLAPTAS(0.013)VS(0.027)GS(0.959)K	0.033579	0.922	0.857	0.984	0.977	1.033	1.097	1.201	0.95	1.086	1.128	0.992	0.982	1.12	1.185	0.866	0.621	0.849	0.76	0.992	0.995	0.922	0.926	1.387	1.53	0.755	0.146344
Q8K4L3	271	S	Supervillin OS=Mus musculus OX=10090 GN=Svil PE=1 SV=1	Svil	0.999118	5.63473e-06	116.96	2	DS(0.999)EGDT(0.001)PSLINWPSR	0.61157	0.982	1.057	1.003	0.953	1.041	1.006	1.066	0.936	1.102	1.072	0.994	0.999	1.079	1.008	0.973	0.904	0.891	0.986	1.009	0.954	0.965	0.998	1.096	1.035	0.938	0.146522
Q05512	365	S	Serine/threonine-protein kinase MARK2 OS=Mus musculus OX=10090 GN=Mark2 PE=1 SV=3	Mark2	0.957523	4.29915e-05	107.03	3	S(0.958)S(0.042)ELEGDTITLKPR	0.67236	1.037	0.892	0.973	1.086	1.167	1.01	0.837	1.042			0.94	0.929			0.991	1.089			1.035	1.169			0.845	0.957	1.223	0.146718
Q99KX1	237	S	Myeloid leukemia factor 2 OS=Mus musculus OX=10090 GN=Mlf2 PE=1 SV=1	Mlf2	0.951366	0.00117624	75.018	2	LAIQGPEDS(0.951)PS(0.049)R	0.78784	0.933	1.026	1.092	1.054	1.006	0.935	0.927	1.079	0.806	0.707			1.006	0.938			1.158	1.451			1	0.997			1.306	0.146751
Q63918	390	S	Caveolae-associated protein 2 OS=Mus musculus OX=10090 GN=Cavin2 PE=1 SV=3	Cavin2	0.999332	2.9408e-56	220.86	3	YES(0.999)GYMLNS(0.001)EEMEEPSEK	-0.40319	1.106	1.072	0.876	1.197	0.901	0.839	1.021	1.043	0.966	0.886	0.873	0.966	0.978	0.864	0.921	0.939	1.145	1.21	1.003	1.239	0.921	0.971	1.109	1.111	1.118	0.146907
Q4U4S6	2957	S	Xin actin-binding repeat-containing protein 2 OS=Mus musculus OX=10090 GN=Xirp2 PE=1 SV=1	Xirp2	0.999709	3.52236e-05	108.97	3	SEVVMS(1)PATLR	-0.66123	0.999	1.026	0.935	0.878	1.004	1.069	1.129	0.979	0.918	0.936	0.963	0.927	0.972	0.911	0.972	0.909	1.088	1.096	0.971	0.947	1.033	1.173	1.162	1.077	0.923	0.147015
A2ASS6	31185	T	Titin OS=Mus musculus OX=10090 GN=Ttn PE=1 SV=1	Ttn	0.968884	0.00141621	87.258	3	VHT(0.031)NAT(0.969)IR	1.3653	0.637	1.23	0.969	0.56	1.21	0.876	1.095	1.343	1.015	1.039	1.04	1.02	1.02	1.033	1.006	1.014	0.628	1.184	0.932	0.549	1.186	0.848	1.088	1.324	0.741	0.147016
A6H8H2	740	S	DENN domain-containing protein 4C OS=Mus musculus OX=10090 GN=Dennd4c PE=1 SV=1	Dennd4c	0.999168	8.70555e-06	117.65	3	HPPGSSIT(0.001)NS(0.999)PALMAK	0.37094	1.132	1.058	1.134	0.889	0.895	0.886	1.101	0.986	0.862	0.969			0.917	0.925			1.313	1.092			0.976	0.958			1.244	0.147345
P49586	362	S	Choline-phosphate cytidylyltransferase A OS=Mus musculus OX=10090 GN=Pcyt1a PE=1 SV=1	Pcyt1a	0.999942	2.54094e-06	118.76	2	AVTCDIS(1)EDEED	1.2997	1.077	1.038	1.028	1.072	1.033	0.909	0.965	0.951	1.021	0.943	0.878	0.705	1.004	1.016	0.932	0.831	1.055	1.101	1.171	1.521	1.029	0.895	1.035	1.144	1.182	0.147522
Q61234	183	S	Alpha-1-syntrophin OS=Mus musculus OX=10090 GN=Snta1 PE=1 SV=1	Snta1	0.999997	2.66871e-60	222.21	2	NSAGGTSVGWDS(1)PPASPLQR	-0.68647	1.008	0.958	1.149	1.074	1.012	0.942	0.961	0.976	1.048	0.951	0.981	1.005	0.983	1.038	1.011	0.998	0.962	1.007	1.171	1.069	1.03	0.908	0.951	0.978	1.088	0.147568
A2ASS6	23788	S	Titin OS=Mus musculus OX=10090 GN=Ttn PE=1 SV=1	Ttn	0.863129	5.2384e-10	140.31	3	AYS(0.863)T(0.137)VATNCHK	-2.1813	0.97	0.889	0.831	1.052	0.984	1.253	0.938	1.08	1.015	1.039	1.04	1.02	1.02	1.033	1.006	1.014	0.956	0.856	0.799	1.031	0.965	1.213	0.932	1.065	0.872	0.147577
Q02013	247	S	Aquaporin-1 OS=Mus musculus OX=10090 GN=Aqp1 PE=1 SV=3	Aqp1	0.897393	1.07394e-74	241.84	3	VWT(0.103)S(0.897)GQVEEYDLDADDINSR	-0.17576	1.097	1.047	1.121	1.029	1.12	0.976	0.862	0.845	0.828	1.022	0.969	1.191	1.11	1.066	0.993	0.95	1.325	1.024	1.157	0.864	1.009	0.916	0.868	0.889	1.187	0.147709
Q62261	2127	S	Spectrin beta chain, non-erythrocytic 1 OS=Mus musculus OX=10090 GN=Sptbn1 PE=1 SV=2	Sptbn1	1	1.15191e-65	243.35	2	GDQVS(1)QNGLPAEQGSPR	1.1395	1.084	1.054	1.021	1.172	1.039	0.944	0.884	0.89	1.059	1.045	0.987	0.976	1.03	0.999	0.884	0.883	1.024	1.009	1.034	1.201	1.009	0.945	1	1.008	1.077	0.14803
Q8R429	722	S	Sarcoplasmic/endoplasmic reticulum calcium ATPase 1 OS=Mus musculus OX=10090 GN=Atp2a1 PE=1 SV=1	Atp2a1	0.794691	0.0038391	51.495	3	AEIGIAMGS(0.795)GT(0.205)AVAK	1.2063	1.016	1.022	0.903	0.828	1.051	1.242	0.937	1.006	1.011	1.015	1.021	0.988	1.024	1.067	0.991	0.995	1.005	1.007	0.884	0.838	1.026	1.164	0.946	1.011	0.9	0.148059
Q8BWB1	89	S	Synaptopodin 2-like protein OS=Mus musculus OX=10090 GN=Synpo2l PE=1 SV=1	Synpo2l	0.999994	0.00539331	73.499	2	VTDEGS(1)VR	-0.89653	1.148	1.033	1.031	0.938	1.043	0.891	1.031	0.956	0.904	0.997	0.967	0.876	0.965	0.906	0.994	1.006	1.27	1.036	1.066	1.071	1.081	0.983	1.037	0.95	1.097	0.148343
Q5SX39	556	Y	Myosin-4 OS=Mus musculus OX=10090 GN=Myh4 PE=2 SV=1	Myh4	1	0.00296362	79.148	2	LY(1)EQHLGK	-0.27587	1.058	0.931	0.996	0.857	1.092	1.036	1.058	1.006	0.985	1.017	0.998	0.988	1	1.033	0.994	0.983	1.074	0.915	0.998	0.867	1.092	1.003	1.064	1.023	0.922	0.148516
Q8VHX6	59	T	Filamin-C OS=Mus musculus OX=10090 GN=Flnc PE=1 SV=3	Flnc	1	0.000316855	101.38	2	RLT(1)DLQR	-1.47	0.964	0.87	0.828	1.094	0.849	1.173	1.037	1.178	1	0.994	0.961	0.988	0.952	0.925	0.95	0.914	0.964	0.875	0.862	1.107	0.892	1.268	1.092	1.289	0.839	0.148964
Q05512	453	S	Serine/threonine-protein kinase MARK2 OS=Mus musculus OX=10090 GN=Mark2 PE=1 SV=3	Mark2	1	0.00676703	62.081	3	VPAS(1)PLPGLDR	-0.98682	0.977	1.015	1.17	1.016	0.978	0.904	1.009	1.006			0.94	0.929			0.991	1.089			1.245	1.094			1.018	0.924	1.204	0.149046
A2ASS6	19057	T	Titin OS=Mus musculus OX=10090 GN=Ttn PE=1 SV=1	Ttn	0.999973	0.0011361	92.773	3	AQIDVT(1)PVGSK	0.40445	0.998	0.83	1.043	0.985	1.096	1.09	1.008	0.991	1.015	1.039	1.04	1.02	1.02	1.033	1.006	1.014	0.983	0.799	1.003	0.966	1.075	1.055	1.002	0.977	0.913	0.149184
A2ASS6	290	S	Titin OS=Mus musculus OX=10090 GN=Ttn PE=1 SV=1	Ttn	1	2.91266e-20	165.32	2	QQS(1)PS(1)PIRHS(1)PS(1)PVR	-0.13791	1.034	0.966	0.998	0.946	1.063	1.02	0.969	1.042	1.015	1.039	1.04	1.02	1.02	1.033	1.006	1.014	1.019	0.93	0.96	0.927	1.042	0.987	0.963	1.028	0.954	0.149537
P70302	523	S	Stromal interaction molecule 1 OS=Mus musculus OX=10090 GN=Stim1 PE=1 SV=2	Stim1	0.988285	1.66878e-08	131.98	3	DLTHS(0.056)DS(0.949)ES(0.988)S(0.007)LHMSDR	-0.020266	1.193	0.99	1.295	0.992	0.853	0.74	1.078	0.992	1.079	1.04	0.946	0.838	1.141	1.098	0.932	0.927	1.106	0.952	1.369	1.184	0.748	0.674	1.157	1.07	1.264	0.149914
A2ASS6	10107	T	Titin OS=Mus musculus OX=10090 GN=Ttn PE=1 SV=1	Ttn	1	3.05289e-09	139.08	3	T(1)PVQEEIIEVK	-0.88672	0.961	1.064	1.002	0.878	0.982	1.048	1.041	1.046	1.015	1.039	1.04	1.02	1.02	1.033	1.006	1.014	0.947	1.024	0.963	0.861	0.963	1.015	1.035	1.032	0.938	0.150189
A2ASS6	28021	Y	Titin OS=Mus musculus OX=10090 GN=Ttn PE=1 SV=1	Ttn	0.999775	0.000626871	92.445	2	AY(1)IDSTDSR	0.64097	0.993	0.924	0.905	1.056	1.007	0.998	1.068	1.069	1.015	1.039	1.04	1.02	1.02	1.033	1.006	1.014	0.978	0.889	0.87	1.035	0.987	0.966	1.062	1.054	0.927	0.151236
Q9QXS1	4393	S	Plectin OS=Mus musculus OX=10090 GN=Plec PE=1 SV=3	Plec	0.997023	1.09422e-131	300.35	2	SS(0.003)S(0.997)VGS(0.623)S(0.369)S(0.007)SYPISSAGPR	0.34097	1.089	1.012	0.999	1.048	1.034	1.034	0.853	0.993	1.012	0.977	0.965	0.987	1.009	0.989	0.983	1.001	1.076	1.036	1.035	1.062	1.025	1.046	0.868	0.992	1.071	0.151265
P48193	543	S	Protein 4.1 OS=Mus musculus OX=10090 GN=Epb41 PE=1 SV=2	Epb41	1	8.67108e-08	126.07	3	S(1)LDGAAAAESTDR	-0.1548	1.088	0.991	1.217	1.026	0.949	0.999	0.977	0.863	1.124	1.037	1.111	1	1.019	1.307	0.95	0.956	0.968	0.956	1.095	1.026	0.931	0.764	1.028	0.903	1.116	0.151496
A2ASS6	13689	S	Titin OS=Mus musculus OX=10090 GN=Ttn PE=1 SV=1	Ttn	1	4.05384e-05	111.63	3	S(1)AAFEDEAK	0.23835	0.884	0.991	0.943	1.027	1.004	1.158	0.926	1.077	1.015	1.039	1.04	1.02	1.02	1.033	1.006	1.014	0.871	0.954	0.907	1.007	0.984	1.121	0.92	1.062	0.915	0.15225
Q9JK37	127	S	Myozenin-1 OS=Mus musculus OX=10090 GN=Myoz1 PE=1 SV=1	Myoz1	1	1.12146e-13	151.28	2	GSSGGQAGSSGSAGQYGS(1)DR	1.4733	0.889	1.065	1.116	1.228	0.744	0.934	0.919	1.165	0.965	1.027	1.076	1.035	1.022	1.054	1.017	1.081	0.921	1.037	1.037	1.186	0.728	0.886	0.904	1.078	1.163	0.152706
Q6PAM0	38	S	5'-AMP-activated protein kinase subunit beta-2 OS=Mus musculus OX=10090 GN=Prkab2 PE=1 SV=1	Prkab2	0.866043	4.05344e-36	190.57	2	IMVGS(0.866)T(0.134)DDPSVFSLPDSK	0.46861	1.122	1.105	1.012	1.03	0.912	1.005	0.975	0.914	1.025	1.019	1.104	1.038	1.013	1.023	0.995	1.001	1.095	1.084	0.917	0.992	0.9	0.982	0.98	0.913	1.083	0.152975
A2ASS6	19491	S	Titin OS=Mus musculus OX=10090 GN=Ttn PE=1 SV=1	Ttn	0.991459	0.000311556	79.875	4	HKFS(0.991)PPS(0.009)PPGK	0.91863	0.896	0.882	0.834	1.105	1.095	1.2	0.873	1.106	1.015	1.039	1.04	1.02	1.02	1.033	1.006	1.014	0.883	0.849	0.802	1.083	1.074	1.162	0.868	1.091	0.862	0.152989
P27546	901	S	Microtubule-associated protein 4 OS=Mus musculus OX=10090 GN=Map4 PE=1 SV=3	Map4	0.808204	1.20202e-09	152.16	2	LAT(0.004)T(0.187)VS(0.808)APDLK	0.2728	0.674	1.151	0.623	0.817	1.333	1.065	1.015	1.212	0.877	0.917	0.808	0.824	0.967	0.881	1.037	1.089	0.769	1.255	0.771	0.992	1.378	1.209	0.979	1.113	0.809	0.153086
A2ASS6	24333	S	Titin OS=Mus musculus OX=10090 GN=Ttn PE=1 SV=1	Ttn	1	6.93629e-05	98.552	3	DEVEPPRIS(1)MDPK	0.60877	0.971	0.948	0.931	1.066	1.053	1.056	0.986	1.016	1.015	1.039	1.04	1.02	1.02	1.033	1.006	1.014	0.957	0.912	0.895	1.045	1.032	1.022	0.98	1.002	0.944	0.153529
Q8CI51	298	S	PDZ and LIM domain protein 5 OS=Mus musculus OX=10090 GN=Pdlim5 PE=1 SV=4	Pdlim5	0.999964	6.13252e-84	243.27	3	ILAQITGTEHLTES(1)ENDNTK	1.5324	0.965	0.8	0.974	1.031	1.106	1.07	1.005	1.072	0.805	0.85	1.017	0.943	1.124	1.178	1.166	1.078	1.199	0.941	0.958	1.093	0.984	0.908	0.862	0.994	1.118	0.154627
A2ASS6	12832	T	Titin OS=Mus musculus OX=10090 GN=Ttn PE=1 SV=1	Ttn	0.999833	0.00036429	63.272	4	APPIEPAPT(1)PIAAPVTAPVVGK	-0.56209	0.799	0.978	0.894	1.009	1.075	0.871	1.29	1.071	1.015	1.039	1.04	1.02	1.02	1.033	1.006	1.014	0.787	0.941	0.86	0.989	1.054	0.843	1.282	1.056	0.845	0.154914
P14873	1395	S	Microtubule-associated protein 1B OS=Mus musculus OX=10090 GN=Map1b PE=1 SV=2	Map1b	0.996727	2.01593e-07	124.28	3	S(0.997)PPLLGS(0.003)ESPYEDFLSADSK	0.44972	1.035	1.046	0.894	1.204	1.259	0.906	0.886	0.835	1.231	1.146			1.293	0.951			0.841	0.913			0.974	0.953			0.91	0.155276
P19246	703	S	Neurofilament heavy polypeptide OS=Mus musculus OX=10090 GN=Nefh PE=1 SV=3	Nefh	0.994174	0.000460579	74.287	3	S(0.006)PAEVKS(0.994)PAEAKS(1)PAEVK	1.2952	1.329	0.999	0.753	1.361	1.007	0.939	0.865	0.842	1.161	1.007	0.582	1.313	1.135	1.03	0.769	0.844	1.145	0.992	1.294	1.037	0.887	0.912	1.125	0.998	1.139	0.155404
P19246	709	S	Neurofilament heavy polypeptide OS=Mus musculus OX=10090 GN=Nefh PE=1 SV=3	Nefh	0.999999	0.000460579	74.287	3	S(0.006)PAEVKS(0.994)PAEAKS(1)PAEVK	1.2952	1.329	0.999	0.753	1.361	1.007	0.939	0.865	0.842	1.161	1.007	0.582	1.313	1.135	1.03	0.769	0.844	1.145	0.992	1.294	1.037	0.887	0.912	1.125	0.998	1.139	0.155404
P06745	88	S	Glucose-6-phosphate isomerase OS=Mus musculus OX=10090 GN=Gpi PE=1 SV=4	Gpi	0.98785	0.00108562	67.385	3	DNMFS(0.012)GS(0.988)K	0.71887	0.821	0.939	0.919	0.968	1.001	1.083	1.124	1.129	0.944	0.917	0.925	0.936	0.951	1.014	1.112	1.069	0.87	1.024	0.994	1.034	1.053	1.068	1.011	1.056	0.936	0.155588
Q9ERG2	214	S	Striatin-3 OS=Mus musculus OX=10090 GN=Strn3 PE=1 SV=1	Strn3	0.999975	0.00139184	101.17	3	SLLGLSNSEPNGS(1)VEAK	3.969	1.096	1.079	1.028	0.969	0.938	1.019	1.037	0.903			0.965	0.84			1.02	0.962			1.065	1.154			1.017	0.939	1.134	0.155593
P27546	1046	S	Microtubule-associated protein 4 OS=Mus musculus OX=10090 GN=Map4 PE=1 SV=3	Map4	1	2.57331e-05	112.58	3	VGS(1)LDNVGHLPAGGAVK	0.79607	0.993	1.156	0.919	0.895	0.911	1.049	1.132	0.966	0.877	0.917	0.808	0.824	0.967	0.881	1.037	1.089	1.132	1.261	1.137	1.086	0.942	1.191	1.092	0.887	1.123	0.15585
A2ASS6	28425	T	Titin OS=Mus musculus OX=10090 GN=Ttn PE=1 SV=1	Ttn	0.950304	0.00160233	87.026	2	LT(0.05)T(0.95)GEEYQFR	0.59933	1.061	0.973	1.075	1.127	0.964	1.016	0.837	1.024	1.015	1.039	1.04	1.02	1.02	1.033	1.006	1.014	1.045	0.936	1.034	1.105	0.945	0.984	0.832	1.01	1.093	0.155852
P20029	86	T	Endoplasmic reticulum chaperone BiP OS=Mus musculus OX=10090 GN=Hspa5 PE=1 SV=3	Hspa5	0.802346	9.55107e-05	109.5	3	NQLT(0.802)S(0.198)NPENTVFDAK	-1.8903	0.928	0.991	1.009	0.959	1.002	1.258	0.956	0.926	1.004	1.041	0.999	0.983	0.942	0.881	0.917	0.958	0.924	0.952	1.01	0.976	1.064	1.428	1.043	0.967	0.858	0.155867
A2ASS6	34116	S	Titin OS=Mus musculus OX=10090 GN=Ttn PE=1 SV=1	Ttn	0.973568	2.44326e-05	101.17	2	S(1)PS(1)PVS(0.216)S(0.787)ERS(0.974)LS(0.024)R	1.4148	1.094	1.299	0.924	1.002	0.968	0.91	0.862	0.995	1.015	1.039	1.04	1.02	1.02	1.033	1.006	1.014	1.078	1.25	0.888	0.982	0.949	0.881	0.857	0.981	1.144	0.15593
P21550	41	T	Beta-enolase OS=Mus musculus OX=10090 GN=Eno3 PE=1 SV=3	Eno3	0.879818	2.31428e-05	117.37	3	AAVPSGAS(0.12)T(0.88)GIYEALELR	0.6882	0.865	0.742	1.064	0.941	1.14	1.002	1.115	1.141	0.974	0.986	0.946	0.969	0.933	1.001	1.117	1.015	0.888	0.753	1.125	0.971	1.222	1.001	0.998	1.124	0.86	0.1562
Q8JZQ9	79	S	Eukaryotic translation initiation factor 3 subunit B OS=Mus musculus OX=10090 GN=Eif3b PE=1 SV=1	Eif3b	0.984089	2.56867e-16	131.32	4	AKPAAQSEEETATS(0.001)PAAS(0.984)PT(0.014)PQSAER	0.81902	1.081	1.232	1.095	0.911	0.769	1.096	0.849	1.034	1.013	0.961	0.887	0.834	0.947	0.938	0.917	0.92	1.067	1.282	1.234	1.092	0.812	1.168	0.926	1.124	1.16	0.156273
P05977	81	T	Myosin light chain 1/3, skeletal muscle isoform OS=Mus musculus OX=10090 GN=Myl1 PE=1 SV=2	Myl1	0.999526	3.62321e-06	118.71	2	ALGTNPT(1)NAEVK	-0.57971	1.035	0.843	1.005	0.889	1.106	0.94	1.107	1.101	1.046	1.095	1.063	1.035	1.035	1.126	1.022	0.97	0.989	0.77	0.945	0.859	1.069	0.835	1.083	1.135	0.864	0.156421
Q8BY87	934	S	Ubiquitin carboxyl-terminal hydrolase 47 OS=Mus musculus OX=10090 GN=Usp47 PE=1 SV=2	Usp47	0.821146	8.32381e-09	134.68	3	ELEQHIQT(0.179)S(0.821)DPENFQSEER	0.21442	0.966	1.023	1.048	1.107	1.005	1.007	1.022	0.888	0.888	0.952	0.966	0.777	0.952	0.923	0.994	0.962	1.088	1.075	1.085	1.425	1.056	1.091	1.028	0.923	1.14	0.156477
O88990	115	S	Alpha-actinin-3 OS=Mus musculus OX=10090 GN=Actn3 PE=2 SV=1	Actn3	1	0.00354001	81.017	3	ALDFIAS(1)K	-0.99381	0.908	0.944	0.995	0.912	1.028	1.281	0.987	0.96	0.974	0.996	1.034	1.001	0.977	1.017	1.021	1.026	0.932	0.948	0.962	0.911	1.052	1.26	0.967	0.936	0.89	0.156489
O70250	133	Y	Phosphoglycerate mutase 2 OS=Mus musculus OX=10090 GN=Pgam2 PE=1 SV=3	Pgam2	0.854078	0.000517713	100.69	3	HNY(0.145)Y(0.854)T(0.001)SISK	-2.1924	1.099	0.976	1.003	0.905	0.84	0.954	1.15	1.113	0.983	0.92	0.902	0.957	0.96	0.985	1.172	1.056	1.118	1.061	1.112	0.946	0.875	0.969	0.981	1.054	1.092	0.156638
Q9QXS1	1443	S	Plectin OS=Mus musculus OX=10090 GN=Plec PE=1 SV=3	Plec	1	0.000443	99.055	3	AQLEPVAS(1)PAK	0.83307	0.921	1.061	1.272	1.079	0.86	1.059	0.955	0.892	1.012	0.977	0.965	0.987	1.009	0.989	0.983	1.001	0.91	1.086	1.318	1.093	0.852	1.071	0.972	0.891	1.164	0.156842
P08553	720	S	Neurofilament medium polypeptide OS=Mus musculus OX=10090 GN=Nefm PE=1 SV=4	Nefm	1	1.34401e-20	169.43	3	EKAEEEGGS(1)EEEGS(1)DR	-0.035236	1.167	0.982	0.721	1.479	1.105	0.961	0.77	0.888	1.053	0.985	0.641	1.316	1.091	0.919	0.837	0.827	1.108	0.997	1.125	1.124	1.013	1.046	0.92	1.074	1.074	0.15702
A2ASS6	23625	S	Titin OS=Mus musculus OX=10090 GN=Ttn PE=1 SV=1	Ttn	1	1.87246e-13	147.45	3	IYAMNS(1)EGLGEPALVPGTPK	0.69861	0.999	0.863	0.931	1.066	0.991	1.119	1.04	1.02	1.015	1.039	1.04	1.02	1.02	1.033	1.006	1.014	0.984	0.831	0.895	1.045	0.972	1.083	1.034	1.006	0.917	0.157491
[truncated: 2,036 more rows]

## Sheet: Kinase activity score
Kinase	NES	Type	Kinase ID	Kinase description
[truncated: 20 more rows]

## Sheet: KSEA  results
Kinase ID	NAME	SIZE	ES	NES	NOM p-val	FDR q-val	FWER p-val	RANK AT MAX	LEADING EDGE	Type	Kinase description
[truncated: 204 more rows]
